# Supplementary material for: DEK::NUP214 acts as an XPO1-dependent transcriptional activator of essential leukemia genes
Source: Leukemia. 2025 Apr 9;39(6):1526–31. doi: 10.1038/s41375-025-02593-8 (PMC12133580; doi:10.1038/s41375-025-02593-8)
Supplement: Supplementary file 2 — Supplemental Table 1 [file 41375_2025_2593_MOESM2_ESM.xlsx]

## Sheet: BCI_poor-risk AML cohort
Patient ID	Gender	Age at diagnosis	Karyotype group	Status	Survival (years)	FAB classification
P1	M	55	t(6;9)	DEAD	0.908966	AML M1
P2	M	52	t(6;9)	DEAD	0.988364	AML M2
P3	M	29	t(6;9)	DEAD	1.85352	AML M2
P4	F	38	t(6;9)	DEAD	0.982888	AML M4
P5	F	66	-17/del(17)	DEAD	0.0574949	2ND AML
P6	F	59	-5/del(5)	DEAD	0.175222	2ND AML
P7	F	54	-5/del(5)	DEAD	1.96851	AML M0
P8	M	69	-5/del(5)	ALIVE	4.59411	AML M5
P9	F	65	-7/del(7)	DEAD	0.164271	2ND AML
P10	M	73	-7/del(7)	DEAD	0.15332	AML M1
P11	M	51	-7/del(7)	DEAD	0.996578	AML M2
P12	M	46	-7/del(7)	ALIVE	13.4894	AML M2
P13	F	54	-7/del(7)	DEAD	0.637919	AML M1
P14	F	55	-7/del(7)	DEAD	2.46954	AML M1
P15	F	54	-7/del(7)	ALIVE	11.5154	AML M1
P16	F	59	-7/del(7)	ALIVE	10.9952	AML M1
P17	F	59	-7/del(7)	ALIVE	9.22108	AML M5
P18	M	61	-7/del(7)	DEAD	1.10883	AML M1
P19	F	72	-7/del(7)	DEAD	0.542094	AML with MDS-related changes
P20	M	61	-7/del(7)	DEAD	0.933607	2ND AML
P21	M	68	-7/del(7)	DEAD	0.276523	AML with MDS-related changes
P22	F	69	-7/del(7)	DEAD	0.91718	NA
P23	M	64	-7/del(7)	DEAD	0.429843	2ND AML
P24	F	50	Complex	DEAD	3.37029	AML M1 -
P25	F	60	Complex	DEAD	0.438056	2ND AML
P26	M	68	Complex	DEAD	0.77755	AML M6
P27	M	61	Complex	DEAD	0.744695	AML M2 -
P28	M	42	Complex	DEAD	0.394251	2ND AML
P29	M	56	Complex	DEAD	0.17796	AML M2
P30	M	40	Complex	DEAD	0.969199	AML M5
P31	M	63	Complex	DEAD	0.394251	AML M6
P32	M	60	Complex	DEAD	0.804928	AML M1
P33	M	56	Complex	DEAD	0.454483	2ND AML
P34	M	61	Complex	DEAD	0.577687	AML M4
P35	M	48	Complex	DEAD	0.750171	AML M6
P36	M	47	Complex	DEAD	0.33128	AML M0
P37	M	52	Complex	DEAD	0.698152	AML M0
P38	F	61	Complex	DEAD	0.273785	AML with MDS-related changes
P39	M	58	Complex	DEAD	3.64956	NA
P40	M	84	Complex	DEAD	0.128679	AML with MDS-related changes
P41	M	56	Complex	DEAD	0.106776	AML M1
P42	F	38	Complex	ALIVE	2.41205	NA
P43	F	64	Complex	DEAD	0.054757	NA
P44	M	28	inv(3)/-7	ALIVE	3.6742	NA
P45	M	45	KMT2A	DEAD	1.18275	AML M4
P46	M	34	KMT2A	DEAD	0.854209	AML M5
P47	F	64	KMT2A	DEAD	0.40794	AML M4
P48	M	17	KMT2A	ALIVE	12.8214	AML M5A
P49	M	31	KMT2A	DEAD	1.859	AML M4
P50	F	27	KMT2A	ALIVE	10.8474	AML M5
P51	M	27	KMT2A	ALIVE	8.81862	AML M5
P52	F	64	KMT2A	DEAD	0.0054757	AML M5
P53	M	31	KMT2A	DEAD	0.435318	AML M1
P54	F	32	KMT2A	DEAD	1.75222	NA
P55	M	36	KMT2A	DEAD	1.0486	AML M5A
P56	F	34	KMT2A	ALIVE	5.31143	NA
P57	M	64	t(3;12)/+8	DEAD	0.698152	2ND AML
