# Supplementary material for: DEK::NUP214 acts as an XPO1-dependent transcriptional activator of essential leukemia genes
Source: Leukemia. 2025 Apr 9;39(6):1526–31. doi: 10.1038/s41375-025-02593-8 (PMC12133580; doi:10.1038/s41375-025-02593-8)
Supplement: Supplementary file 3 — Supplemental Table 3 [file 41375_2025_2593_MOESM3_ESM.xlsx]

## Sheet: kernel more 0.105
Gene name	l2fc	kernel_mcc
HOXB9	4.34877	0.106857		Upregulated genes
FOXC1	4.2465	0.134567		Downregulated genes
CAVIN1	4.10642	0.152
PRDM16	3.95761	0.1645
MDK	3.72095	0.212081
GGT5	3.6992	0.290068
NPTX1	3.60663	0.119374
COL4A5	3.52676	0.157014
HOXB8	3.50915	0.108976
MMP15	3.36359	0.107211
PRDM16-DT	3.33508	0.13528
ANO7	3.16462	0.168463
ADGRG3	3.11101	0.15929
AIF1L	3.10221	0.106243
SCARA3	3.0374	0.153116
TRGC2	2.9456	0.123447
PRODH	2.89996	0.162981
LINC02384	2.832	0.164118
HOXB3	2.82971	0.194647
SELENOP	2.77013	0.144224
CACNG4	2.73385	0.120278
AGXT	2.65834	0.127257
GTSF1	2.60273	0.11438
NFIX	2.46222	0.258225
SPINK2	2.41388	0.113285
MDFI	2.30587	0.143054
HOXB-AS3	2.27546	0.118014
RGS11	2.24664	0.261722
SMPDL3B	2.14951	0.162782
NR6A1	2.08406	0.145285
KRT17	2.07763	0.177834
HOXB4	1.98816	0.121707
AC008033.3	1.97362	0.220742
BSPRY	1.87917	0.112361
SLC5A10	1.86879	0.114546
MACC1	1.81185	0.117129
HOXB7	1.78041	0.119014
TRIM16	1.74236	0.105151
ATAD3C	1.74017	0.112597
LAMA5	1.73369	0.117338
RASSF6	1.70386	0.116845
SESN1	1.69004	0.13386
ST3GAL4	1.68602	0.127365
EYA3	1.62821	0.444245
CTSW	1.60601	0.140868
USP54	1.59701	0.236284
AC016735.1	1.53304	0.115747
ASB13	1.48438	0.144244
PRDM2	1.46876	0.174537
ISYNA1	1.46228	0.127049
TNNT3	1.43822	0.127629
LINC02604	1.4243	0.106257
MAPK12	1.40974	0.137491
CEP57L1	1.39789	0.205965
PEMT	1.39224	0.25487
PABPC1L	1.37155	0.107993
ICAM3	1.33032	0.140114
S100Z	1.30889	0.121935
SAMD10	1.2969	0.120868
NPAS1	1.28186	0.10908
DLG5	1.27597	0.109995
TP63	1.25314	0.12415
CPNE2	1.18446	0.113852
NME3	1.18434	0.169305
TRGV9	1.16764	0.126114
HOXB-AS2	1.12448	0.118863
PKN3	1.09749	0.106156
BAIAP2	1.09031	0.112846
LYRM1	1.08921	0.123419
CACNA1H	1.07849	0.180745
LINC00869	1.06949	0.11674
TRGV10	1.0685	0.121549
TRPC2	1.03943	0.127314
RHPN1	1.03115	0.113783
FBXO44	1.01622	0.111845
TMEM184A	0.996026	0.148353
MTATP6P1	0.993934	0.11157
CT45A1	0.983259	0.115284
MPZL1	0.942396	0.119934
RERE	0.932481	0.122234
PITRM1	0.899588	0.211001
MT-ND4	0.89821	0.111525
KATNB1	0.893542	0.107831
SH3BP4	0.893382	0.157251
EIF4EBP3	0.855207	0.106243
MAPK8IP3	0.843657	0.105366
AC027601.3	0.839257	0.130923
FOXCUT	0.824614	0.137654
RPLP0	0.802601	0.134808
USP31	0.801686	0.122044
TTLL10-AS1	0.780458	0.107033
AC006435.1	0.778677	0.117595
NTHL1	0.756013	0.105835
NUP214	0.739657	0.245707
BMP1	0.721157	0.141813
ARHGEF5	0.658934	0.105651
NRXN2	0.655114	0.106347
ALDH1B1	0.648317	0.153789
CBARP	0.637465	0.111015
ARMC9	0.627653	0.108666
MRPL11	0.618597	0.132752
B3GNTL1	0.603081	0.106842
AL354743.1	0.586193	0.10594
AC005363.1	0.583861	0.12912
FBXL14	-0.581794	0.131459
MRFAP1	-0.581912	0.179474
UPRT	-0.587735	0.10747
ZNF483	-0.624938	0.127027
AEBP2	-0.628316	0.115376
AL603756.1	-0.662707	0.109875
MTF2	-0.667863	0.115756
FAM182A	-0.671207	0.11306
ZNF528-AS1	-0.686573	0.110316
43895	-0.696033	0.126899
DNAJC25-GNG10	-0.703497	0.107456
AC007285.1	-0.749511	0.177196
BCL2L11	-0.764445	0.145573
AC009950.1	-0.784029	0.124054
ZNF230	-0.788455	0.121455
TOP1	-0.821557	0.10924
FNBP1L	-0.821972	0.134319
HMGN5	-0.884604	0.126436
PEAK1	-0.890396	0.119608
RAB21	-0.934103	0.114538
DNAJB5	-0.934787	0.128459
FAM126A	-0.941026	0.139965
HIST1H4J	-0.966692	0.106276
FAM169A	-0.990988	0.110497
SNURF	-1.00022	0.118639
CASK	-1.01635	0.123227
LINC02328	-1.04822	0.114398
AP001148.1	-1.05582	0.132488
WASF1	-1.08376	0.130941
MIAT	-1.10728	0.133406
PLPP1	-1.14385	0.163309
NKX3-1	-1.14534	0.111811
PCGF5	-1.18129	0.107858
ARG2	-1.22439	0.10729
AC090204.1	-1.25777	0.136213
ST7-AS1	-1.32177	0.13135
HECTD2	-1.32253	0.105918
FAM135A	-1.3243	0.147369
APOL6	-1.39182	0.127933
MAP3K21	-1.4304	0.138735
TULP4	-1.45232	0.14535
SP140L	-1.49849	0.13578
RAP2A	-1.57839	0.148645
DCBLD2	-1.62856	0.109638
ZFYVE9	-1.69158	0.11265
HERC5	-1.6936	0.129485
CCL28	-1.76484	0.164247
CDC42EP4	-1.82504	0.138855
DDX60	-1.90494	0.144487
ZNF704	-1.91303	0.145215
ST7	-1.91885	0.115467
CCDC50	-2.08344	0.142377
PLEKHA8	-2.08934	0.16338
SNRPN	-2.27659	0.106905
BLVRA	-2.42951	0.116615
RHOBTB3	-2.6422	0.114994
FBN2	-2.70957	0.1587
FKBP14	-2.78242	0.316835
RGPD6	-2.85852	0.126294
STARD4	-2.9361	0.208336
SNHG14	-3.00476	0.13308
PON2	-3.16155	0.257771
