# Supplementary material for: DEK::NUP214 acts as an XPO1-dependent transcriptional activator of essential leukemia genes
Source: Leukemia. 2025 Apr 9;39(6):1526–31. doi: 10.1038/s41375-025-02593-8 (PMC12133580; doi:10.1038/s41375-025-02593-8)
Supplement: Supplementary file 4 — Supplemental Table 4 [file 41375_2025_2593_MOESM4_ESM.xlsx]

## Sheet: Unpublished additional samples
Patient ID	Gender	Age at diagnosis	Karyotype group	Status	Survival (years)	FAB classification
P58	F	60	t(15;17)(q22;q12)	ALIVE	7.5	AML M3
P59	F	55	t(15;17)(q22;q12)	ALIVE	6.5	AML M3
P60	M	59	t(15;17)(q22;q12)	DEAD	0	AML M3
P61	F	36	t(15;17)(q22;q12)	ALIVE	6.5	AML M3
P62	F	71	NA	DEAD	12.5	tAML
P63	M	59	normal	DEAD	10	NA
P64	M	28	t(8;21)(q22;q22)	ALIVE	1	NA
P65	F	75	normal	ALIVE	4.6	AML M1
P66	M	61	-7	DEAD	0	tAML
P67	M	70	+8	DEAD	0.1	tAML
P68	F	80	normal	DEAD	0.3	NA
P69	F	72	t(8;21)	DEAD	0.5	tAML
P70	NA	NA	NA	NA	NA	AML M5
P71	NA	NA	NA	NA	NA	NA
P72	NA	NA	NA	NA	NA	AML M0/M1
P73	NA	NA	NA	NA	NA	AML M4/M5
P74	NA	NA	NA	NA	NA	NA
