# Supplementary material for: DEK::NUP214 acts as an XPO1-dependent transcriptional activator of essential leukemia genes
Source: Leukemia. 2025 Apr 9;39(6):1526–31. doi: 10.1038/s41375-025-02593-8 (PMC12133580; doi:10.1038/s41375-025-02593-8)
Supplement: Supplementary file 5 — Supplemental Table 5 [file 41375_2025_2593_MOESM5_ESM.xlsx]

## Sheet: t(6;9) vs ALL
Drug/Compound_Name	Mean_DSS_FIMM_AML _samples	Mean_DSS_t(6;9)	Mean_t(6;9)_minus_FIMM_DSS	p-value	FDR
CUDC.907	28.1238	43.4	15.2762	0.00108088069383191	0.00536582728591475
Eltanexor	16.7321	30	13.2679	0.00710626769145583	0.0278947522813863
Lonafarnib	6.54788	19.8	13.2521	0.0075903920459035	0.0295744164158907
Selinexor	15.5916	27.425	11.8334	0.00255425497802544	0.0111961509870115
Ganetespib	12.8455	24.2667	11.4212	0.00130389364989075	0.00635044499854199
Dinaciclib	18.7117	29.575	10.8633	3.54039143149056e-05	0.00027385969014177
Omacetaxine	20.3471	30.925	10.5779	0.0101980593907047	0.0380438243936926
PIM.447	7.96696	18.475	10.508	0.00501134247158053	0.0204338460469098
Ruxolitinib	10.3803	20.75	10.3697	0.000879811375325978	0.00451724403157685
BIIB021	12.0267	21.4333	9.40667	0.0030820956283247	0.0131803439064943
Tofacitinib	4.2004	13.6	9.3996	0.0115855463330682	0.0426153662321249
Rigosertib	9.80357	19.2	9.39643	0.00190490057354431	0.00871284957986352
Onalespib	11.0764	20.375	9.2986	4.50052300057913e-05	0.000328788208097864
Tipifarnib	8.73273	17.225	8.49227	0.000786344814608331	0.00417795325741396
Momelotinib	8.63238	16.725	8.09262	0.019152962384329	0.0625742746220936
Alvocidib	15.565	23.5	7.93501	0.0135104886995129	0.0483436534417946
Bortezomib	20.594	28.35	7.75604	0.00148496716620255	0.00691232503913753
OTS167	15.1436	22.6667	7.52309	0.000223905564377641	0.00133834462343908
CUDC.305	10.3571	17.8667	7.50958	0.000684663141082138	0.0037127094042186
X8.chloro.adenosine	9.01772	16.5	7.48228	0.0295509882193472	0.0873248303560483
Daporinad	18.8169	25.9333	7.1164	0.0131325481701856	0.0473131529966961
Romidepsin	20.682	27.7667	7.08471	0.000140261938271675	0.000878306899177391
Pracinostat	13.5157	20.5333	7.01761	0.001614381468167	0.00744881273908631
Mocetinostat	10.8333	17.8333	7	0.00535414364205241	0.0214983172192333
AR.42	11.0792	18.0667	6.9875	0.0205807420184887	0.0656419132334935
Vistusertib	8.17536	14.95	6.77464	0.037476924238247	0.102139182120818
Abexinostat	14.6742	21.1	6.42577	0.0013632622212966	0.00651887207638194
VLX1570	24.0805	30.5	6.41951	0.00196019350136416	0.00881249386083373
Salinomycin	26.6333	32.7333	6.1	0.000347506375172069	0.0019654661649517
X8.amino.adenosine	13.3476	19.3333	5.98571	0.00337587304751002	0.0142056737839222
Idasanutlin	10.5849	16.55	5.96507	0.0290055363696211	0.0861972436746932
Pacritinib	11.5765	17.525	5.94853	0.0180652011926985	0.0605241772443275
THZ2	20.7556	26.7	5.94444	0.0264420705499601	0.0803961220189538
Belinostat	12.688	18.55	5.86196	0.0155543675382157	0.053522222481207
Galiellalactone	3.54139	9.16667	5.62527	0.00291014748496378	0.0125470293204176
Resminostat	7.56976	13.0667	5.49691	0.0274324312150676	0.0829279242478481
AT7519	15.3243	20.4667	5.14235	0.000129064208810705	0.000817924985957001
Cerdulatinib	9.1582	14	4.8418	0.0217970914412118	0.0686543119645353
Quisinostat	11.1017	15.9333	4.83161	0.0146032230639602	0.0519006441327235
ARV.825	18.7826	23.5667	4.78411	0.0122319700356131	0.0446806683245312
TIC10	7.59643	12.325	4.72857	0.000547578712963892	0.00300027503144799
CC.223	4.90213	9.56667	4.66454	0.0189608277648004	0.0623337212767814
Taselisib	3.82059	8.3	4.47941	0.0300829661371142	0.0879091121562338
AZD1480	2.99272	7.46667	4.47394	0.00520380869151384	0.0210554105518175
Vorinostat	7.8524	12.275	4.4226	0.00412486922891667	0.0169506344875794
AVN944	6.02534	10.4333	4.40799	0.015813026985122	0.0540107285335984
Omaveloxolone	14.8372	19.2333	4.39615	0.0207158889672242	0.0656419132334935
Triciribine	11.1896	15.5667	4.37703	0.000849017815917937	0.0044216175363647
LY.2874455	5.20866	9.5	4.29134	0.00100276487114967	0.00507167617523774
Dactinomycin	17.5667	21.8333	4.26667	0.0362990427873839	0.0997357402087843
Napabucasin	13.1518	17.325	4.17318	0.000288734778756873	0.00166895047940786
MST.312	5.07101	9.2	4.12899	0.00872253607499869	0.0332467679380385
dBET1	18.3267	22.4	4.07326	5.98233792222672e-05	0.000419561299612167
ZSTK474	6.96056	11.0333	4.07277	0.0206136864780501	0.0656419132334935
DEL.22379	6.97717	11	4.02283	0.000235877692262649	0.00139406366438374
Peficitinb	4.54783	8.53333	3.98551	0.0333110172301693	0.0936983693212247
AZD.5438	8.39259	12.3333	3.94074	0.0172557423681459	0.0581828236259279
Mitoxantrone	4.02554	7.875	3.84946	0.0364054412929403	0.0997357402087843
Cladribine	8.86534	12.6333	3.76799	0.0461859201835356	0.122695929376463
AT.101	12.0913	15.7333	3.64201	0.0297458285372447	0.0874095296681045
Carfilzomib	21.7624	25.3	3.53765	0.0153944174400279	0.053522222481207
Entrectinib	1.672	5.16667	3.49467	0.00193349527693097	0.00876740099711803
Digoxin	8.18617	11.6667	3.4805	0.000125645857559288	0.000805972208246162
Fedratinib	10.3573	13.7667	3.40932	0.0329452210837873	0.0931676682261941
Ruboxistaurin	6.61247	9.96667	3.3542	0.020288333534904	0.0654703278488312
Trametinib	5.71048	9.05	3.33952	0.0311882995282565	0.0901376129223238
PTC.209	5.32214	8.55	3.22786	0.0317543842108917	0.0912721644531641
Filgotinib	4.5252	7.63333	3.10813	0.0237875981018429	0.073122726049625
ABC294640	5.46393	8.525	3.06107	0.000317719511155792	0.00181652677030377
BCI	18.4917	21.5333	3.04167	0.000282737180426344	0.00165244174338063
Tucidinostat	7.16023	10.2	3.03977	2.89779326290978e-05	0.000230945341862204
Plicamycin	9.33889	12.3	2.96111	0.0197858448985494	0.0642429284977592
Decernotinib	3.00652	5.93333	2.92681	0.00221138733885959	0.00985754017152666
Ponatinib	4.31123	7.1	2.78877	0.00356149407884824	0.0148678244878903
NVP.CGM097	10.2802	13.0667	2.78643	0.0303443011135788	0.0881828861090742
Mivebresib	14.9927	17.7333	2.74065	0.0363529856427416	0.0997357402087843
Sunitinib	1.69077	4.13333	2.44257	0.00909525723015179	0.0344180237630205
Daunorubicin	6.94933	9.23333	2.284	0.0151781094998738	0.0532245706462242
Oprozomib	13.5201	15.7	2.17989	0.0171842619875934	0.0581828236259279
C646	2.05551	4.23333	2.17782	0.0231881637469132	0.0717469066522138
Canertinib	8.22667	10.2333	2.00667	0.000104480216455747	0.000678476467354604
ENMD.2076	9.27087	10.9667	1.6958	0.000179935697470114	0.0010878870904515
Seliciclib	1.60879	3.16667	1.55787	0.0484078301948625	0.127952355188431
PF.3845	1.38101	2.93333	1.55232	0.00329551388572769	0.0139793572894578
JQ1	8.98784	10.5	1.51216	0.028293244355233	0.0845582189252986
Ulixertinib	4.3663	5.875	1.5087	0.0239108533850485	0.073122726049625
BMS863233	2.44194	3.86667	1.42473	0.0492615590959011	0.128408712447599
Exemestane	1.98347	3.36667	1.3832	0.0388138287235325	0.104163642390705
Ceritinib	1.40556	2.775	1.36944	0.0321912201631169	0.0915922512342417
Ravoxertinib	3.82008	5.1	1.27992	1.86243986215882e-05	0.000155498947221514
X4.hydroxytamoxifen	5.06789	6.03333	0.965447	1.31385962707338e-05	0.000113293469482065
Ripasudil	0.540426	1.13333	0.592908	0.0404596977829297	0.108029446872188
AMG319	1.2883	1.66667	0.378369	0.0381613966127819	0.102937921119606
Brivanib	0.0130952	0	-0.0130952	0.0359748380135262	0.0997357402087843
Bimatoprost	0.03	0	-0.03	0.0077676810587652	0.0300426488008125
TAK.285	0.0440945	0	-0.0440945	0.0150730445897055	0.0532108822428529
Cilengitide	0.0561475	0	-0.0561475	0.00964636750742859	0.0362427807779103
Capecitabine	0.0865079	0	-0.0865079	0.00789240996727041	0.0303022455677682
Pinometostat	0.0981884	0	-0.0981884	0.00242285907642143	0.0107094443209888
Selonsertib	0.111404	0	-0.111404	0.0126616698218991	0.0459312988021995
Flutamide	0.132937	0	-0.132937	0.000167211756017104	0.00102271376354647
X1.methyl.D.tryptophan	0.134127	0	-0.134127	2.70920965380943e-05	0.000219237581215963
GNE.0877	0.138115	0	-0.138115	0.000161642906470521	0.00100028433886464
Pravastatin	0.185731	0.025	-0.160731	0.00108132641122997	0.00536582728591475
Tideglusib	0.164304	0	-0.164304	7.2522448521163e-05	0.000495413089897815
AZD.1080	0.191154	0	-0.191154	0.000430304073559834	0.00240787173077098
Lapatinib	0.193307	0	-0.193307	2.01411840561675e-05	0.000165535356461627
Vatalanib	0.252625	0.05	-0.202625	0.0493128515483174	0.128408712447599
Allopurinol	0.2084	0	-0.2084	3.37044684836806e-05	0.000264605230185314
Varespladib	0.251913	0	-0.251913	4.43511721952185e-05	0.000328573472882887
Abiraterone	0.270238	0	-0.270238	3.75800390933122e-05	0.000286479718305539
PF.06463922	0.289024	0	-0.289024	9.81621745884392e-05	0.000653586124474924
Palomid.529	0.47874	0.166667	-0.312073	0.000516900001501788	0.00286199369252569
GSK2256098	0.356383	0	-0.356383	5.03709800914533e-05	0.000362947062028828
Radotinib	0.377174	0	-0.377174	0.0322140047116629	0.0915922512342417
Tandutinib	0.501984	0.1	-0.401984	0.0221339362856945	0.0688902395637591
Lasofoxifene	0.529762	0.0666667	-0.463095	0.00110274892959665	0.00542099006512
TAK.530	0.469767	0	-0.469767	0.000884555390213718	0.00451724403157685
Methotrexate	0.498201	0.025	-0.473201	0.00359382546136689	0.0148846629344802
Losmapimod	0.715984	0.233333	-0.48265	0.0276071666114461	0.0829792550721179
Talmapimod	0.501444	0	-0.501444	4.30861736564538e-05	0.000323761819189924
XAV.939	0.507527	0	-0.507527	1.84513584903147e-05	0.000155498947221514
CC122	0.515217	0	-0.515217	0.0155682510259024	0.053522222481207
Olmutinib	0.567021	0.0333333	-0.533688	9.18668053531232e-05	0.000619512046355677
Sonidegib	0.662	0.0666667	-0.595333	0.00010411021824507	0.000678476467354604
Acalabrutinib	0.621277	0	-0.621277	0.0187769617528647	0.0623337212767814
Hydroxyurea	0.784903	0.15	-0.634903	0.0108361699655545	0.0401396155062089
Acitretin	0.654348	0	-0.654348	0.00132898909276203	0.00641328681461309
Tretinoin	0.661751	0	-0.661751	6.85518271873234e-05	0.00047445080395437
Vemurafenib	0.903957	0.175	-0.728957	0.00147101305665409	0.00690850774821476
Rucaparib	1.04531	0.275	-0.770309	0.005625194550209	0.0224155479803783
Raltitrexed	0.999727	0.2	-0.799727	0.00283732998065447	0.0123341782630103
UM729	1.02556	0.166667	-0.858889	0.00082831354952113	0.00435692927048114
CEP.32496	1.0727	0.133333	-0.93937	0.000768791996537485	0.00412637336917058
Tesevatinib	1.29488	0.266667	-1.02822	0.0490801873606458	0.128408712447599
Sitravatinib	1.6337	0.5	-1.1337	0.00142179191685742	0.00673750043483788
GSK650394	1.61958	0.266667	-1.35291	0.0188605769667811	0.0623337212767814
Lucitanib	1.94672	0.166667	-1.78005	5.31269153697459e-05	0.000377631857898464
Talazoparib	2.27385	0.466667	-1.80718	0.0380987226325991	0.102937921119606
Atorvastatin	3.51706	1.2	-2.31706	0.00647892326933288	0.0256234108245796
Vinblastine	6.81839	2.73333	-4.08505	0.0220223563251443	0.0688902395637591
S.63845	8.74423	3.875	-4.86923	0.0336911318376327	0.0942634858861425
