# Supplementary material for: DEK::NUP214 acts as an XPO1-dependent transcriptional activator of essential leukemia genes
Source: Leukemia. 2025 Apr 9;39(6):1526–31. doi: 10.1038/s41375-025-02593-8 (PMC12133580; doi:10.1038/s41375-025-02593-8)
Supplement: Supplementary file 7 — Supplemental Table 7 [file 41375_2025_2593_MOESM7_ESM.xlsx]

## Sheet: FKH1 Selinexor
Ensembl gene id	Gene name	log2FoldChange	pvalue	padj
ENSG00000000419	DPM1	0.100496	0.641548	0.880846
ENSG00000165757	JCAD	-5.8622	0.000185145	0.00340433
ENSG00000000460	C1orf112	-0.55037	0.0481984	0.25376
ENSG00000000938	FGR	-1.1696	0.0176493	0.127518
ENSG00000256948	AC026369.3	-5.8389	0.00104959	0.0145132
ENSG00000001036	FUCA2	0.0351669	0.94046	0.986373
ENSG00000001084	GCLC	-0.423486	0.0773395	0.337688
ENSG00000001167	NFYA	-0.508201	0.0117637	0.0957498
ENSG00000001460	STPG1	0.436625	0.177946	0.52305
ENSG00000001461	NIPAL3	0.17448	0.363911	0.715652
ENSG00000001497	LAS1L	-0.0950409	0.626623	0.872753
ENSG00000001561	ENPP4	0.373816	0.249714	0.610643
ENSG00000001617	SEMA3F	-0.0551339	0.797854	0.941328
ENSG00000001629	ANKIB1	-0.0578324	0.864766	0.962435
ENSG00000001631	KRIT1	-0.494118	0.156763	0.493068
ENSG00000002016	RAD52	0.0144016	0.967203	0.991267
ENSG00000002330	BAD	0.123487	0.645727	0.882053
ENSG00000002549	LAP3	0.0464071	0.793854	0.940496
ENSG00000163082	SGPP2	-5.8107	8.11755e-10	5.15792e-08
ENSG00000002726	AOC1	-0.123197	0.771166	0.933623
ENSG00000175329	ISX	-5.431	0.000936299	0.0133401
ENSG00000214944	ARHGEF28	-5.0415	0.00323517	0.0366498
ENSG00000002919	SNX11	-0.289385	0.253211	0.614687
ENSG00000120068	HOXB8	-4.95949	1.21324e-40	1.91183e-37
ENSG00000107447	DNTT	-4.93735	2.03992e-35	2.14301e-32
ENSG00000003147	ICA1	0.295211	0.336502	0.69504
ENSG00000003249	DBNDD1	-2.22254	0.0088061	0.0774197
ENSG00000003393	ALS2	-0.100204	0.614369	0.867028
ENSG00000003400	CASP10	0.053626	0.794104	0.940496
ENSG00000003402	CFLAR	0.313284	0.0632066	0.298385
ENSG00000003436	TFPI	-0.253458	0.35852	0.711139
ENSG00000003509	NDUFAF7	-0.299132	0.325492	0.6858
ENSG00000003756	RBM5	-0.0772416	0.704156	0.908324
ENSG00000003987	MTMR7	0.361677	0.601341	0.860432
ENSG00000003989	SLC7A2	-0.493638	0.563487	0.840696
ENSG00000004059	ARF5	0.490258	0.0367248	0.213467
ENSG00000004139	SARM1	0.699249	0.0103347	0.0878608
ENSG00000004142	POLDIP2	0.325281	0.0656	0.304305
ENSG00000282419	TEX13D	-4.87995	0.00434831	0.0457719
ENSG00000004455	AK2	-0.168436	0.264171	0.625703
ENSG00000004468	CD38	2.05403	0.0891785	0.364895
ENSG00000004478	FKBP4	0.243017	0.150517	0.482869
ENSG00000004487	KDM1A	-0.433296	0.00711496	0.0664203
ENSG00000004534	RBM6	-0.0156125	0.938956	0.986318
ENSG00000004660	CAMKK1	0.656616	0.066176	0.305373
ENSG00000004700	RECQL	-0.328776	0.105538	0.40039
ENSG00000004766	VPS50	-0.129408	0.720892	0.913462
ENSG00000004777	ARHGAP33	-0.273022	0.499797	0.807559
ENSG00000004779	NDUFAB1	0.149992	0.498823	0.806779
ENSG00000004809	SLC22A16	0.0729287	0.825761	0.94946
ENSG00000004838	ZMYND10	0.37186	0.595504	0.857138
ENSG00000004864	SLC25A13	-0.421268	0.268941	0.630932
ENSG00000004897	CDC27	-0.255318	0.268265	0.630473
ENSG00000004961	HCCS	0.308286	0.241577	0.604632
ENSG00000004975	DVL2	0.489527	0.00627498	0.060245
ENSG00000005007	UPF1	-0.224587	0.203961	0.557875
ENSG00000100600	LGMN	-4.87204	0.00291855	0.033668
ENSG00000129195	PIMREG	-4.63948	0.000449599	0.00720731
ENSG00000140451	PIF1	-4.46242	0.000278729	0.00481075
ENSG00000164161	HHIP	-4.27935	0.00115595	0.0156624
ENSG00000005075	POLR2J	0.406165	0.138352	0.46396
ENSG00000005100	DHX33	-0.500157	0.0570479	0.280749
ENSG00000005156	LIG3	-0.36829	0.0532175	0.267838
ENSG00000005175	RPAP3	-0.163362	0.437165	0.770103
ENSG00000005187	ACSM3	-0.270033	0.121331	0.432174
ENSG00000005189	REXO5	-0.127493	0.641821	0.880846
ENSG00000005194	CIAPIN1	0.0258934	0.900474	0.974298
ENSG00000005206	SPPL2B	-0.0688288	0.784358	0.938348
ENSG00000005238	FAM214B	0.513392	0.0439584	0.240612
ENSG00000280255	AC004947.2	-4.20225	4.49102e-10	2.97351e-08
ENSG00000005302	MSL3	-0.0588446	0.811144	0.945534
ENSG00000005339	CREBBP	-0.364364	0.0820315	0.348236
ENSG00000256218	AC007848.2	-4.12886	0.00167037	0.0215222
ENSG00000170989	S1PR1	-4.12446	1.43264e-08	7.42617e-07
ENSG00000005436	GCFC2	-0.613945	0.0248485	0.162998
ENSG00000005448	WDR54	0.318963	0.191386	0.542325
ENSG00000164484	TMEM200A	-3.77339	0.00173622	0.0221893
ENSG00000005483	KMT2E	-0.168309	0.569086	0.844013
ENSG00000005486	RHBDD2	-0.777881	0.0277338	0.176578
ENSG00000005700	IBTK	-0.395384	0.0705905	0.318091
ENSG00000005801	ZNF195	-0.520383	0.0114264	0.0940741
ENSG00000005810	MYCBP2	-0.473973	0.0771072	0.336954
ENSG00000005812	FBXL3	-0.033017	0.869814	0.963879
ENSG00000005844	ITGAL	0.614345	0.00815598	0.0735672
ENSG00000005882	PDK2	0.665749	0.0111224	0.0924893
ENSG00000005884	ITGA3	0.314496	0.456034	0.781931
ENSG00000005889	ZFX	-0.282627	0.243544	0.606545
ENSG00000005893	LAMP2	0.260297	0.0993264	0.386561
ENSG00000130300	PLVAP	-3.76961	1.43538e-33	1.13093e-30
ENSG00000006007	GDE1	-0.152637	0.372164	0.721819
ENSG00000006015	REX1BD	0.314648	0.186549	0.534479
ENSG00000006016	CRLF1	0.336709	0.295396	0.654751
ENSG00000006025	OSBPL7	-0.204154	0.484135	0.796763
ENSG00000006042	TMEM98	-0.581859	0.564002	0.840936
ENSG00000006062	MAP3K14	-0.670183	0.0154452	0.116452
ENSG00000006118	TMEM132A	-0.126187	0.583304	0.850887
ENSG00000006125	AP2B1	-0.0545465	0.74037	0.920672
ENSG00000006194	ZNF263	0.311118	0.107341	0.403591
ENSG00000006282	SPATA20	-0.426502	0.0307896	0.188998
ENSG00000006327	TNFRSF12A	-0.140919	0.709607	0.910448
ENSG00000006451	RALA	0.162655	0.37093	0.721351
ENSG00000006453	BAIAP2L1	0.138445	0.678035	0.897554
ENSG00000006459	KDM7A	-1.19599	0.00745509	0.0689017
ENSG00000006530	AGK	-0.0357689	0.899587	0.974098
ENSG00000112902	SEMA5A	-3.6653	7.08197e-09	3.91571e-07
ENSG00000006576	PHTF2	0.0711432	0.852506	0.959488
ENSG00000006607	FARP2	-0.26055	0.398917	0.742266
ENSG00000006625	GGCT	-0.100577	0.797137	0.941328
ENSG00000006634	DBF4	-0.584861	0.0560341	0.277058
ENSG00000066279	ASPM	-3.63682	2.86542e-23	8.68332e-21
ENSG00000006652	IFRD1	-0.288152	0.377655	0.727473
ENSG00000006695	COX10	0.288751	0.2518	0.613271
ENSG00000006704	GTF2IRD1	-0.644969	0.256587	0.618022
ENSG00000006712	PAF1	0.0171437	0.93701	0.985638
ENSG00000006715	VPS41	0.250001	0.233428	0.594339
ENSG00000006740	ARHGAP44	-0.665716	0.204545	0.558521
ENSG00000006744	ELAC2	-0.130145	0.480092	0.794036
ENSG00000006756	ARSD	0.0312473	0.867921	0.963037
ENSG00000006757	PNPLA4	0.464208	0.0934511	0.374014
ENSG00000006831	ADIPOR2	-0.105161	0.556737	0.837297
ENSG00000007038	PRSS21	0.514161	0.011465	0.0942436
ENSG00000007047	MARK4	-0.143394	0.472994	0.791554
ENSG00000007080	CCDC124	-0.0485508	0.820883	0.947098
ENSG00000007129	CEACAM21	0.582424	0.0505184	0.260327
ENSG00000007168	PAFAH1B1	-0.262912	0.152649	0.486509
ENSG00000007202	KIAA0100	-0.0343623	0.842553	0.956548
ENSG00000007237	GAS7	0.444945	0.0285337	0.179926
ENSG00000007255	TRAPPC6A	-0.0928945	0.689312	0.9024
ENSG00000007264	MATK	-0.257861	0.20629	0.561191
ENSG00000132932	ATP8A2	-3.60209	2.71291e-05	0.000665455
ENSG00000007341	ST7L	-0.210013	0.424998	0.763988
ENSG00000007372	PAX6	-0.210341	0.692906	0.904162
ENSG00000007376	RPUSD1	0.204118	0.37834	0.728033
ENSG00000007384	RHBDF1	-0.357402	0.3538	0.707959
ENSG00000007392	LUC7L	-0.249823	0.201534	0.554817
ENSG00000163491	NEK10	-3.56449	0.00226052	0.0273589
ENSG00000007516	BAIAP3	0.379798	0.244939	0.606975
ENSG00000007520	TSR3	0.54272	0.00968903	0.0835228
ENSG00000007541	PIGQ	-0.178083	0.486537	0.798713
ENSG00000007545	CRAMP1	-0.345839	0.244877	0.606975
ENSG00000007866	TEAD3	-1.43308	0.0159515	0.119067
ENSG00000007923	DNAJC11	0.00145487	0.993571	0.999042
ENSG00000007944	MYLIP	-0.0150222	0.957593	0.98929
ENSG00000007952	NOX1	-0.454369	0.61174	0.865273
ENSG00000126787	DLGAP5	-3.5618	6.27539e-29	3.09024e-26
ENSG00000008018	PSMB1	0.313548	0.111829	0.413094
ENSG00000008056	SYN1	-0.0350729	0.959349	0.989813
ENSG00000008083	JARID2	-0.252487	0.182044	0.52887
ENSG00000008086	CDKL5	-0.272528	0.739117	0.920496
ENSG00000008130	NADK	-0.0126087	0.947004	0.987702
ENSG00000008226	DLEC1	0.23379	0.421213	0.760132
ENSG00000008256	CYTH3	-0.618296	0.119033	0.428615
ENSG00000008277	ADAM22	-0.0350856	0.925507	0.982256
ENSG00000008282	SYPL1	-0.394887	0.0205337	0.142856
ENSG00000261266	AC008870.3	-3.55424	1.77385e-10	1.25347e-08
ENSG00000008294	SPAG9	-0.210776	0.405558	0.747461
ENSG00000008300	CELSR3	0.321604	0.669052	0.89416
ENSG00000008311	AASS	-0.258697	0.561066	0.839271
ENSG00000008324	SS18L2	0.0223485	0.930341	0.983979
ENSG00000008382	MPND	0.0973416	0.734964	0.918879
ENSG00000008394	MGST1	0.461443	0.00724555	0.0673601
ENSG00000008405	CRY1	-0.721162	0.0132651	0.104484
ENSG00000170689	HOXB9	-3.51769	5.04298e-93	7.94672e-89
ENSG00000008513	ST3GAL1	0.0852409	0.662334	0.891378
ENSG00000008516	MMP25	-0.486437	0.634539	0.876895
ENSG00000008710	PKD1	-0.0996634	0.655811	0.887658
ENSG00000008735	MAPK8IP2	-1.68686	0.0919139	0.370497
ENSG00000008838	MED24	0.131902	0.440415	0.771804
ENSG00000008853	RHOBTB2	-0.337657	0.29232	0.653201
ENSG00000008869	HEATR5B	-0.301358	0.287754	0.649888
ENSG00000008952	SEC62	-0.133744	0.421678	0.760797
ENSG00000008988	RPS20	0.442155	0.0283443	0.179233
ENSG00000009307	CSDE1	-0.0747273	0.598117	0.858596
ENSG00000009335	UBE3C	-0.137265	0.507079	0.811748
ENSG00000009413	REV3L	-0.0825622	0.765591	0.932101
ENSG00000009724	MASP2	-0.367221	0.701922	0.907375
ENSG00000009780	FAM76A	-0.273689	0.553546	0.836731
ENSG00000009790	TRAF3IP3	-0.100651	0.597945	0.858456
ENSG00000009830	POMT2	-0.280663	0.354793	0.708342
ENSG00000009844	VTA1	-0.00808347	0.967316	0.991267
ENSG00000009950	MLXIPL	-0.454932	0.479147	0.793318
ENSG00000168078	PBK	-3.49675	7.18016e-08	3.25129e-06
ENSG00000010017	RANBP9	-0.101704	0.586088	0.852305
ENSG00000010030	ETV7	0.264253	0.609621	0.863808
ENSG00000010072	SPRTN	-0.670313	0.0201826	0.141225
ENSG00000010165	METTL13	0.00714942	0.965884	0.991208
ENSG00000010219	DYRK4	0.0241014	0.941499	0.986431
ENSG00000010244	ZNF207	-0.0136894	0.930113	0.983979
ENSG00000010256	UQCRC1	0.173478	0.347881	0.70344
ENSG00000010270	STARD3NL	0.0495886	0.831981	0.952649
ENSG00000211751	TRBC1	-3.47552	2.77893e-14	3.31745e-12
ENSG00000010295	IFFO1	0.0202815	0.943441	0.986964
ENSG00000010318	PHF7	0.0151709	0.966049	0.991208
ENSG00000010319	SEMA3G	-0.821693	0.12903	0.445986
ENSG00000010322	NISCH	0.0666942	0.728423	0.91608
ENSG00000010327	STAB1	-1.2408	0.0458513	0.246536
ENSG00000010361	FUZ	0.24753	0.307139	0.66738
ENSG00000010404	IDS	-0.258665	0.142573	0.470826
ENSG00000010539	ZNF200	0.635447	0.0312556	0.191049
ENSG00000010610	CD4	0.0664043	0.785508	0.938608
ENSG00000010626	LRRC23	0.15675	0.634126	0.876617
ENSG00000010671	BTK	0.109639	0.476353	0.792153
ENSG00000010803	SCMH1	-0.276581	0.196978	0.549599
ENSG00000010810	FYN	-0.351769	0.0697396	0.315611
ENSG00000010818	HIVEP2	0.369977	0.222785	0.580826
ENSG00000011007	ELOA	0.298379	0.131376	0.450025
ENSG00000011009	LYPLA2	0.284809	0.166252	0.505655
ENSG00000011021	CLCN6	0.0166047	0.952961	0.98814
ENSG00000011028	MRC2	0.281941	0.0604245	0.290561
ENSG00000011105	TSPAN9	0.216359	0.560723	0.839271
ENSG00000011114	BTBD7	-0.360359	0.221084	0.578878
ENSG00000011132	APBA3	0.313294	0.269954	0.632367
ENSG00000011143	MKS1	0.410757	0.0767431	0.336576
ENSG00000011198	ABHD5	0.48133	0.0795628	0.342984
ENSG00000011201	ANOS1	-0.0738418	0.921186	0.98088
ENSG00000011243	AKAP8L	0.345388	0.127005	0.442482
ENSG00000011258	MBTD1	-0.095323	0.673972	0.895261
ENSG00000011260	UTP18	-0.0800802	0.676625	0.896594
ENSG00000011275	RNF216	0.136779	0.5214	0.819246
ENSG00000011295	TTC19	-0.0457098	0.791024	0.939833
ENSG00000011304	PTBP1	-0.131577	0.356735	0.709633
ENSG00000011332	DPF1	-0.667294	0.335485	0.694322
ENSG00000011376	LARS2	0.0989405	0.624884	0.871949
ENSG00000011405	PIK3C2A	-0.262793	0.412772	0.752746
ENSG00000011422	PLAUR	-0.423966	0.131007	0.449568
ENSG00000011426	ANLN	-1.31863	0.0241317	0.159441
ENSG00000011451	WIZ	-0.0774692	0.670697	0.89436
ENSG00000011454	RABGAP1	-0.267706	0.294849	0.654369
ENSG00000011478	QPCTL	0.486781	0.140543	0.467822
ENSG00000011485	PPP5C	-0.189466	0.294445	0.654055
ENSG00000011523	CEP68	-0.123043	0.574201	0.847115
ENSG00000011566	MAP4K3	-0.455155	0.165101	0.50428
ENSG00000146197	SCUBE3	-3.43144	3.31717e-06	0.000105387
ENSG00000182010	RTKN2	-3.37632	0.000461897	0.00738192
ENSG00000012048	BRCA1	-0.643947	0.0207775	0.143918
ENSG00000012061	ERCC1	0.411592	0.0239374	0.158557
ENSG00000012124	CD22	-0.65362	0.235746	0.597057
ENSG00000012171	SEMA3B	-2.18854	0.0337095	0.201592
ENSG00000012174	MBTPS2	-0.442748	0.118104	0.426461
ENSG00000012211	PRICKLE3	0.512302	0.0620152	0.295402
ENSG00000263513	FAM72C	-3.37384	0.000107224	0.00213068
ENSG00000012660	ELOVL5	-0.45606	0.00820661	0.0738708
ENSG00000143365	RORC	-3.33207	0.00398237	0.0427326
ENSG00000012817	KDM5D	-0.233208	0.468027	0.788181
ENSG00000148773	MKI67	-3.32109	6.30461e-55	1.6558e-51
ENSG00000012963	UBR7	-0.314574	0.104034	0.397903
ENSG00000115163	CENPA	-3.31114	4.32167e-13	4.54006e-11
ENSG00000013016	EHD3	-1.01418	0.0352914	0.207974
ENSG00000013275	PSMC4	-0.0864673	0.691317	0.903117
ENSG00000013288	MAN2B2	-0.022829	0.899127	0.974098
ENSG00000013306	SLC25A39	-0.0864429	0.668015	0.89416
ENSG00000013364	MVP	0.0711	0.77474	0.934556
ENSG00000013374	NUB1	-0.0104078	0.958362	0.989429
ENSG00000013375	PGM3	-0.119205	0.677964	0.897554
ENSG00000013392	RWDD2A	0.101104	0.83925	0.955349
ENSG00000013441	CLK1	-0.362058	0.06918	0.314001
ENSG00000013503	POLR3B	-0.663224	0.0261351	0.16941
ENSG00000013523	ANGEL1	0.47493	0.0216602	0.148079
ENSG00000013561	RNF14	0.125949	0.558379	0.838215
ENSG00000013563	DNASE1L1	-0.207754	0.408693	0.749862
ENSG00000013573	DDX11	-0.326769	0.142807	0.471276
ENSG00000013583	HEBP1	0.0807367	0.690412	0.902912
ENSG00000180592	SKIDA1	-3.28276	7.41712e-09	4.07244e-07
ENSG00000013810	TACC3	-0.330139	0.0849217	0.354274
ENSG00000014123	UFL1	-0.183758	0.419394	0.758152
ENSG00000014138	POLA2	-0.270615	0.258228	0.619864
ENSG00000014164	ZC3H3	0.481249	0.0466078	0.248572
ENSG00000014216	CAPN1	0.21545	0.189403	0.538751
ENSG00000100526	CDKN3	-3.25256	7.4683e-14	8.59018e-12
ENSG00000014641	MDH1	0.250304	0.191587	0.542503
ENSG00000014824	SLC30A9	-0.128671	0.527473	0.821498
ENSG00000014919	COX15	0.263175	0.175047	0.518787
ENSG00000015133	CCDC88C	-0.218541	0.461488	0.78465
ENSG00000015153	YAF2	-0.700486	0.00595573	0.0579324
ENSG00000015171	ZMYND11	-0.333268	0.157406	0.493809
ENSG00000015285	WAS	0.050172	0.793536	0.940496
ENSG00000015413	DPEP1	-0.408848	0.0436891	0.239796
ENSG00000015475	BID	-0.131005	0.503899	0.810068
ENSG00000015532	XYLT2	0.525719	0.0340901	0.203251
ENSG00000015676	NUDCD3	-0.00827045	0.968595	0.991434
ENSG00000016391	CHDH	-0.135944	0.883375	0.968553
ENSG00000016864	GLT8D1	0.354489	0.079717	0.343007
ENSG00000017260	ATP2C1	0.075319	0.649047	0.884342
ENSG00000123838	C4BPA	-3.24724	0.00139386	0.018473
ENSG00000017483	SLC38A5	0.649556	0.008814	0.0774197
ENSG00000017797	RALBP1	0.110092	0.474882	0.792153
ENSG00000018189	RUFY3	-0.833068	0.0117262	0.0956784
ENSG00000018236	CNTN1	0.269329	0.77942	0.935921
ENSG00000018280	SLC11A1	1.14058	0.0574383	0.281667
ENSG00000018408	WWTR1	-1.62252	0.0795611	0.342984
ENSG00000018510	AGPS	-0.337789	0.10078	0.390002
ENSG00000018610	CXorf56	0.118863	0.629317	0.87465
ENSG00000018699	TTC27	-0.172071	0.51663	0.817103
ENSG00000018869	ZNF582	0.522673	0.290755	0.652118
ENSG00000019102	VSIG2	1.05691	0.0682444	0.310925
ENSG00000019144	PHLDB1	-0.416565	0.0894482	0.365351
ENSG00000019485	PRDM11	-0.0675416	0.873327	0.96595
ENSG00000135451	TROAP	-3.23883	7.59377e-15	9.97189e-13
ENSG00000019991	HGF	-1.29134	0.0366977	0.213411
ENSG00000019995	ZRANB1	0.231576	0.249758	0.610657
ENSG00000020129	NCDN	0.294522	0.154071	0.488578
ENSG00000020181	ADGRA2	-0.47135	0.00656824	0.0624637
ENSG00000020256	ZFP64	-0.0167261	0.947197	0.987702
ENSG00000020426	MNAT1	0.0877924	0.796959	0.941328
ENSG00000020633	RUNX3	-0.285789	0.219524	0.577796
ENSG00000020922	MRE11	-0.111544	0.606131	0.862429
ENSG00000021355	SERPINB1	0.339497	0.0401091	0.226456
ENSG00000021574	SPAST	-0.320054	0.130098	0.448106
ENSG00000021645	NRXN3	-0.818207	0.133858	0.454547
ENSG00000021762	OSBPL5	-0.286141	0.164464	0.50313
ENSG00000021776	AQR	-0.319296	0.194139	0.545514
ENSG00000021826	CPS1	0.131952	0.632853	0.876368
ENSG00000203783	PRR9	-3.2256	6.70663e-06	0.000194628
ENSG00000072571	HMMR	-3.2177	3.69319e-22	1.07773e-19
ENSG00000022277	RTFDC1	0.0172679	0.926724	0.982991
ENSG00000166851	PLK1	-3.20136	7.87593e-30	4.43246e-27
ENSG00000022567	SLC45A4	-0.615079	0.00986995	0.0848504
ENSG00000022840	RNF10	0.0839053	0.616021	0.867804
ENSG00000022976	ZNF839	0.117303	0.691764	0.903433
ENSG00000023041	ZDHHC6	0.368404	0.0529091	0.266883
ENSG00000023171	GRAMD1B	-0.48172	0.0641662	0.300432
ENSG00000023191	RNH1	0.310625	0.0876684	0.360982
ENSG00000023228	NDUFS1	-0.441174	0.0144993	0.111472
ENSG00000023287	RB1CC1	-0.189215	0.399691	0.742641
ENSG00000023318	ERP44	0.229751	0.217611	0.575645
ENSG00000175063	UBE2C	-3.15341	1.64958e-05	0.000425435
ENSG00000023445	BIRC3	-0.522576	0.476845	0.792192
ENSG00000023516	AKAP11	-0.638778	0.0472181	0.250695
ENSG00000023572	GLRX2	0.128427	0.710132	0.910448
ENSG00000023608	SNAPC1	-0.172794	0.692752	0.904049
ENSG00000023697	DERA	-0.213002	0.306005	0.666487
ENSG00000023734	STRAP	-0.252959	0.123912	0.436286
ENSG00000023839	ABCC2	0.52079	0.587771	0.853507
ENSG00000023892	DEF6	0.0462102	0.817034	0.94652
ENSG00000023902	PLEKHO1	0.0745064	0.722425	0.913714
ENSG00000137807	KIF23	-3.13202	3.02867e-18	5.30286e-16
ENSG00000024048	UBR2	-0.0259745	0.908115	0.977375
ENSG00000168306	ACOX2	-3.1294	0.00101131	0.0141405
ENSG00000112984	KIF20A	-3.11119	7.60308e-26	2.8526e-23
ENSG00000024862	CCDC28A	0.50604	0.0484699	0.254596
ENSG00000251018	HMMR-AS1	-3.05831	0.000150881	0.00285313
ENSG00000025156	HSF2	-0.27501	0.276947	0.638966
ENSG00000025293	PHF20	-0.0570848	0.784745	0.938401
ENSG00000025423	HSD17B6	-0.540405	0.186951	0.534563
ENSG00000025434	NR1H3	0.428942	0.102081	0.392948
ENSG00000025708	TYMP	0.00779867	0.992546	0.998612
ENSG00000025770	NCAPH2	0.0912327	0.708119	0.910426
ENSG00000025772	TOMM34	-0.286392	0.160992	0.498901
ENSG00000025796	SEC63	-0.0787632	0.645347	0.881777
ENSG00000025800	KPNA6	-0.0481691	0.810934	0.945519
ENSG00000026025	VIM	-0.209915	0.23123	0.591836
ENSG00000075218	GTSE1	-3.05729	1.09659e-16	1.76328e-14
ENSG00000026297	RNASET2	0.597108	0.00496746	0.0507964
ENSG00000026508	CD44	-0.00272972	0.985225	0.996767
ENSG00000026652	AGPAT4	-0.180068	0.688974	0.90227
ENSG00000179750	APOBEC3B	-3.01675	5.48384e-05	0.00121198
ENSG00000075290	WNT8B	-3.00884	0.00230274	0.0277725
ENSG00000027001	MIPEP	-0.128095	0.622885	0.871298
ENSG00000027075	PRKCH	-0.284734	0.129682	0.447162
ENSG00000172985	SH3RF3	-3.00392	1.24413e-09	7.68824e-08
ENSG00000027847	B4GALT7	0.00972167	0.968271	0.991434
ENSG00000027869	SH2D2A	-0.0155187	0.958627	0.989462
ENSG00000028116	VRK2	-0.21433	0.310528	0.670682
ENSG00000096264	NCR2	-2.98625	1.22814e-21	3.28018e-19
ENSG00000028203	VEZT	-0.155049	0.475774	0.792153
ENSG00000028277	POU2F2	-0.32156	0.481396	0.794246
ENSG00000028310	BRD9	0.0508844	0.810599	0.945451
ENSG00000028528	SNX1	-0.0159539	0.919321	0.980663
ENSG00000028839	TBPL1	-0.133441	0.572204	0.84625
ENSG00000029153	ARNTL2	-0.53417	0.0537758	0.269615
ENSG00000029363	BCLAF1	-0.474857	0.00856529	0.0759976
ENSG00000029364	SLC39A9	0.0347799	0.833423	0.95329
ENSG00000029534	ANK1	3.61229	0.00801244	0.0726468
ENSG00000029639	TFB1M	0.0865598	0.794843	0.940652
ENSG00000029725	RABEP1	0.241173	0.228192	0.587268
ENSG00000137812	KNL1	-2.98148	1.19988e-11	1.04462e-09
ENSG00000030066	NUP160	-0.29203	0.179863	0.52555
ENSG00000030110	BAK1	-0.0608576	0.774092	0.934384
ENSG00000030419	IKZF2	0.682965	0.0552743	0.274348
ENSG00000118193	KIF14	-2.96302	2.1559e-11	1.78804e-09
ENSG00000031003	FAM13B	-0.0591693	0.806024	0.944196
ENSG00000031081	ARHGAP31	1.16923	0.0168659	0.123386
ENSG00000031691	CENPQ	-0.13656	0.709216	0.910448
ENSG00000031698	SARS	0.202169	0.252787	0.614126
ENSG00000031823	RANBP3	0.056884	0.758142	0.928724
ENSG00000032219	ARID4A	-0.390373	0.206611	0.561191
ENSG00000032389	EIPR1	0.205308	0.338145	0.695759
ENSG00000032444	PNPLA6	0.111924	0.557287	0.837582
ENSG00000032742	IFT88	-0.000778573	0.998211	0.999951
ENSG00000033011	ALG1	0.177706	0.398072	0.742009
ENSG00000033030	ZCCHC8	-0.271358	0.331817	0.690906
ENSG00000033050	ABCF2	-0.314459	0.141325	0.469326
ENSG00000033100	CHPF2	0.334449	0.0801048	0.343498
ENSG00000033122	LRRC7	0.0918495	0.918228	0.980591
ENSG00000165383	LRRC18	-2.88607	0.00274109	0.0320365
ENSG00000033178	UBA6	-0.509362	0.035014	0.206803
ENSG00000033327	GAB2	0.460542	0.013985	0.10872
ENSG00000033627	ATP6V0A1	0.249525	0.340654	0.697552
ENSG00000033800	PIAS1	-0.138928	0.453415	0.780373
ENSG00000264589	MAPT-AS1	-2.87281	0.000820273	0.0119573
ENSG00000138778	CENPE	-2.84356	5.22679e-13	5.27973e-11
ENSG00000034152	MAP2K3	0.466524	0.0167628	0.123027
ENSG00000034510	TMSB10	0.490796	0.0125726	0.100568
ENSG00000034533	ASTE1	0.0575255	0.833723	0.95329
ENSG00000034677	RNF19A	-0.262306	0.319841	0.679345
ENSG00000034693	PEX3	0.424967	0.118676	0.427745
ENSG00000034713	GABARAPL2	0.109892	0.562926	0.840372
ENSG00000035115	SH3YL1	0.0744825	0.801031	0.942257
ENSG00000035141	FAM136A	0.124142	0.50233	0.809537
ENSG00000035403	VCL	-0.120455	0.55629	0.836931
ENSG00000144130	NT5DC4	-2.82965	0.00104736	0.0145029
ENSG00000035664	DAPK2	-1.19465	0.0735236	0.32702
ENSG00000035681	NSMAF	-0.129601	0.451168	0.778782
ENSG00000035687	ADSS	-0.0844908	0.710586	0.910448
ENSG00000035720	STAP1	0.174315	0.622393	0.871263
ENSG00000035862	TIMP2	0.161122	0.335945	0.694819
ENSG00000035928	RFC1	-0.384367	0.0798227	0.343007
ENSG00000036054	TBC1D23	0.085393	0.674312	0.895261
ENSG00000036257	CUL3	0.0579758	0.739705	0.920586
ENSG00000036448	MYOM2	0.462724	0.221713	0.579395
ENSG00000036549	ZZZ3	0.129973	0.550926	0.835121
ENSG00000036672	USP2	-0.171306	0.772134	0.934039
ENSG00000037042	TUBG2	0.0560965	0.931605	0.98419
ENSG00000037241	RPL26L1	-0.0785418	0.743715	0.922356
ENSG00000037474	NSUN2	-0.0690415	0.696405	0.905261
ENSG00000037637	FBXO42	0.156669	0.411391	0.752278
ENSG00000037749	MFAP3	-0.30308	0.356473	0.709494
ENSG00000037757	MRI1	0.485216	0.0398343	0.22547
ENSG00000037897	METTL1	0.138344	0.626422	0.872705
ENSG00000038002	AGA	-0.0431776	0.876651	0.967307
ENSG00000038210	PI4K2B	-0.486275	0.0488812	0.255564
ENSG00000038219	BOD1L1	-0.341301	0.187745	0.535571
ENSG00000038274	MAT2B	-0.113515	0.481543	0.794253
ENSG00000038358	EDC4	-0.140903	0.493071	0.80315
ENSG00000038382	TRIO	-0.53779	0.0729947	0.32552
ENSG00000171724	VAT1L	-2.81674	5.72453e-15	7.64467e-13
ENSG00000183856	IQGAP3	-2.79381	2.16903e-10	1.51237e-08
ENSG00000039123	SKIV2L2	0.0624944	0.72198	0.913711
ENSG00000039319	ZFYVE16	-0.140825	0.637081	0.878525
ENSG00000039523	RIPOR1	0.273493	0.195605	0.547973
ENSG00000178999	AURKB	-2.78856	1.73533e-21	4.48283e-19
ENSG00000039650	PNKP	-0.0672519	0.750181	0.924753
ENSG00000040199	PHLPP2	-1.75793	0.0103372	0.0878608
ENSG00000117724	CENPF	-2.74652	1.35767e-27	5.78219e-25
ENSG00000040341	STAU2	-0.592919	0.00673859	0.0638141
ENSG00000040487	PQLC2	0.351124	0.130695	0.448887
ENSG00000040531	CTNS	0.478882	0.0197445	0.139085
ENSG00000040608	RTN4R	0.345497	0.204365	0.558318
ENSG00000040633	PHF23	0.25569	0.212707	0.569652
ENSG00000040933	INPP4A	-0.457609	0.0582572	0.283952
ENSG00000041353	RAB27B	0.217444	0.605847	0.862429
ENSG00000041357	PSMA4	-0.0544034	0.765259	0.931895
ENSG00000041802	LSG1	-0.301385	0.129655	0.447162
ENSG00000041880	PARP3	-0.224438	0.519321	0.817671
ENSG00000041982	TNC	-0.964042	0.401049	0.743672
ENSG00000041988	THAP3	0.231166	0.276902	0.638954
ENSG00000042088	TDP1	-0.131547	0.564307	0.841203
ENSG00000042317	SPATA7	-0.0162154	0.96346	0.990941
ENSG00000042429	MED17	-0.256716	0.637138	0.878525
ENSG00000042445	RETSAT	0.163492	0.490649	0.801955
ENSG00000042493	CAPG	0.486125	0.0166156	0.122293
ENSG00000042753	AP2S1	0.474681	0.0179283	0.128884
ENSG00000042980	ADAM28	0.0864435	0.763334	0.931152
ENSG00000043093	DCUN1D1	-0.1154	0.571486	0.846147
ENSG00000043143	JADE2	0.144684	0.436717	0.769948
ENSG00000043355	ZIC2	0.256469	0.638159	0.878912
ENSG00000043462	LCP2	0.0429587	0.781223	0.936953
ENSG00000043514	TRIT1	-0.105215	0.682618	0.899519
ENSG00000044090	CUL7	-0.0921781	0.657746	0.888695
ENSG00000044115	CTNNA1	-0.399342	0.0109863	0.0915021
ENSG00000044446	PHKA2	-0.575234	0.00826466	0.0741655
ENSG00000044459	CNTLN	-0.122023	0.726145	0.915042
ENSG00000184661	CDCA2	-2.74635	4.21585e-11	3.39785e-09
ENSG00000046647	GEMIN8	0.359994	0.223785	0.582108
ENSG00000046651	OFD1	0.0260309	0.926347	0.98268
ENSG00000046653	GPM6B	0.22636	0.831937	0.952649
ENSG00000046889	PREX2	-0.763992	0.00863178	0.0763726
ENSG00000047056	WDR37	0.218275	0.355303	0.708358
ENSG00000047188	YTHDC2	-0.529422	0.0657136	0.304507
ENSG00000047230	CTPS2	-0.576101	0.0160942	0.119572
ENSG00000047249	ATP6V1H	0.323994	0.0833623	0.351236
ENSG00000047315	POLR2B	0.0789765	0.627743	0.873618
ENSG00000047346	FAM214A	0.113842	0.702708	0.907833
ENSG00000089685	BIRC5	-2.72368	1.75857e-28	8.15044e-26
ENSG00000047410	TPR	-0.367658	0.116875	0.423286
ENSG00000047457	CP	-0.205808	0.513908	0.815607
ENSG00000047578	KIAA0556	-0.598278	0.0465396	0.248348
ENSG00000047579	DTNBP1	0.0789159	0.758138	0.928724
ENSG00000047621	C12orf4	0.0257283	0.928555	0.983452
ENSG00000138180	CEP55	-2.68765	1.39048e-14	1.76704e-12
ENSG00000047662	FAM184B	-0.332205	0.294224	0.653769
ENSG00000047849	MAP4	0.0565257	0.749493	0.924753
ENSG00000047932	GOPC	-0.241775	0.308074	0.668406
ENSG00000047936	ROS1	1.03789	0.144482	0.474536
ENSG00000048140	TSPAN17	-0.198422	0.33652	0.69504
ENSG00000048162	NOP16	-0.011368	0.950358	0.987775
ENSG00000048392	RRM2B	0.463025	0.0446857	0.243065
ENSG00000048405	ZNF800	-0.278399	0.334511	0.693308
ENSG00000048471	SNX29	-0.113874	0.680801	0.898655
ENSG00000048544	MRPS10	-0.0474723	0.803657	0.943119
ENSG00000048649	RSF1	-0.111409	0.633738	0.876368
ENSG00000048707	VPS13D	-0.726083	0.0156712	0.117622
ENSG00000048740	CELF2	-0.219151	0.224316	0.582431
ENSG00000048828	FAM120A	-0.207206	0.252891	0.614126
ENSG00000048991	R3HDM1	-0.339841	0.0921034	0.370875
ENSG00000049089	COL9A2	0.367651	0.246783	0.608058
ENSG00000049130	KITLG	0.147746	0.766789	0.93216
ENSG00000080986	NDC80	-2.68158	2.13443e-15	3.00307e-13
ENSG00000186185	KIF18B	-2.67254	2.63068e-13	2.83933e-11
ENSG00000049245	VAMP3	0.47674	0.014111	0.109429
ENSG00000049246	PER3	-1.3495	0.189095	0.538154
ENSG00000049249	TNFRSF9	0.114718	0.794804	0.940652
ENSG00000049323	LTBP1	-0.889599	0.148397	0.480567
ENSG00000049449	RCN1	-0.0641634	0.708478	0.910448
ENSG00000049540	ELN	-1.11862	0.00556704	0.0550693
ENSG00000049541	RFC2	0.438415	0.109578	0.40821
ENSG00000049618	ARID1B	-0.437472	0.034254	0.203732
ENSG00000049656	CLPTM1L	-0.135834	0.460425	0.783687
ENSG00000049759	NEDD4L	-0.123643	0.819126	0.947098
ENSG00000049768	FOXP3	0.082901	0.889838	0.970594
ENSG00000049769	PPP1R3F	0.930887	0.160828	0.498688
ENSG00000049860	HEXB	0.124996	0.525412	0.820581
ENSG00000049883	PTCD2	-0.212266	0.54871	0.834027
ENSG00000050130	JKAMP	0.28545	0.178314	0.523547
ENSG00000050327	ARHGEF5	0.610032	0.110386	0.409862
ENSG00000050344	NFE2L3	-0.350723	0.516703	0.817103
ENSG00000050393	MCUR1	0.0168923	0.936418	0.985638
ENSG00000050405	LIMA1	0.0435975	0.850238	0.958337
ENSG00000050426	LETMD1	0.181834	0.346239	0.702201
ENSG00000101447	FAM83D	-2.63835	1.09278e-07	4.7178e-06
ENSG00000090889	KIF4A	-2.6367	3.0112e-18	5.30286e-16
ENSG00000050748	MAPK9	-0.443406	0.0422365	0.234106
ENSG00000050767	COL23A1	0.742745	0.181878	0.528495
ENSG00000051009	FAM160A2	0.425475	0.0590267	0.286213
ENSG00000051108	HERPUD1	-0.0848684	0.741188	0.920961
ENSG00000051128	HOMER3	0.323438	0.113614	0.416743
ENSG00000051180	RAD51	-0.748492	0.0172349	0.125213
ENSG00000143228	NUF2	-2.62867	1.14782e-10	8.65426e-09
ENSG00000051382	PIK3CB	0.115178	0.596046	0.85735
ENSG00000074211	PPP2R2C	-2.59063	1.66099e-17	2.78446e-15
ENSG00000051596	THOC3	0.216482	0.240666	0.603696
ENSG00000051620	HEBP2	-0.0406132	0.834613	0.953861
ENSG00000051825	MPHOSPH9	-0.763635	0.00560834	0.0552351
ENSG00000143816	WNT9A	-2.58217	0.00117258	0.0158605
ENSG00000052723	SIKE1	-0.315173	0.191903	0.54286
ENSG00000052749	RRP12	-0.189635	0.385555	0.732143
ENSG00000052795	FNIP2	-0.41751	0.134482	0.456008
ENSG00000052802	MSMO1	0.0251183	0.901574	0.974752
ENSG00000052841	TTC17	0.182464	0.349447	0.704348
ENSG00000053254	FOXN3	-0.328143	0.212449	0.569348
ENSG00000053371	AKR7A2	0.111895	0.583525	0.850968
ENSG00000053372	MRTO4	0.258711	0.182359	0.529136
ENSG00000053501	USE1	0.242219	0.299042	0.657763
ENSG00000053524	MCF2L2	0.248976	0.210029	0.566331
ENSG00000053702	NRIP2	0.243762	0.713179	0.910793
ENSG00000053770	AP5M1	-0.149455	0.455754	0.781832
ENSG00000053900	ANAPC4	-0.298391	0.235687	0.597057
ENSG00000135596	MICAL1	-2.55431	2.16015e-05	0.000543765
ENSG00000054116	TRAPPC3	0.140287	0.530421	0.823323
ENSG00000054118	THRAP3	-0.102212	0.564643	0.841363
ENSG00000186868	MAPT	-2.55161	3.72414e-20	8.38357e-18
ENSG00000054219	LY75	0.566117	0.0635	0.299313
ENSG00000054267	ARID4B	-0.553041	0.0406811	0.228051
ENSG00000054277	OPN3	0.465391	0.078376	0.340422
ENSG00000054282	SDCCAG8	-0.0390997	0.851702	0.958994
ENSG00000054392	HHAT	-0.131932	0.687187	0.901339
ENSG00000054523	KIF1B	-0.457639	0.138937	0.464844
ENSG00000117650	NEK2	-2.55009	5.4809e-10	3.56893e-08
ENSG00000054611	TBC1D22A	0.207176	0.363595	0.715475
ENSG00000054654	SYNE2	-0.570827	0.252399	0.613857
ENSG00000054690	PLEKHH1	0.26911	0.609241	0.863502
ENSG00000054965	FAM168A	-0.350828	0.0908326	0.367954
ENSG00000198826	ARHGAP11A	-2.5489	1.16743e-28	5.57464e-26
ENSG00000055044	NOP58	0.0629179	0.693364	0.904239
ENSG00000055070	SZRD1	0.293064	0.0600627	0.289372
ENSG00000055130	CUL1	0.199828	0.355215	0.708342
ENSG00000055147	FAM114A2	0.152269	0.510953	0.814425
ENSG00000055163	CYFIP2	0.214549	0.166912	0.506228
ENSG00000055208	TAB2	-0.0613876	0.75074	0.924753
ENSG00000055211	GINM1	-0.348729	0.178949	0.524726
ENSG00000055332	EIF2AK2	0.111037	0.589789	0.855018
ENSG00000055483	USP36	-0.138893	0.408516	0.749668
ENSG00000055609	KMT2C	-0.597428	0.0552016	0.274147
ENSG00000055917	PUM2	-0.0629964	0.747838	0.924415
ENSG00000055950	MRPL43	0.548983	0.00900111	0.0787997
ENSG00000056050	HPF1	-0.0600643	0.80111	0.942257
ENSG00000056097	ZFR	-0.326936	0.127843	0.444321
ENSG00000056277	ZNF280C	-0.419594	0.380249	0.729105
ENSG00000056558	TRAF1	-0.0212203	0.973225	0.993068
ENSG00000056586	RC3H2	-0.123542	0.608211	0.863358
ENSG00000056736	IL17RB	-0.0162243	0.966745	0.991208
ENSG00000056972	TRAF3IP2	0.398462	0.0252481	0.164745
ENSG00000056998	GYG2	-0.701279	0.0794181	0.34284
ENSG00000057019	DCBLD2	-0.201281	0.639995	0.880098
ENSG00000057149	SERPINB3	-0.918214	0.0617454	0.294487
ENSG00000057252	SOAT1	-0.532581	0.0610236	0.292105
ENSG00000057608	GDI2	-0.245581	0.100153	0.388148
ENSG00000057657	PRDM1	0.0270651	0.949338	0.987758
ENSG00000057663	ATG5	-0.115085	0.567164	0.84272
ENSG00000057757	PITHD1	0.0502462	0.807388	0.944801
ENSG00000057935	MTA3	0.00967224	0.96606	0.991208
ENSG00000058056	USP13	-0.641452	0.00768025	0.0704151
ENSG00000058063	ATP11B	0.48202	0.12778	0.444199
ENSG00000058091	CDK14	0.455779	0.267066	0.628952
ENSG00000058262	SEC61A1	0.219148	0.159661	0.497122
ENSG00000058272	PPP1R12A	-0.318309	0.144118	0.474016
ENSG00000058335	RASGRF1	-0.963095	0.007682	0.0704151
ENSG00000058453	CROCC	-0.65666	0.0223982	0.151416
ENSG00000058600	POLR3E	-0.253557	0.204597	0.558565
ENSG00000058668	ATP2B4	-0.15826	0.503647	0.810068
ENSG00000058729	RIOK2	0.290644	0.141781	0.469598
ENSG00000058799	YIPF1	-0.233524	0.393377	0.738597
ENSG00000058804	NDC1	-0.418072	0.0648796	0.302566
ENSG00000058866	DGKG	-0.201144	0.544167	0.831103
ENSG00000059122	FLYWCH1	0.341733	0.0787412	0.341255
ENSG00000059145	UNKL	-0.074864	0.769048	0.933066
ENSG00000104972	LILRB1	-2.54197	0.000115342	0.00227764
ENSG00000059378	PARP12	-0.687032	0.16822	0.507819
ENSG00000059573	ALDH18A1	-0.230124	0.175526	0.519247
ENSG00000059588	TARBP1	-0.427894	0.092211	0.371152
ENSG00000059691	GATB	0.440709	0.0488069	0.255483
ENSG00000141655	TNFRSF11A	-2.54026	4.77914e-10	3.15103e-08
ENSG00000059758	CDK17	-0.678336	0.012807	0.101872
ENSG00000059769	DNAJC25	0.297097	0.489919	0.801426
ENSG00000111665	CDCA3	-2.53969	6.79535e-11	5.22347e-09
ENSG00000059915	PSD	0.426992	0.246797	0.608058
ENSG00000060069	CTDP1	0.0243022	0.891202	0.970999
ENSG00000226482	ADIPOQ-AS1	-2.53935	0.00384876	0.0415403
ENSG00000060237	WNK1	-0.601579	0.0101018	0.0864661
ENSG00000060339	CCAR1	-0.323389	0.0876621	0.360982
ENSG00000060491	OGFR	0.40868	0.0554168	0.274869
ENSG00000171403	KRT9	-2.52655	9.50152e-11	7.2682e-09
ENSG00000060642	PIGV	0.222748	0.382226	0.730467
ENSG00000106004	HOXA5	-2.49579	2.39952e-15	3.31681e-13
ENSG00000060688	SNRNP40	-0.233665	0.218495	0.576497
ENSG00000060709	RIMBP2	-0.0140024	0.986315	0.997247
ENSG00000060749	QSER1	-0.521721	0.0406594	0.228051
ENSG00000060762	MPC1	-0.128909	0.593683	0.856737
ENSG00000060971	ACAA1	-0.0754991	0.712374	0.910448
ENSG00000060982	BCAT1	-0.0792324	0.657843	0.888695
ENSG00000131747	TOP2A	-2.49553	1.14069e-36	1.38269e-33
ENSG00000214145	LINC00887	-2.48892	0.000239697	0.00423922
ENSG00000061656	SPAG4	-0.237487	0.818359	0.946694
ENSG00000061794	MRPS35	-0.117792	0.509566	0.813468
ENSG00000138160	KIF11	-2.48397	1.04547e-23	3.2949e-21
ENSG00000061936	SFSWAP	0.00464337	0.980911	0.995123
ENSG00000061938	TNK2	0.313685	0.083998	0.352501
ENSG00000061987	MON2	0.211832	0.452785	0.77978
ENSG00000064989	CALCRL	-2.4791	4.43268e-21	1.09141e-18
ENSG00000062194	GPBP1	0.0119743	0.946543	0.987702
ENSG00000062282	DGAT2	0.137776	0.698304	0.906565
ENSG00000062370	ZNF112	-0.217668	0.641832	0.880846
ENSG00000062485	CS	-0.363153	0.0302653	0.187395
ENSG00000062524	LTK	0.843469	0.00993502	0.0853631
ENSG00000062598	ELMO2	-0.299585	0.15953	0.496911
ENSG00000062650	WAPL	-0.252862	0.254437	0.61569
ENSG00000062716	VMP1	0.401207	0.027217	0.174273
ENSG00000062725	APPBP2	-0.0336043	0.877244	0.967509
ENSG00000062822	POLD1	0.0910672	0.624766	0.871901
ENSG00000063046	EIF4B	0.121495	0.399613	0.742641
ENSG00000063127	SLC6A16	-0.355208	0.614685	0.867311
ENSG00000063169	BICRA	0.101945	0.766767	0.93216
ENSG00000063176	SPHK2	0.271575	0.216092	0.573639
ENSG00000063177	RPL18	0.306276	0.107003	0.403183
ENSG00000063180	CA11	0.403339	0.169428	0.509631
ENSG00000063241	ISOC2	-0.0343769	0.883425	0.968553
ENSG00000063244	U2AF2	0.0123817	0.932637	0.984309
ENSG00000063245	EPN1	0.246517	0.224214	0.582431
ENSG00000063322	MED29	0.22566	0.268925	0.630932
ENSG00000063438	AHRR	-0.424711	0.552378	0.835994
ENSG00000063587	ZNF275	-0.132096	0.63999	0.880098
ENSG00000063601	MTMR1	-0.119563	0.636309	0.878107
ENSG00000169607	CKAP2L	-2.47875	2.18225e-11	1.80041e-09
ENSG00000063761	ADCK1	-0.299127	0.336866	0.695263
ENSG00000063854	HAGH	0.0290261	0.919666	0.980663
ENSG00000063978	RNF4	0.0575699	0.742965	0.92208
ENSG00000064012	CASP8	0.0764085	0.690954	0.903114
ENSG00000064102	INTS13	0.209486	0.296232	0.655807
ENSG00000064115	TM7SF3	0.17843	0.242861	0.605826
ENSG00000259627	AC079328.2	-2.47127	0.00121936	0.0163669
ENSG00000064199	SPA17	-0.534667	0.283817	0.645633
ENSG00000064201	TSPAN32	0.333433	0.177074	0.521947
ENSG00000131042	LILRB2	-2.43716	8.53993e-07	3.16641e-05
ENSG00000211899	IGHM	-2.43269	6.93847e-05	0.00148241
ENSG00000064309	CDON	-1.03288	0.0371277	0.214668
ENSG00000064313	TAF2	-0.481532	0.0305157	0.188077
ENSG00000064393	HIPK2	-0.0321892	0.909884	0.977796
ENSG00000064419	TNPO3	-0.197662	0.346533	0.702336
ENSG00000064490	RFXANK	0.221949	0.349438	0.704348
ENSG00000064545	TMEM161A	0.432747	0.109528	0.40821
ENSG00000064547	LPAR2	-0.265593	0.49092	0.802035
ENSG00000142945	KIF2C	-2.39528	1.04797e-18	1.96593e-16
ENSG00000064607	SUGP2	-0.216607	0.220684	0.578819
ENSG00000107518	ATRNL1	-2.38913	5.16913e-13	5.25517e-11
ENSG00000064652	SNX24	0.185044	0.737391	0.919507
ENSG00000163596	ICA1L	-2.37621	0.000128599	0.00248645
ENSG00000064687	ABCA7	-0.132782	0.585257	0.852017
ENSG00000075702	WDR62	-2.37262	2.90883e-08	1.43242e-06
ENSG00000064703	DDX20	-0.0239315	0.906033	0.97627
ENSG00000064726	BTBD1	-0.169102	0.315457	0.674304
ENSG00000064763	FAR2	-0.301205	0.131079	0.449714
ENSG00000064886	CHI3L2	0.404233	0.301484	0.661248
ENSG00000064932	SBNO2	0.205775	0.253551	0.614687
ENSG00000064933	PMS1	-0.356377	0.118082	0.426461
ENSG00000064961	HMG20B	0.0299638	0.886434	0.969566
ENSG00000123485	HJURP	-2.33986	3.61704e-10	2.45678e-08
ENSG00000064995	TAF11	0.0196935	0.928566	0.983452
ENSG00000064999	ANKS1A	-0.46152	0.0211118	0.145593
ENSG00000065000	AP3D1	0.0369215	0.815707	0.946058
ENSG00000065029	ZNF76	-0.0611485	0.781222	0.936953
ENSG00000065054	SLC9A3R2	-0.581812	0.0589886	0.286213
ENSG00000065057	NTHL1	-0.43283	0.127224	0.442657
ENSG00000065060	UHRF1BP1	-0.528742	0.0184515	0.131744
ENSG00000065135	GNAI3	0.156492	0.331717	0.690906
ENSG00000065150	IPO5	-0.306389	0.0449603	0.243403
ENSG00000065154	OAT	0.22335	0.219397	0.577558
ENSG00000065183	WDR3	0.065525	0.743054	0.922117
ENSG00000065243	PKN2	-0.126626	0.726933	0.915595
ENSG00000065268	WDR18	0.23127	0.329973	0.689888
ENSG00000065308	TRAM2	-0.0909552	0.712246	0.910448
ENSG00000065320	NTN1	1.13037	0.00559152	0.0551729
ENSG00000065328	MCM10	-0.728219	0.0106955	0.0899839
ENSG00000065357	DGKA	0.103626	0.677189	0.897111
ENSG00000065413	ANKRD44	0.275984	0.42529	0.764165
ENSG00000065427	KARS	0.0664777	0.679161	0.898011
ENSG00000065457	ADAT1	-0.563593	0.0588221	0.285822
ENSG00000065485	PDIA5	-0.253104	0.297086	0.656004
ENSG00000111913	RIPOR2	-2.32689	7.54754e-09	4.12966e-07
ENSG00000065518	NDUFB4	-0.0967669	0.612201	0.86561
ENSG00000065526	SPEN	-0.142143	0.535511	0.825451
ENSG00000065534	MYLK	-0.457237	0.417864	0.75684
ENSG00000065548	ZC3H15	-0.11253	0.477744	0.792702
ENSG00000065559	MAP2K4	0.0103107	0.962907	0.990635
ENSG00000065600	TMEM206	-0.282696	0.25864	0.620248
ENSG00000065613	SLK	-0.192014	0.365181	0.716718
ENSG00000065615	CYB5R4	-0.371509	0.0641175	0.300346
ENSG00000065618	COL17A1	-0.464343	0.669428	0.89416
ENSG00000065621	GSTO2	0.156882	0.870874	0.964455
ENSG00000065665	SEC61A2	-0.442572	0.124969	0.438822
ENSG00000065675	PRKCQ	-0.070474	0.750184	0.924753
ENSG00000065717	TLE2	-0.701114	0.422848	0.762123
ENSG00000122966	CIT	-2.32414	4.22629e-11	3.39785e-09
ENSG00000135476	ESPL1	-2.30208	2.20349e-14	2.69534e-12
ENSG00000065882	TBC1D1	-0.308246	0.105295	0.400202
ENSG00000065883	CDK13	-0.323613	0.176772	0.521251
ENSG00000152253	SPC25	-2.30004	9.83903e-08	4.28297e-06
ENSG00000065923	SLC9A7	0.305365	0.22401	0.582431
ENSG00000065970	FOXJ2	-0.372551	0.159034	0.495857
ENSG00000065978	YBX1	0.15188	0.338642	0.695921
ENSG00000065989	PDE4A	0.680948	0.331683	0.690906
ENSG00000066027	PPP2R5A	0.145323	0.435145	0.76831
ENSG00000066044	ELAVL1	-0.103939	0.518316	0.817646
ENSG00000188643	S100A16	-2.29859	0.00332221	0.0372078
ENSG00000066084	DIP2B	-0.379813	0.0847232	0.354084
ENSG00000231808	LINC01388	-2.29007	7.10494e-05	0.00151501
ENSG00000066135	KDM4A	-0.244626	0.180072	0.525779
ENSG00000066136	NFYC	0.319488	0.14258	0.470826
ENSG00000066185	ZMYND12	-0.257324	0.721692	0.913711
ENSG00000066230	SLC9A3	-0.344153	0.476041	0.792153
ENSG00000091879	ANGPT2	-2.29004	0.000326208	0.00546849
ENSG00000161905	ALOX15	-2.28545	0.000885352	0.0127535
ENSG00000066322	ELOVL1	0.373809	0.0515083	0.263272
ENSG00000178695	KCTD12	-2.28295	1.71804e-19	3.42695e-17
ENSG00000066379	ZNRD1	0.518449	0.0330906	0.198796
ENSG00000066382	MPPED2	-1.5811	0.0798418	0.343007
ENSG00000066422	ZBTB11	-0.309065	0.202484	0.556263
ENSG00000066427	ATXN3	0.2594	0.191136	0.54198
ENSG00000066455	GOLGA5	-0.0519529	0.828592	0.950841
ENSG00000066557	LRRC40	-0.373202	0.130688	0.448887
ENSG00000066583	ISOC1	-0.440988	0.0439625	0.240612
ENSG00000066651	TRMT11	-0.311902	0.327778	0.687401
ENSG00000066654	THUMPD1	-0.254939	0.204173	0.55789
ENSG00000066697	MSANTD3	-0.333124	0.314983	0.674304
ENSG00000066735	KIF26A	0.823575	0.0404292	0.227367
ENSG00000066739	ATG2B	-0.22064	0.41031	0.751154
ENSG00000066777	ARFGEF1	-0.237545	0.307069	0.66738
ENSG00000066827	ZFAT	-0.0121322	0.963006	0.990635
ENSG00000066855	MTFR1	-0.615267	0.00686981	0.0649396
ENSG00000066923	STAG3	-0.517045	0.51092	0.814425
ENSG00000066926	FECH	-0.243435	0.34569	0.702145
ENSG00000066933	MYO9A	-0.283305	0.389238	0.735456
ENSG00000067048	DDX3Y	0.312277	0.168826	0.508918
ENSG00000067057	PFKP	0.271094	0.0984815	0.38508
ENSG00000067064	IDI1	-0.125912	0.525347	0.820581
ENSG00000067066	SP100	0.540183	0.0203228	0.141953
ENSG00000067082	KLF6	-0.0114167	0.961825	0.990577
ENSG00000067113	PLPP1	0.347717	0.170905	0.51171
ENSG00000067141	NEO1	-0.31336	0.114441	0.418218
ENSG00000067167	TRAM1	-0.0425342	0.788709	0.939676
ENSG00000067177	PHKA1	-0.0865436	0.804909	0.943661
ENSG00000077327	SPAG6	-2.26789	5.22684e-22	1.4708e-19
ENSG00000067191	CACNB1	-0.233846	0.683333	0.899701
ENSG00000067208	EVI5	-0.83535	0.057115	0.280905
ENSG00000067221	STOML1	0.0479301	0.91129	0.977903
ENSG00000163808	KIF15	-2.2678	1.3769e-15	1.97248e-13
ENSG00000067248	DHX29	-0.299452	0.243615	0.606545
ENSG00000067334	DNTTIP2	0.0767605	0.671819	0.894641
ENSG00000067365	METTL22	-0.1222	0.692037	0.903564
ENSG00000067369	TP53BP1	-0.0390157	0.848545	0.957868
ENSG00000067445	TRO	0.222283	0.425141	0.764132
ENSG00000067533	RRP15	0.0711155	0.780523	0.936604
ENSG00000067560	RHOA	0.0973592	0.495899	0.804941
ENSG00000067596	DHX8	-0.233577	0.197093	0.549599
ENSG00000067601	PMS2P4	0.107441	0.876634	0.967307
ENSG00000067606	PRKCZ	0.203345	0.434757	0.76831
ENSG00000067646	ZFY	-0.0881353	0.732318	0.917487
ENSG00000067704	IARS2	-0.161751	0.429453	0.766607
ENSG00000067798	NAV3	-1.59644	0.0582863	0.284006
ENSG00000067829	IDH3G	0.260019	0.288334	0.649888
ENSG00000067836	ROGDI	0.0883122	0.706345	0.90951
ENSG00000067842	ATP2B3	-1.13694	0.0366044	0.213239
ENSG00000067900	ROCK1	-0.494063	0.0220786	0.149919
ENSG00000067955	CBFB	-0.245581	0.16372	0.502503
ENSG00000067992	PDK3	-0.148119	0.638321	0.878912
ENSG00000068001	HYAL2	-0.678446	0.0204862	0.142701
ENSG00000068024	HDAC4	-0.771517	0.0148002	0.11284
ENSG00000068028	RASSF1	0.00343818	0.987102	0.997263
ENSG00000166664	CHRFAM7A	-2.26121	5.179e-05	0.00115432
ENSG00000068079	IFI35	0.474631	0.0828625	0.349695
ENSG00000068097	HEATR6	-0.0337392	0.899543	0.974098
ENSG00000068120	COASY	0.443292	0.0153263	0.115889
ENSG00000068137	PLEKHH3	0.257429	0.610508	0.864366
ENSG00000068305	MEF2A	-0.298798	0.151555	0.484619
ENSG00000068308	OTUD5	0.127563	0.521856	0.819518
ENSG00000068323	TFE3	0.272674	0.110835	0.410854
ENSG00000068354	TBC1D25	0.339354	0.261401	0.622699
ENSG00000068366	ACSL4	-0.0139263	0.953883	0.988296
ENSG00000068383	INPP5A	0.439395	0.0638956	0.299752
ENSG00000068394	GPKOW	-0.0865697	0.73139	0.917104
ENSG00000068400	GRIPAP1	0.2978	0.114835	0.419304
ENSG00000068438	FTSJ1	-0.0748503	0.751995	0.925338
ENSG00000171101	SIGLEC17P	-2.26004	0.00364476	0.0396644
ENSG00000068650	ATP11A	-0.64394	0.0224889	0.151769
ENSG00000068654	POLR1A	-0.312993	0.112065	0.413563
ENSG00000068697	LAPTM4A	0.124457	0.443502	0.77364
ENSG00000068724	TTC7A	0.11729	0.574712	0.847115
ENSG00000068745	IP6K2	-0.253958	0.139477	0.465856
ENSG00000068784	SRBD1	0.234226	0.274766	0.637303
ENSG00000068796	KIF2A	-0.482313	0.050878	0.261259
ENSG00000068831	RASGRP2	0.195199	0.338294	0.695816
ENSG00000068878	PSME4	-0.0852053	0.686648	0.901271
ENSG00000068489	PRR11	-2.24322	1.35433e-13	1.50293e-11
ENSG00000068903	SIRT2	0.414719	0.0303162	0.187542
ENSG00000068912	ERLEC1	0.0833313	0.697518	0.906118
ENSG00000068971	PPP2R5B	-0.0611552	0.867758	0.963009
ENSG00000069020	MAST4	-0.16056	0.568225	0.843343
ENSG00000069248	NUP133	-0.174945	0.387821	0.733296
ENSG00000050628	PTGER3	-2.23641	0.00204026	0.0253753
ENSG00000069329	VPS35	0.184243	0.262779	0.624306
ENSG00000069345	DNAJA2	-0.0499205	0.78168	0.937065
ENSG00000069399	BCL3	-0.48381	0.0896809	0.365733
ENSG00000173918	C1QTNF1	-2.23214	7.31811e-05	0.00155416
ENSG00000069493	CLEC2D	0.151723	0.846793	0.957656
ENSG00000069509	FUNDC1	0.318016	0.251206	0.612481
ENSG00000069667	RORA	0.477608	0.226635	0.584858
ENSG00000069849	ATP1B3	0.390571	0.0217289	0.148403
ENSG00000103855	CD276	-2.22339	5.002e-32	3.58279e-29
ENSG00000069943	PIGB	-0.084729	0.776357	0.934759
ENSG00000069956	MAPK6	-0.345316	0.121999	0.43328
ENSG00000069966	GNB5	-0.52099	0.109444	0.408098
ENSG00000169247	SH3TC2	-2.22218	6.24706e-07	2.38935e-05
ENSG00000069998	HDHD5	0.323356	0.104138	0.397946
ENSG00000070010	UFD1	-0.316125	0.192394	0.543227
ENSG00000070018	LRP6	-1.4886	0.016164	0.119921
ENSG00000070047	PHRF1	0.00180454	0.992227	0.998612
ENSG00000070061	ELP1	-0.285897	0.148136	0.480298
ENSG00000070081	NUCB2	0.131373	0.436107	0.769386
ENSG00000070087	PFN2	-0.353151	0.478782	0.793318
ENSG00000070182	SPTB	-0.256437	0.74364	0.922336
ENSG00000070190	DAPP1	0.504652	0.0549533	0.273329
ENSG00000070214	SLC44A1	0.00265215	0.989286	0.997263
ENSG00000070269	TMEM260	-0.168274	0.543994	0.831103
ENSG00000070366	SMG6	-0.114942	0.600532	0.859947
ENSG00000070367	EXOC5	-0.15503	0.431993	0.76763
ENSG00000070371	CLTCL1	-0.481833	0.457057	0.78206
ENSG00000070404	FSTL3	0.403457	0.287041	0.649231
ENSG00000070413	DGCR2	0.34938	0.0381876	0.218663
ENSG00000070423	RNF126	0.227036	0.288027	0.649888
ENSG00000070444	MNT	-0.0142814	0.948881	0.987758
ENSG00000070476	ZXDC	-0.122381	0.565545	0.841982
ENSG00000070495	JMJD6	0.619149	0.00766006	0.0703422
ENSG00000070501	POLB	-0.117814	0.677318	0.897132
ENSG00000188404	SELL	-2.19844	9.66327e-38	1.38431e-34
ENSG00000070540	WIPI1	0.628238	0.162471	0.500532
ENSG00000070610	GBA2	-0.244343	0.235408	0.596967
ENSG00000070614	NDST1	-0.228084	0.216908	0.574847
ENSG00000070718	AP3M2	-0.34792	0.407285	0.748747
ENSG00000070756	PABPC1	0.00547234	0.967485	0.991267
ENSG00000070759	TESK2	0.0272409	0.937151	0.985638
ENSG00000070761	CFAP20	0.0237693	0.903915	0.975562
ENSG00000070770	CSNK2A2	-0.0217567	0.904719	0.975856
ENSG00000070785	EIF2B3	0.164853	0.535336	0.82545
ENSG00000070814	TCOF1	-0.450243	0.00958661	0.0828212
ENSG00000070831	CDC42	0.235127	0.10416	0.397946
ENSG00000070882	OSBPL3	-0.285307	0.386221	0.732291
ENSG00000070950	RAD18	-0.157689	0.51587	0.816993
ENSG00000070961	ATP2B1	-0.507757	0.0887091	0.36441
ENSG00000071051	NCK2	0.421553	0.0211603	0.145673
ENSG00000071054	MAP4K4	-0.365901	0.0418948	0.232457
ENSG00000071073	MGAT4A	0.375603	0.231022	0.591557
ENSG00000071082	RPL31	0.384952	0.0410794	0.229283
ENSG00000071127	WDR1	0.141466	0.326497	0.686613
ENSG00000071189	SNX13	-0.429369	0.253365	0.614687
ENSG00000071242	RPS6KA2	-0.945594	0.00937483	0.0812588
ENSG00000071243	ING3	-0.450942	0.177698	0.522712
ENSG00000071246	VASH1	-0.0221387	0.907327	0.97695
ENSG00000071462	BUD23	-0.0161506	0.951451	0.987838
ENSG00000071537	SEL1L	0.105992	0.650592	0.884671
ENSG00000071539	TRIP13	-0.805687	0.00820839	0.0738708
ENSG00000071553	ATP6AP1	0.315389	0.0526106	0.2664
ENSG00000071564	TCF3	-0.324351	0.0448583	0.243403
ENSG00000071626	DAZAP1	-0.437606	0.00640748	0.0613262
ENSG00000071655	MBD3	-0.0103469	0.960877	0.990466
ENSG00000071794	HLTF	-0.329048	0.148727	0.481339
ENSG00000071859	FAM50A	0.42744	0.089494	0.365444
ENSG00000071889	FAM3A	0.370983	0.154937	0.489845
ENSG00000071894	CPSF1	-0.0310092	0.855591	0.960349
ENSG00000071967	CYBRD1	0.375938	0.143752	0.473209
ENSG00000071994	PDCD2	-0.270051	0.137205	0.461392
ENSG00000072042	RDH11	-0.588886	0.0071026	0.0663443
ENSG00000072062	PRKACA	-0.432942	0.0342956	0.203732
ENSG00000072071	ADGRL1	-0.307153	0.0766278	0.336351
ENSG00000035499	DEPDC1B	-2.19497	2.51159e-09	1.5106e-07
ENSG00000072121	ZFYVE26	0.46517	0.0599775	0.289295
ENSG00000072134	EPN2	1.05233	0.018031	0.129445
ENSG00000072135	PTPN18	-0.339805	0.0865663	0.358098
ENSG00000072163	LIMS2	-0.802978	0.340548	0.697552
ENSG00000072195	SPEG	-0.368785	0.628214	0.874018
ENSG00000072201	LNX1	-0.158994	0.543961	0.831103
ENSG00000072210	ALDH3A2	0.251944	0.27064	0.63279
ENSG00000072274	TFRC	0.463099	0.00923896	0.080524
ENSG00000072310	SREBF1	-0.255499	0.129551	0.447162
ENSG00000072364	AFF4	-0.173531	0.51747	0.817472
ENSG00000072401	UBE2D1	-0.510983	0.0492204	0.256343
ENSG00000072415	MPP5	-0.194088	0.566315	0.842077
ENSG00000072422	RHOBTB1	-0.380006	0.221637	0.579292
ENSG00000131773	KHDRBS3	-2.19364	3.53657e-34	3.27819e-31
ENSG00000072506	HSD17B10	-0.211905	0.3715	0.721819
ENSG00000072518	MARK2	0.0784373	0.680159	0.898492
ENSG00000188626	GOLGA8M	-2.16882	4.79234e-06	0.000144913
ENSG00000072609	CHFR	-0.426062	0.0528907	0.266883
ENSG00000072694	FCGR2B	-0.712151	0.0160095	0.119153
ENSG00000072736	NFATC3	0.016573	0.920757	0.980839
ENSG00000072756	TRNT1	-0.40066	0.0590526	0.286235
ENSG00000072778	ACADVL	0.347712	0.0313506	0.191333
ENSG00000241525	AC141424.1	-2.14439	0.0032689	0.0368202
ENSG00000072803	FBXW11	0.0390758	0.850131	0.958337
ENSG00000072818	ACAP1	0.188065	0.292091	0.652901
ENSG00000072832	CRMP1	-0.327295	0.629849	0.87523
ENSG00000072840	EVC	0.234048	0.58077	0.850379
ENSG00000072849	DERL2	0.206701	0.352416	0.706674
ENSG00000072864	NDE1	-0.530786	0.0139644	0.108614
ENSG00000072952	MRVI1	-0.672811	0.379849	0.729105
ENSG00000237649	KIFC1	-2.14037	5.64335e-16	8.31102e-14
ENSG00000073008	PVR	0.240004	0.248321	0.609705
ENSG00000073050	XRCC1	-0.177961	0.445034	0.774986
ENSG00000073060	SCARB1	0.342793	0.0950711	0.376793
ENSG00000073111	MCM2	0.0598309	0.701923	0.907375
ENSG00000073169	SELENOO	0.345381	0.164015	0.502831
ENSG00000073331	ALPK1	-0.156806	0.521885	0.819518
ENSG00000073350	LLGL2	0.295708	0.594336	0.856737
ENSG00000073417	PDE8A	-0.1752	0.62197	0.871041
ENSG00000073536	NLE1	0.0971691	0.628435	0.87406
ENSG00000073578	SDHA	0.115605	0.503281	0.809933
ENSG00000073584	SMARCE1	-0.27102	0.122168	0.433684
ENSG00000073598	FNDC8	0.809527	0.439893	0.771489
ENSG00000073605	GSDMB	-0.282518	0.612423	0.86561
ENSG00000073614	KDM5A	-0.130738	0.55813	0.838179
ENSG00000073670	ADAM11	-1.52741	0.149492	0.481934
ENSG00000073711	PPP2R3A	0.458706	0.311099	0.671364
ENSG00000007314	SCN4A	-2.13779	0.00161576	0.0209212
ENSG00000073756	PTGS2	0.683919	0.287735	0.649888
ENSG00000073803	MAP3K13	0.0753153	0.804458	0.943484
ENSG00000073849	ST6GAL1	-0.398497	0.0220686	0.149919
ENSG00000073905	VDAC1P1	-0.255012	0.665058	0.893129
ENSG00000073910	FRY	1.46953	0.0285965	0.180105
ENSG00000073921	PICALM	0.185831	0.27342	0.635575
ENSG00000073969	NSF	0.336164	0.105322	0.400208
ENSG00000074047	GLI2	0.454134	0.0635976	0.299394
ENSG00000074054	CLASP1	-0.281015	0.221498	0.579233
ENSG00000074071	MRPS34	0.228381	0.283562	0.645344
ENSG00000074181	NOTCH3	0.903723	0.0907711	0.367894
ENSG00000074201	CLNS1A	0.062204	0.709562	0.910448
ENSG00000143494	VASH2	-2.13516	3.30118e-06	0.000105091
ENSG00000074219	TEAD2	-0.891199	0.0282516	0.17879
ENSG00000074266	EED	-0.191508	0.426795	0.764775
ENSG00000074319	TSG101	0.0152794	0.941975	0.986586
ENSG00000074356	NCBP3	-0.458851	0.0194715	0.137408
ENSG00000074370	ATP2A3	-0.0353607	0.805411	0.943847
ENSG00000074582	BCS1L	0.0812594	0.725908	0.914966
ENSG00000074603	DPP8	-0.41448	0.0997349	0.387194
ENSG00000074621	SLC24A1	-0.289023	0.188137	0.536141
ENSG00000074660	SCARF1	-0.0641791	0.70978	0.910448
ENSG00000074695	LMAN1	-0.0878508	0.618549	0.868957
ENSG00000074696	HACD3	-0.387093	0.0289476	0.181301
ENSG00000074706	IPCEF1	0.723267	0.0307259	0.188763
ENSG00000074755	ZZEF1	-0.457847	0.0577564	0.282424
ENSG00000156463	SH3RF2	-2.13172	5.42916e-11	4.27764e-09
ENSG00000074842	MYDGF	0.415536	0.0463852	0.248112
ENSG00000074855	ANO8	-0.179414	0.481877	0.794623
ENSG00000074935	TUBE1	-0.393879	0.293601	0.653769
ENSG00000074964	ARHGEF10L	0.795221	0.39528	0.739854
ENSG00000074966	TXK	-0.484563	0.311329	0.671493
ENSG00000075089	ACTR6	-0.128506	0.605228	0.862418
ENSG00000075131	TIPIN	0.0176155	0.956981	0.988993
ENSG00000075142	SRI	0.246071	0.308844	0.669512
ENSG00000117399	CDC20	-2.13068	1.53237e-19	3.13599e-17
ENSG00000075188	NUP37	0.154492	0.556067	0.836887
ENSG00000075213	SEMA3A	0.147284	0.561614	0.83957
ENSG00000145911	N4BP3	-2.12985	0.000247698	0.00434658
ENSG00000075234	TTC38	-0.112539	0.635587	0.877758
ENSG00000075239	ACAT1	0.201194	0.442872	0.773016
ENSG00000024526	DEPDC1	-2.11294	5.50989e-08	2.57641e-06
ENSG00000075275	CELSR1	-0.299426	0.518197	0.817646
ENSG00000134690	CDCA8	-2.10747	3.9017e-15	5.30026e-13
ENSG00000075292	ZNF638	-0.211901	0.213218	0.57044
ENSG00000075303	SLC25A40	0.163931	0.553809	0.836731
ENSG00000075336	TIMM21	0.403576	0.0693979	0.3146
ENSG00000268157	AC010524.1	-2.10744	0.00156156	0.0203869
ENSG00000112379	ARFGEF3	-2.10656	0.000183518	0.00337837
ENSG00000075399	VPS9D1	0.207387	0.468424	0.788192
ENSG00000075407	ZNF37A	-0.156536	0.513804	0.815607
ENSG00000075413	MARK3	0.0745546	0.659378	0.889444
ENSG00000075415	SLC25A3	-0.0393652	0.796464	0.941213
ENSG00000075420	FNDC3B	0.585042	0.0167009	0.122749
ENSG00000136848	DAB2IP	-2.10183	2.45807e-10	1.6841e-08
ENSG00000215784	FAM72D	-2.09782	0.0014879	0.0194898
ENSG00000075568	TMEM131	0.256173	0.205697	0.560583
ENSG00000169679	BUB1	-2.09349	1.25893e-15	1.82002e-13
ENSG00000088808	PPP1R13B	-2.08983	7.46992e-16	1.08992e-13
ENSG00000075651	PLD1	0.372958	0.152323	0.486252
ENSG00000075673	ATP12A	-1.60366	0.13716	0.461341
ENSG00000139219	COL2A1	-2.08763	1.29082e-10	9.59471e-09
ENSG00000075711	DLG1	-0.582071	0.00914878	0.0798706
ENSG00000075785	RAB7A	-0.0326938	0.821719	0.947162
ENSG00000075790	BCAP29	-0.610827	0.0411696	0.229484
ENSG00000170312	CDK1	-2.08717	1.16497e-19	2.41547e-17
ENSG00000075856	SART3	0.0378849	0.832424	0.952934
ENSG00000075884	ARHGAP15	-0.187797	0.314717	0.674277
ENSG00000075914	EXOSC7	0.313308	0.185858	0.533975
ENSG00000075945	KIFAP3	-0.41636	0.197025	0.549599
ENSG00000075975	MKRN2	0.0649593	0.736038	0.919202
ENSG00000076003	MCM6	0.104029	0.506225	0.811258
ENSG00000076043	REXO2	0.383201	0.183736	0.530605
ENSG00000076053	RBM7	0.118728	0.595614	0.857219
ENSG00000076067	RBMS2	0.228948	0.242514	0.60544
ENSG00000076108	BAZ2A	-0.170852	0.415635	0.754907
ENSG00000076201	PTPN23	0.172832	0.395231	0.739854
ENSG00000076242	MLH1	-0.296936	0.135692	0.45826
ENSG00000076248	UNG	0.290257	0.125727	0.440053
ENSG00000076258	FMO4	-0.080718	0.861505	0.961647
ENSG00000076321	KLHL20	-0.318488	0.297282	0.656103
ENSG00000054598	FOXC1	-2.08259	2.48218e-35	2.44464e-32
ENSG00000134057	CCNB1	-2.08061	3.50317e-21	8.90371e-19
ENSG00000232431	AC055876.1	-2.07126	0.000847383	0.012273
ENSG00000076513	ANKRD13A	0.017244	0.925119	0.982082
ENSG00000076554	TPD52	-0.627906	0.00794274	0.0722642
ENSG00000076555	ACACB	-0.219735	0.533532	0.825144
ENSG00000137804	NUSAP1	-2.05634	1.71233e-25	6.13248e-23
ENSG00000076641	PAG1	-0.403923	0.414202	0.753433
ENSG00000076650	GPATCH1	-0.185312	0.539736	0.828479
ENSG00000182481	KPNA2	-2.03289	9.16309e-31	5.34785e-28
ENSG00000076685	NT5C2	-0.153552	0.396798	0.740933
ENSG00000076716	GPC4	0.240793	0.454739	0.781631
ENSG00000076770	MBNL3	-0.46085	0.0719856	0.322625
ENSG00000076826	CAMSAP3	0.399302	0.281122	0.642484
ENSG00000076864	RAP1GAP	-1.01309	0.119838	0.429264
ENSG00000076924	XAB2	0.152836	0.436577	0.769948
ENSG00000076928	ARHGEF1	-0.122296	0.462863	0.785175
ENSG00000076944	STXBP2	0.175651	0.480584	0.794117
ENSG00000076984	MAP2K7	0.0422759	0.813235	0.945779
ENSG00000077044	DGKD	-0.113911	0.57861	0.849188
ENSG00000077097	TOP2B	-0.283837	0.0621243	0.295402
ENSG00000077147	TM9SF3	-0.289453	0.0777005	0.338327
ENSG00000077150	NFKB2	0.561348	0.04863	0.255012
ENSG00000077152	UBE2T	-0.55631	0.0674938	0.309311
ENSG00000077157	PPP1R12B	-0.34218	0.327858	0.687477
ENSG00000188610	FAM72B	-2.03279	2.11605e-06	7.18635e-05
ENSG00000077235	GTF3C1	-0.148806	0.385732	0.732143
ENSG00000105997	HOXA3	-2.02716	3.55575e-07	1.40783e-05
ENSG00000077254	USP33	-0.428065	0.0518382	0.264366
ENSG00000077312	SNRPA	-0.225987	0.295832	0.655289
ENSG00000177910	SPATA31C2	-2.02346	0.0036444	0.0396644
ENSG00000077348	EXOSC5	0.452505	0.0278441	0.176994
ENSG00000077380	DYNC1I2	-0.294535	0.107732	0.404199
ENSG00000077420	APBB1IP	0.469423	0.00913712	0.0798573
ENSG00000077454	LRCH4	0.00110203	0.997923	0.999951
ENSG00000077458	FAM76B	-0.713072	0.0136677	0.10678
ENSG00000077463	SIRT6	0.429122	0.0768214	0.336638
ENSG00000077514	POLD3	-0.388674	0.0962204	0.379725
ENSG00000077549	CAPZB	-0.00649703	0.968062	0.991434
ENSG00000077585	GPR137B	-0.249882	0.651589	0.885227
ENSG00000077616	NAALAD2	0.186118	0.859734	0.961467
ENSG00000111206	FOXM1	-2.02231	2.67448e-16	4.0917e-14
ENSG00000077713	SLC25A43	-0.649939	0.426992	0.764939
ENSG00000077721	UBE2A	0.0735076	0.688778	0.90227
ENSG00000137821	LRRC49	-2.00838	0.00293101	0.0337183
ENSG00000137868	STRA6	-2.00043	0.00210881	0.0259818
ENSG00000077984	CST7	-0.0435098	0.837018	0.954403
ENSG00000078043	PIAS2	-0.0119632	0.960144	0.990044
ENSG00000078061	ARAF	0.358897	0.0807929	0.345541
ENSG00000078070	MCCC1	-0.0234635	0.915356	0.979467
ENSG00000078124	ACER3	-0.267696	0.339342	0.696452
ENSG00000078140	UBE2K	-0.278793	0.108413	0.405496
ENSG00000078142	PIK3C3	0.268887	0.160114	0.497748
ENSG00000078177	N4BP2	-0.590748	0.0399559	0.225863
ENSG00000157456	CCNB2	-1.99979	1.40007e-08	7.28129e-07
ENSG00000078246	TULP3	0.198378	0.566846	0.842358
ENSG00000078269	SYNJ2	-0.466715	0.0510204	0.261712
ENSG00000078295	ADCY2	0.221198	0.774054	0.934384
ENSG00000078304	PPP2R5C	-0.0336551	0.83976	0.95562
ENSG00000078319	PMS2P1	-0.316911	0.439608	0.77125
ENSG00000078369	GNB1	-0.286448	0.0500944	0.259179
ENSG00000126500	FLRT1	-1.99796	0.00169412	0.0217926
ENSG00000078403	MLLT10	-0.0931118	0.701644	0.907375
ENSG00000078487	ZCWPW1	0.341113	0.367815	0.71822
ENSG00000078596	ITM2A	0.546379	0.311932	0.671965
ENSG00000078618	NRDC	0.181286	0.264787	0.626692
ENSG00000078668	VDAC3	0.330724	0.0595625	0.287821
ENSG00000078674	PCM1	-0.206796	0.260809	0.622226
ENSG00000078687	TNRC6C	-0.244033	0.377221	0.72721
ENSG00000078699	CBFA2T2	0.332291	0.157602	0.493954
ENSG00000078747	ITCH	-0.383405	0.118949	0.428469
ENSG00000078795	PKD2L2	-0.424323	0.277893	0.640023
ENSG00000078804	TP53INP2	-0.500564	0.0104716	0.0887635
ENSG00000078808	SDF4	0.308776	0.104739	0.399273
ENSG00000078814	MYH7B	-0.554976	0.325906	0.686019
ENSG00000154839	SKA1	-1.99013	6.48594e-07	2.46278e-05
ENSG00000064692	SNCAIP	-1.97742	2.50378e-07	1.03284e-05
ENSG00000078967	UBE2D4	0.231029	0.555497	0.836731
ENSG00000079134	THOC1	0.290298	0.171066	0.511893
ENSG00000079150	FKBP7	-0.265744	0.350305	0.70519
ENSG00000079156	OSBPL6	0.155584	0.844873	0.957422
ENSG00000156970	BUB1B	-1.9748	4.98671e-09	2.84712e-07
ENSG00000079246	XRCC5	-0.356385	0.0159975	0.119153
ENSG00000079257	LXN	0.102971	0.716637	0.912252
ENSG00000178531	CTXN1	-1.9575	1.86252e-05	0.000476917
ENSG00000121152	NCAPH	-1.95654	1.10716e-12	1.07696e-10
ENSG00000079313	REXO1	0.256327	0.238285	0.599824
ENSG00000079332	SAR1A	-0.015935	0.930764	0.984163
ENSG00000079335	CDC14A	-0.35466	0.381111	0.729449
ENSG00000079337	RAPGEF3	0.507803	0.333679	0.692769
ENSG00000113810	SMC4	-1.94927	1.12885e-24	3.78476e-22
ENSG00000079387	SENP1	-0.609846	0.0263848	0.170538
ENSG00000079432	CIC	0.161494	0.36221	0.714619
ENSG00000079435	LIPE	0.555832	0.480439	0.794117
ENSG00000079459	FDFT1	0.0317554	0.854674	0.96023
ENSG00000079462	PAFAH1B3	-0.0805718	0.749108	0.924753
ENSG00000079482	OPHN1	-0.661678	0.0330392	0.198638
ENSG00000141668	CBLN2	-1.94785	0.00177692	0.0226543
ENSG00000079691	CARMIL1	0.357961	0.387684	0.733296
ENSG00000079739	PGM1	0.410911	0.0163818	0.121081
ENSG00000079785	DDX1	0.0710306	0.648908	0.884342
ENSG00000168546	GFRA2	-1.93822	0.00022669	0.0040593
ENSG00000079819	EPB41L2	-0.458876	0.196736	0.549578
ENSG00000079950	STX7	-0.154506	0.481605	0.794258
ENSG00000079974	RABL2B	0.432548	0.0474548	0.251443
ENSG00000079999	KEAP1	0.0493203	0.783502	0.937893
ENSG00000080189	SLC35C2	0.546741	0.0110095	0.0916467
ENSG00000080200	CRYBG3	-0.653983	0.00530395	0.0532693
ENSG00000080298	RFX3	-0.739549	0.168843	0.508918
ENSG00000080345	RIF1	-0.38509	0.06435	0.30072
ENSG00000080371	RAB21	0.133634	0.478114	0.792982
ENSG00000080493	SLC4A4	-1.11883	0.0682411	0.310925
ENSG00000080503	SMARCA2	-0.494042	0.0180585	0.129584
ENSG00000117461	PIK3R3	-1.93822	6.71785e-08	3.08629e-06
ENSG00000080603	SRCAP	-0.417317	0.410786	0.75147
ENSG00000080608	PUM3	-0.0547177	0.791063	0.939833
ENSG00000080644	CHRNA3	-0.138321	0.843272	0.956844
ENSG00000080802	CNOT4	0.341541	0.265062	0.626777
ENSG00000080815	PSEN1	0.17484	0.310795	0.671074
ENSG00000080819	CPOX	-0.123239	0.561063	0.839271
ENSG00000080822	CLDND1	0.145578	0.512027	0.814494
ENSG00000080823	MOK	0.100319	0.71028	0.910448
ENSG00000080824	HSP90AA1	0.0866425	0.549409	0.834381
ENSG00000080839	RBL1	-0.212475	0.478007	0.792971
ENSG00000080845	DLGAP4	0.106361	0.581544	0.850636
ENSG00000080854	IGSF9B	-0.538921	0.23793	0.599245
ENSG00000080947	CROCCP3	0.65871	0.377646	0.727473
ENSG00000180044	C3orf80	-1.92516	1.61772e-27	6.70845e-25
ENSG00000204577	LILRB3	-1.92184	0.00337536	0.0376425
ENSG00000081019	RSBN1	-0.0635453	0.782984	0.937739
ENSG00000081026	MAGI3	-1.93197	0.0573678	0.281456
ENSG00000081041	CXCL2	1.00366	0.164109	0.502836
ENSG00000081059	TCF7	-0.8967	0.351335	0.705895
ENSG00000081087	OSTM1	-0.531993	0.0275339	0.175491
ENSG00000081154	PCNP	0.137177	0.381891	0.730232
ENSG00000081177	EXD2	-0.075407	0.734826	0.918853
ENSG00000081181	ARG2	0.39711	0.051214	0.262308
ENSG00000081189	MEF2C	-0.214603	0.313467	0.673063
ENSG00000081237	PTPRC	-0.212656	0.274919	0.637366
ENSG00000081307	UBA5	-0.170109	0.422936	0.762144
ENSG00000081320	STK17B	-0.0556216	0.750142	0.924753
ENSG00000081377	CDC14B	0.620208	0.557682	0.837877
ENSG00000081386	ZNF510	-0.244332	0.501306	0.808747
ENSG00000081665	ZNF506	-0.135572	0.644313	0.881345
ENSG00000081692	JMJD4	0.369418	0.0919306	0.370497
ENSG00000081721	DUSP12	-0.0622721	0.812	0.945534
ENSG00000081760	AACS	-0.0779308	0.729746	0.91694
ENSG00000081791	KIAA0141	-0.186633	0.275821	0.638237
ENSG00000081870	HSPB11	0.245688	0.333651	0.692769
ENSG00000081913	PHLPP1	-0.545536	0.0381203	0.218357
ENSG00000129521	EGLN3	-1.91856	3.53347e-10	2.41041e-08
ENSG00000082014	SMARCD3	-0.151231	0.625549	0.87224
ENSG00000082068	WDR70	0.0709355	0.74703	0.923917
ENSG00000244040	IL12A-AS1	-1.90885	6.86341e-13	6.84516e-11
ENSG00000082146	STRADB	0.072853	0.745561	0.923338
ENSG00000082153	BZW1	-0.224061	0.162979	0.501117
ENSG00000082196	C1QTNF3	-0.393841	0.525635	0.820581
ENSG00000082212	ME2	-0.437545	0.0143856	0.111013
ENSG00000082213	C5orf22	-0.223514	0.369396	0.71988
ENSG00000082258	CCNT2	-0.146636	0.629405	0.874694
ENSG00000082269	FAM135A	-0.774339	0.0343094	0.203732
ENSG00000082438	COBLL1	-0.311401	0.767326	0.932182
ENSG00000082512	TRAF5	-1.12554	0.0148013	0.11284
ENSG00000082515	MRPL22	0.319997	0.148653	0.481197
ENSG00000082516	GEMIN5	0.0218147	0.924416	0.981671
ENSG00000082641	NFE2L1	0.0901381	0.564916	0.841363
ENSG00000082701	GSK3B	-0.285874	0.159162	0.496157
ENSG00000082781	ITGB5	1.19144	0.013746	0.107286
ENSG00000082805	ERC1	-0.271143	0.296425	0.655807
ENSG00000007968	E2F2	-1.90749	5.08262e-08	2.41241e-06
ENSG00000082996	RNF13	0.0736214	0.711078	0.910448
ENSG00000083093	PALB2	0.0970274	0.729215	0.916735
ENSG00000083097	DOPEY1	-0.360208	0.202396	0.556164
ENSG00000083099	LYRM2	-0.119915	0.544399	0.831103
ENSG00000083123	BCKDHB	-0.0691652	0.785301	0.938608
ENSG00000083168	KAT6A	-0.58528	0.0197793	0.13925
ENSG00000083223	ZCCHC6	-0.297533	0.229648	0.589957
ENSG00000083312	TNPO1	-0.483016	0.0528068	0.266794
ENSG00000265415	AC099850.3	-1.90109	0.000111839	0.00221403
ENSG00000083457	ITGAE	-0.376527	0.209125	0.56486
ENSG00000083520	DIS3	-0.265311	0.193286	0.544573
ENSG00000083535	PIBF1	-0.368187	0.188342	0.536468
ENSG00000083544	TDRD3	-0.54443	0.0730509	0.325548
ENSG00000083635	NUFIP1	0.0697181	0.814949	0.945779
ENSG00000083642	PDS5B	-0.464824	0.0456504	0.246019
ENSG00000253552	HOXA-AS2	-1.89294	0.00196939	0.0246887
ENSG00000083750	RRAGB	0.290697	0.343426	0.699753
ENSG00000083799	CYLD	-0.0343881	0.858438	0.960972
ENSG00000083807	SLC27A5	-0.25978	0.410092	0.751154
ENSG00000083812	ZNF324	-0.211727	0.479226	0.793323
ENSG00000083814	ZNF671	0.364064	0.236168	0.597433
ENSG00000083817	ZNF416	-0.169614	0.694417	0.9046
ENSG00000083828	ZNF586	0.425413	0.140962	0.468511
ENSG00000083838	ZNF446	0.386152	0.164688	0.503522
ENSG00000083844	ZNF264	0.250812	0.292822	0.653499
ENSG00000083845	RPS5	0.361767	0.0786626	0.341008
ENSG00000083857	FAT1	-0.861568	0.0799811	0.343417
ENSG00000083896	YTHDC1	-0.143852	0.474569	0.792153
ENSG00000083937	CHMP2B	0.102956	0.630754	0.875378
ENSG00000084070	SMAP2	0.204632	0.25056	0.611673
ENSG00000084072	PPIE	0.597186	0.0191227	0.135554
ENSG00000084073	ZMPSTE24	-0.0715371	0.714844	0.911221
ENSG00000084090	STARD7	0.241694	0.107586	0.40401
ENSG00000084092	NOA1	-0.0369179	0.842834	0.956548
ENSG00000084093	REST	0.294756	0.148104	0.480298
ENSG00000084110	HAL	0.109819	0.749628	0.924753
ENSG00000084112	SSH1	0.279547	0.223325	0.581558
ENSG00000084207	GSTP1	-0.463159	0.0200882	0.140689
ENSG00000122548	KIAA0087	-1.89178	4.81774e-06	0.000145159
ENSG00000084444	FAM234B	-0.15541	0.672516	0.894757
ENSG00000084463	WBP11	0.209726	0.220381	0.578761
ENSG00000084623	EIF3I	0.127721	0.503828	0.810068
ENSG00000084636	COL16A1	-0.449915	0.491115	0.802035
ENSG00000084652	TXLNA	0.173524	0.320246	0.679839
ENSG00000084676	NCOA1	-0.137905	0.596935	0.857632
ENSG00000084693	AGBL5	0.185425	0.302299	0.661708
ENSG00000084731	KIF3C	-0.306999	0.137788	0.462693
ENSG00000084733	RAB10	0.153652	0.325835	0.685974
ENSG00000084754	HADHA	0.328648	0.0356801	0.209481
ENSG00000084764	MAPRE3	0.0731761	0.895835	0.972953
ENSG00000084774	CAD	0.261015	0.143079	0.471682
ENSG00000085063	CD59	0.105653	0.527814	0.821663
ENSG00000255346	NOX5	-1.88822	2.92547e-07	1.17601e-05
ENSG00000085185	BCORL1	0.188009	0.545054	0.831619
ENSG00000085224	ATRX	-0.359483	0.182978	0.529752
ENSG00000085231	AK6	-0.0767829	0.784541	0.938401
ENSG00000085265	FCN1	-0.751495	0.0204691	0.142659
ENSG00000085274	MYNN	-0.277258	0.254367	0.61569
ENSG00000185800	DMWD	-1.87936	0.00309139	0.035249
ENSG00000085365	SCAMP1	0.00183589	0.992982	0.998801
ENSG00000085377	PREP	0.0976077	0.600902	0.860057
ENSG00000085382	HACE1	-0.482753	0.139296	0.46554
ENSG00000085415	SEH1L	0.0312294	0.866392	0.962759
ENSG00000085433	WDR47	-0.350765	0.274415	0.637008
ENSG00000085449	WDFY1	-0.134076	0.571972	0.846147
ENSG00000085465	OVGP1	0.239281	0.739079	0.920496
ENSG00000085491	SLC25A24	-0.405169	0.0849266	0.354274
ENSG00000085511	MAP3K4	0.163876	0.459199	0.782759
ENSG00000085514	PILRA	0.372819	0.52591	0.820581
ENSG00000085552	IGSF9	0.543669	0.335166	0.693913
ENSG00000085563	ABCB1	0.0991759	0.896081	0.97299
ENSG00000085644	ZNF213	0.0612746	0.817699	0.946682
ENSG00000085662	AKR1B1	-0.379938	0.126496	0.441488
ENSG00000085721	RRN3	-0.317872	0.114165	0.417501
ENSG00000085741	WNT11	0.266413	0.586886	0.852919
ENSG00000085760	MTIF2	0.0475348	0.820955	0.947098
ENSG00000085788	DDHD2	-0.441103	0.0606257	0.291304
ENSG00000085832	EPS15	-0.166143	0.399162	0.742489
ENSG00000085840	ORC1	-0.163989	0.51691	0.817103
ENSG00000085871	MGST2	0.0773876	0.6879	0.901828
ENSG00000085872	CHERP	0.146216	0.422794	0.762113
ENSG00000085978	ATG16L1	-0.23605	0.436154	0.769386
ENSG00000085982	USP40	0.0159484	0.950953	0.987838
ENSG00000085998	POMGNT1	0.150715	0.50204	0.809408
ENSG00000085999	RAD54L	-0.630475	0.00815072	0.0735619
ENSG00000086015	MAST2	-0.00395895	0.986677	0.997247
ENSG00000086061	DNAJA1	0.111075	0.46757	0.788181
ENSG00000086062	B4GALT1	0.389482	0.124266	0.437045
ENSG00000086065	CHMP5	0.0561371	0.78339	0.93783
ENSG00000086102	NFX1	0.15568	0.416232	0.755207
ENSG00000086189	DIMT1	-0.0450686	0.819105	0.947098
ENSG00000086200	IPO11	-0.294739	0.266491	0.628458
ENSG00000086232	EIF2AK1	-0.0964081	0.573647	0.847115
ENSG00000086289	EPDR1	0.326375	0.132819	0.452221
ENSG00000086300	SNX10	-0.293064	0.234798	0.595729
ENSG00000086475	SEPHS1	-0.148567	0.424562	0.763988
ENSG00000086504	MRPL28	0.108848	0.631964	0.876088
ENSG00000086506	HBQ1	1.32849	0.213397	0.570447
ENSG00000070526	ST6GALNAC1	-1.87704	3.87683e-05	0.000913075
ENSG00000086548	CEACAM6	0.451851	0.352727	0.706979
ENSG00000086570	FAT2	1.54728	0.0767067	0.336576
ENSG00000106006	HOXA6	-1.87386	0.00293912	0.033757
ENSG00000086598	TMED2	0.22208	0.141515	0.469361
ENSG00000086619	ERO1B	0.339943	0.468331	0.788192
ENSG00000086666	ZFAND6	-0.283147	0.123022	0.434714
ENSG00000086712	TXLNG	-0.0526023	0.843477	0.956912
ENSG00000086730	LAT2	0.14975	0.382472	0.730632
ENSG00000109501	WFS1	-1.86934	0.000361323	0.00599339
ENSG00000086827	ZW10	0.350205	0.155613	0.491018
ENSG00000086848	ALG9	-0.293531	0.554532	0.836731
ENSG00000087008	ACOX3	0.111142	0.717409	0.912498
ENSG00000087053	MTMR2	-0.230525	0.260755	0.622226
ENSG00000076382	SPAG5	-1.86456	1.6374e-13	1.80435e-11
ENSG00000087076	HSD17B14	1.2224	0.00509182	0.0516657
ENSG00000204682	CASC10	-1.86012	1.49965e-06	5.2282e-05
ENSG00000087087	SRRT	-0.0895776	0.586606	0.852822
ENSG00000087088	BAX	0.36787	0.057761	0.282424
ENSG00000051341	POLQ	-1.85825	3.58954e-06	0.000112008
ENSG00000087111	PIGS	-0.335207	0.0608936	0.291868
ENSG00000087152	ATXN7L3	-0.120052	0.47548	0.792153
ENSG00000087157	PGS1	0.250367	0.233845	0.595111
ENSG00000087191	PSMC5	-0.102431	0.601861	0.8608
ENSG00000087206	UIMC1	-0.370357	0.0631591	0.29834
ENSG00000087245	MMP2	-0.069371	0.666677	0.89382
ENSG00000087253	LPCAT2	-0.137201	0.482467	0.795346
ENSG00000087263	OGFOD1	-0.00476631	0.981723	0.995262
ENSG00000087266	SH3BP2	0.174588	0.277189	0.639068
ENSG00000087269	NOP14	0.0965485	0.561133	0.839271
ENSG00000087274	ADD1	-0.0416412	0.789276	0.939807
ENSG00000087299	L2HGDH	-0.0950939	0.756923	0.928336
ENSG00000087301	TXNDC16	-0.494823	0.0934373	0.374014
ENSG00000087302	RTRAF	-0.230813	0.247931	0.609216
ENSG00000087303	NID2	-0.472266	0.519295	0.817671
ENSG00000087338	GMCL1	-0.0586265	0.792554	0.940229
ENSG00000087365	SF3B2	-0.156766	0.313819	0.673085
ENSG00000087448	KLHL42	-0.232302	0.338025	0.695759
ENSG00000087460	GNAS	0.168452	0.331131	0.690577
ENSG00000087470	DNM1L	-0.329635	0.063328	0.298779
ENSG00000087502	ERGIC2	0.193986	0.342845	0.699348
ENSG00000233184	AC093157.1	-1.8578	0.000121742	0.00238016
ENSG00000087589	CASS4	-0.162877	0.474209	0.792101
ENSG00000087884	AAMDC	0.363977	0.311293	0.671493
ENSG00000087903	RFX2	-0.251555	0.265997	0.627739
ENSG00000087995	METTL2A	0.0358303	0.902383	0.975024
ENSG00000088035	ALG6	-0.0822086	0.74225	0.921778
ENSG00000088038	CNOT3	-0.0684963	0.713136	0.910793
ENSG00000167081	PBX3	-1.85767	5.12119e-20	1.12083e-17
ENSG00000088179	PTPN4	-0.34312	0.293119	0.653501
ENSG00000088205	DDX18	-0.00159126	0.992312	0.998612
ENSG00000088247	KHSRP	0.0564385	0.701901	0.907375
ENSG00000088256	GNA11	-0.489759	0.068316	0.311134
ENSG00000088280	ASAP3	-1.65283	0.138652	0.464375
ENSG00000088298	EDEM2	0.201357	0.351446	0.705903
ENSG00000073737	DHRS9	-1.85311	7.1797e-22	1.95065e-19
ENSG00000277301	AL034550.2	-1.83709	0.000676653	0.0102165
ENSG00000088356	PDRG1	0.122819	0.608708	0.863358
ENSG00000088367	EPB41L1	0.95167	0.0834836	0.351393
ENSG00000100985	MMP9	-1.82695	3.38621e-06	0.000106934
ENSG00000088448	ANKRD10	-0.0970618	0.641508	0.880846
ENSG00000088451	TGDS	0.491056	0.0964143	0.380204
ENSG00000088538	DOCK3	-0.519672	0.280464	0.641871
ENSG00000088543	C3orf18	0.731345	0.0122434	0.0985349
ENSG00000088682	COQ9	0.17817	0.450854	0.778658
ENSG00000033867	SLC4A7	-1.8228	1.03344e-09	6.48803e-08
ENSG00000088727	KIF9	0.167408	0.609762	0.863833
ENSG00000088766	CRLS1	0.200184	0.315845	0.674838
ENSG00000007402	CACNA2D2	-1.82227	2.71537e-05	0.000665455
ENSG00000088812	ATRN	-0.015349	0.945897	0.987622
ENSG00000088826	SMOX	-0.0939985	0.712275	0.910448
ENSG00000088832	FKBP1A	0.0195633	0.907962	0.977367
ENSG00000088833	NSFL1C	-0.0238989	0.901182	0.974595
ENSG00000088836	SLC4A11	-0.342314	0.350929	0.70559
ENSG00000088854	C20orf194	-0.192863	0.67902	0.898011
ENSG00000088876	ZNF343	0.460946	0.15585	0.491375
ENSG00000088881	EBF4	-0.0807886	0.896815	0.973212
ENSG00000088882	CPXM1	-0.42042	0.00935553	0.0811362
ENSG00000088888	MAVS	0.115023	0.487263	0.799258
ENSG00000088899	LZTS3	0.858142	0.00533073	0.0534376
ENSG00000088930	XRN2	-0.39684	0.0218991	0.14913
ENSG00000088970	KIZ	0.2165	0.43788	0.770762
ENSG00000088986	DYNLL1	-0.0113384	0.956262	0.988993
ENSG00000198901	PRC1	-1.81385	3.13189e-16	4.74542e-14
ENSG00000089006	SNX5	-0.421801	0.0137923	0.107434
ENSG00000089009	RPL6	0.290808	0.123439	0.435547
ENSG00000089022	MAPKAPK5	-0.0968833	0.68632	0.901252
ENSG00000089041	P2RX7	-0.0697704	0.888607	0.970236
ENSG00000089048	ESF1	0.0378898	0.88608	0.969566
ENSG00000089050	RBBP9	0.0429429	0.887174	0.969677
ENSG00000089053	ANAPC5	-0.00417724	0.979098	0.994393
ENSG00000089057	SLC23A2	-0.362458	0.237824	0.599237
ENSG00000089060	SLC8B1	0.0472483	0.799975	0.942082
ENSG00000089063	TMEM230	-0.000149667	0.999299	0.999951
ENSG00000089091	DZANK1	-0.379384	0.41656	0.755218
ENSG00000089094	KDM2B	-0.216107	0.244063	0.606975
ENSG00000089123	TASP1	-0.385301	0.279407	0.64154
ENSG00000089127	OAS1	0.0881295	0.813251	0.945779
ENSG00000089154	GCN1	-0.386358	0.0266977	0.171575
ENSG00000089157	RPLP0	0.265781	0.18214	0.52887
ENSG00000089159	PXN	-0.239751	0.142517	0.470813
ENSG00000089177	KIF16B	0.140138	0.776429	0.934759
ENSG00000165304	MELK	-1.79573	6.48028e-08	2.98585e-06
ENSG00000089199	CHGB	-0.300693	0.70013	0.907105
ENSG00000089220	PEBP1	0.0388052	0.81944	0.947098
ENSG00000089234	BRAP	-0.343104	0.145433	0.475452
ENSG00000089248	ERP29	0.147687	0.391946	0.737996
ENSG00000089280	FUS	-0.152684	0.285177	0.647272
ENSG00000089289	IGBP1	0.159939	0.379546	0.729105
ENSG00000089327	FXYD5	0.578586	0.0075	0.0691369
ENSG00000089335	ZNF302	-0.444622	0.0741596	0.329278
ENSG00000089351	GRAMD1A	-0.0139207	0.934556	0.984934
ENSG00000089472	HEPH	-0.779505	0.462895	0.785175
ENSG00000089486	CDIP1	0.399837	0.0235459	0.157019
ENSG00000089505	CMTM1	-0.480949	0.365533	0.716781
ENSG00000089558	KCNH4	0.435955	0.525758	0.820581
ENSG00000089597	GANAB	0.0341091	0.812756	0.945761
ENSG00000089639	GMIP	0.346504	0.0717238	0.321818
ENSG00000089682	RBM41	-0.452608	0.267477	0.629212
ENSG00000129173	E2F8	-1.78028	3.5841e-05	0.00084675
ENSG00000089692	LAG3	1.75026	0.0650472	0.303079
ENSG00000089693	MLF2	0.3228	0.0677411	0.309769
ENSG00000089723	OTUB2	0.824926	0.153027	0.48702
ENSG00000089737	DDX24	-0.286617	0.0735265	0.32702
ENSG00000089775	ZBTB25	-0.143559	0.550953	0.835121
ENSG00000089818	NECAP1	0.0985012	0.771046	0.933623
ENSG00000089820	ARHGAP4	-0.230293	0.204912	0.559037
ENSG00000089847	ANKRD24	0.362139	0.463892	0.785346
ENSG00000089876	DHX32	-0.0940149	0.631277	0.875597
ENSG00000089902	RCOR1	-0.091269	0.666162	0.89348
ENSG00000089916	GPATCH2L	-0.16482	0.542592	0.830281
ENSG00000090006	LTBP4	0.104268	0.619649	0.86965
ENSG00000088325	TPX2	-1.77044	7.11811e-20	1.49556e-17
ENSG00000090020	SLC9A1	0.295113	0.170778	0.511425
ENSG00000090054	SPTLC1	-0.00690843	0.977719	0.994393
ENSG00000090060	PAPOLA	-0.00184688	0.99201	0.998612
ENSG00000090061	CCNK	0.087077	0.624256	0.871768
ENSG00000090097	PCBP4	-0.592365	0.119437	0.428676
ENSG00000090263	MRPS33	0.563237	0.029295	0.182607
ENSG00000090266	NDUFB2	0.500357	0.0443827	0.242001
ENSG00000090273	NUDC	0.0555837	0.791134	0.939833
ENSG00000090316	MAEA	0.0209248	0.905798	0.976238
ENSG00000090339	ICAM1	0.390025	0.0558455	0.276386
ENSG00000090372	STRN4	-0.0975271	0.579743	0.849478
ENSG00000090376	IRAK3	0.232392	0.248981	0.609798
ENSG00000156299	TIAM1	-1.77005	0.00470742	0.0486742
ENSG00000090432	MUL1	0.160898	0.458446	0.782403
ENSG00000090447	TFAP4	0.241611	0.307161	0.66738
ENSG00000090470	PDCD7	-0.126996	0.514352	0.815983
ENSG00000090487	SPG21	0.136032	0.406097	0.748055
ENSG00000090520	DNAJB11	-0.0531061	0.813529	0.945779
ENSG00000090565	RAB11FIP3	-0.297086	0.197755	0.550338
ENSG00000090581	GNPTG	0.580751	0.0117464	0.0957084
ENSG00000090612	ZNF268	0.0985524	0.718231	0.912703
ENSG00000090615	GOLGA3	-0.156197	0.461296	0.78455
ENSG00000090621	PABPC4	0.287284	0.0629684	0.297796
ENSG00000090661	CERS4	0.34604	0.0614217	0.293298
ENSG00000090674	MCOLN1	0.384715	0.215959	0.573585
ENSG00000090686	USP48	0.26431	0.134505	0.456008
ENSG00000090776	EFNB1	-0.349172	0.0609185	0.291868
ENSG00000090857	PDPR	-0.0643023	0.797835	0.941328
ENSG00000090861	AARS	0.231045	0.147097	0.47878
ENSG00000090863	GLG1	-0.237524	0.177881	0.522957
ENSG00000085276	MECOM	-1.76659	1.22188e-06	4.38598e-05
ENSG00000090905	TNRC6A	-0.639821	0.0218847	0.149096
ENSG00000090924	PLEKHG2	-0.57784	0.00831328	0.0744745
ENSG00000090932	DLL3	0.521757	0.608954	0.863358
ENSG00000090971	NAT14	0.0241666	0.928474	0.983452
ENSG00000090975	PITPNM2	-0.432062	0.107157	0.40347
ENSG00000090989	EXOC1	0.0573559	0.785643	0.938674
ENSG00000091009	RBM27	-0.142401	0.560147	0.839197
ENSG00000091039	OSBPL8	-0.312558	0.15726	0.493558
ENSG00000091073	DTX2	0.336816	0.414745	0.7539
ENSG00000091106	NLRC4	0.752581	0.202411	0.556164
ENSG00000091127	PUS7	-0.180809	0.600133	0.85964
ENSG00000091140	DLD	0.139431	0.486467	0.798682
ENSG00000091157	WDR7	-0.20639	0.537674	0.827247
ENSG00000091164	TXNL1	-0.0718059	0.679286	0.898011
ENSG00000091262	ABCC6	0.757407	0.0506002	0.260404
ENSG00000091317	CMTM6	-0.356077	0.0215406	0.147453
ENSG00000091409	ITGA6	-0.305844	0.319781	0.679345
ENSG00000091436	MAP3K20	-0.38823	0.0547984	0.27277
ENSG00000091483	FH	-0.0391378	0.848697	0.957868
ENSG00000091490	SEL1L3	-0.341872	0.0683673	0.311277
ENSG00000145386	CCNA2	-1.76144	5.09435e-13	5.22752e-11
ENSG00000091542	ALKBH5	0.43208	0.00999702	0.0856623
ENSG00000091592	NLRP1	-0.0819872	0.827521	0.950278
ENSG00000091622	PITPNM3	0.978888	0.330168	0.68993
ENSG00000091640	SPAG7	0.364183	0.0949846	0.376712
ENSG00000091651	ORC6	-0.863872	0.0101351	0.0865633
ENSG00000091732	ZC3HC1	0.374189	0.227349	0.58568
ENSG00000139289	PHLDA1	-1.75655	1.32347e-10	9.74541e-09
ENSG00000091947	TMEM101	0.352974	0.133576	0.45403
ENSG00000092009	CMA1	-1.47326	0.0441715	0.2411
ENSG00000092010	PSME1	0.225435	0.252399	0.613857
ENSG00000092020	PPP2R3C	0.0713942	0.790676	0.939833
ENSG00000092036	HAUS4	-0.0798197	0.802713	0.942901
ENSG00000075826	SEC31B	-1.74522	1.0767e-07	4.66114e-06
ENSG00000248905	FMN1	-1.73536	0.000229585	0.00408791
ENSG00000092068	SLC7A8	1.00463	0.0493198	0.25675
ENSG00000092094	OSGEP	0.0839357	0.6961	0.905261
ENSG00000092096	SLC22A17	0.671783	0.232838	0.593437
ENSG00000092098	RNF31	-0.0879114	0.772468	0.934039
ENSG00000092108	SCFD1	0.0892663	0.669608	0.89416
ENSG00000092140	G2E3	-0.324009	0.290734	0.652118
ENSG00000092148	HECTD1	-0.278026	0.235561	0.597057
ENSG00000092199	HNRNPC	-0.350468	0.0161335	0.119751
ENSG00000092201	SUPT16H	0.0279402	0.857632	0.960953
ENSG00000092203	TOX4	0.150713	0.370449	0.721059
ENSG00000092208	GEMIN2	-0.144946	0.689649	0.902466
ENSG00000092295	TGM1	-0.00657397	0.992671	0.998612
ENSG00000092330	TINF2	0.0807938	0.673706	0.895261
ENSG00000092421	SEMA6A	-0.331057	0.637891	0.878912
ENSG00000092439	TRPM7	-0.214505	0.430138	0.767103
ENSG00000092445	TYRO3	0.0809209	0.695963	0.905261
ENSG00000092470	WDR76	-0.562752	0.0211555	0.145673
ENSG00000092531	SNAP23	0.242642	0.120062	0.429429
ENSG00000092621	PHGDH	0.0257793	0.894908	0.972508
ENSG00000092758	COL9A3	0.14999	0.78129	0.936953
ENSG00000092820	EZR	-0.148688	0.548432	0.833947
ENSG00000177721	ANXA2R	-1.73391	1.47129e-06	5.15212e-05
ENSG00000092847	AGO1	-0.0193189	0.92453	0.981671
ENSG00000280206	AC026401.3	-1.72973	0.00053342	0.00833066
ENSG00000092871	RFFL	0.0698474	0.757913	0.928724
ENSG00000092929	UNC13D	0.333702	0.0589677	0.286213
ENSG00000092931	MFSD11	-0.238041	0.183016	0.529752
ENSG00000092964	DPYSL2	0.214988	0.281179	0.64252
ENSG00000092978	GPATCH2	-0.7296	0.0265883	0.171196
ENSG00000093000	NUP50	-0.193088	0.293816	0.653769
ENSG00000093009	CDC45	-0.453828	0.0776302	0.338276
ENSG00000093010	COMT	0.125269	0.496821	0.805775
ENSG00000182575	NXPH3	-1.72732	7.96533e-05	0.00167804
ENSG00000093144	ECHDC1	-0.798497	0.413213	0.753024
ENSG00000093167	LRRFIP2	0.0535695	0.791147	0.939833
ENSG00000093183	SEC22C	-0.255624	0.257226	0.618362
ENSG00000093217	XYLB	-0.332716	0.553684	0.836731
ENSG00000094631	HDAC6	0.0292981	0.889247	0.970539
ENSG00000094804	CDC6	-0.266762	0.234345	0.595519
ENSG00000094841	UPRT	-0.184141	0.478227	0.793036
ENSG00000094880	CDC23	-0.0782561	0.708154	0.910426
ENSG00000094914	AAAS	0.041529	0.841989	0.956548
ENSG00000107821	KAZALD1	-1.71989	1.58273e-06	5.50568e-05
ENSG00000094975	SUCO	-0.117874	0.641727	0.880846
ENSG00000095002	MSH2	-0.237662	0.21387	0.571159
ENSG00000095015	MAP3K1	-0.123116	0.624596	0.871901
ENSG00000095059	DHPS	0.258255	0.229332	0.589529
ENSG00000095066	HOOK2	0.554458	0.0146857	0.11248
ENSG00000095139	ARCN1	-0.0778424	0.635802	0.877758
ENSG00000095209	TMEM38B	0.231393	0.348994	0.704191
ENSG00000095261	PSMD5	0.400411	0.0727789	0.324703
ENSG00000095303	PTGS1	-0.0988647	0.522945	0.82017
ENSG00000095319	NUP188	-0.374333	0.0822175	0.348658
ENSG00000095321	CRAT	-0.0272451	0.936934	0.985638
ENSG00000175040	CHST2	-1.71441	5.31515e-14	6.29745e-12
ENSG00000095380	NANS	0.197397	0.345811	0.702196
ENSG00000095383	TBC1D2	0.358996	0.177362	0.522269
ENSG00000095397	WHRN	0.215829	0.863706	0.96209
ENSG00000095485	CWF19L1	0.025667	0.911061	0.977903
ENSG00000095539	SEMA4G	0.312349	0.326531	0.686613
ENSG00000095564	BTAF1	-0.489216	0.158562	0.494873
ENSG00000095574	IKZF5	0.0310129	0.899949	0.974179
ENSG00000095637	SORBS1	-0.716555	0.160181	0.4978
ENSG00000095739	BAMBI	-0.886957	0.0462614	0.247955
ENSG00000095787	WAC	0.000861625	0.99609	0.999706
ENSG00000095794	CREM	-0.0737344	0.836118	0.954059
ENSG00000095906	NUBP2	0.266859	0.251378	0.612718
ENSG00000095917	TPSD1	0.998473	0.295987	0.655539
ENSG00000095932	SMIM24	-0.125268	0.584197	0.851204
ENSG00000095951	HIVEP1	-0.752226	0.0734598	0.326908
ENSG00000106031	HOXA13	-1.71294	1.3572e-11	1.16836e-09
ENSG00000168077	SCARA3	-1.7085	6.09999e-11	4.7586e-09
ENSG00000096060	FKBP5	-0.168391	0.297499	0.656306
ENSG00000096063	SRPK1	-0.0946387	0.601926	0.8608
ENSG00000096070	BRPF3	-0.276749	0.243219	0.606047
ENSG00000096080	MRPS18A	0.351606	0.185912	0.533975
ENSG00000096092	TMEM14A	0.0589614	0.828966	0.950928
ENSG00000096093	EFHC1	-0.221287	0.553822	0.836731
ENSG00000171320	ESCO2	-1.67976	3.50978e-06	0.000110007
ENSG00000096384	HSP90AB1	0.182522	0.176528	0.520825
ENSG00000096401	CDC5L	-0.103706	0.567477	0.842818
ENSG00000096433	ITPR3	-0.765503	0.0233872	0.156292
ENSG00000248710	AC079594.2	-1.67304	1.4571e-09	8.93423e-08
ENSG00000096696	DSP	-0.035957	0.919829	0.980761
ENSG00000096717	SIRT1	-0.380419	0.12713	0.442657
ENSG00000096746	HNRNPH3	-0.451762	0.00505437	0.0514603
ENSG00000096872	IFT74	-0.0150537	0.957712	0.98929
ENSG00000096968	JAK2	-0.549751	0.0775271	0.338131
ENSG00000097007	ABL1	0.242539	0.115472	0.420139
ENSG00000097021	ACOT7	-0.600138	0.00690263	0.0651327
ENSG00000097033	SH3GLB1	-0.195056	0.255789	0.617235
ENSG00000097046	CDC7	-0.397199	0.161661	0.499868
ENSG00000097096	SYDE2	-0.289288	0.703959	0.908286
ENSG00000213186	TRIM59	-1.66731	4.15952e-22	1.19174e-19
ENSG00000099203	TMED1	0.532773	0.0234448	0.15661
ENSG00000109674	NEIL3	-1.66657	8.14959e-05	0.00171228
ENSG00000105996	HOXA2	-1.66428	0.00387708	0.0417887
ENSG00000099246	RAB18	0.018663	0.925318	0.982227
ENSG00000099250	NRP1	0.914351	0.0347194	0.205294
ENSG00000099282	TSPAN15	-0.0648627	0.932807	0.984309
ENSG00000119547	ONECUT2	-1.65955	0.000187711	0.00344347
ENSG00000099290	WASHC2A	0.422923	0.0190853	0.13541
ENSG00000099308	MAST3	0.37204	0.244664	0.606975
ENSG00000099326	MZF1	0.216641	0.403417	0.745696
ENSG00000099330	OCEL1	0.309692	0.348348	0.703663
ENSG00000099331	MYO9B	0.0843378	0.612391	0.86561
ENSG00000099337	KCNK6	0.185803	0.268453	0.630539
ENSG00000099338	CATSPERG	0.680035	0.447836	0.776884
ENSG00000099341	PSMD8	0.0798815	0.701514	0.907375
ENSG00000099364	FBXL19	0.00687803	0.966727	0.991208
ENSG00000081923	ATP8B1	-1.64085	0.000532595	0.00832602
ENSG00000099381	SETD1A	-0.191659	0.294666	0.654361
ENSG00000099385	BCL7C	0.6832	0.00567156	0.0557532
ENSG00000099622	CIRBP	-0.402042	0.0130196	0.103111
ENSG00000099624	ATP5D	0.203435	0.356926	0.709633
ENSG00000099625	CBARP	0.658546	0.129595	0.447162
ENSG00000099725	PRKY	0.1403	0.602142	0.860874
ENSG00000099783	HNRNPM	-0.205503	0.183303	0.530204
ENSG00000099785	MARCH2	0.227956	0.493113	0.80315
ENSG00000099795	NDUFB7	0.359419	0.1525	0.486509
ENSG00000110799	VWF	-1.63625	0.00109571	0.014962
ENSG00000099800	TIMM13	0.337375	0.117372	0.424402
ENSG00000099804	CDC34	0.215842	0.277729	0.639853
ENSG00000099810	MTAP	-0.0269964	0.896015	0.97299
ENSG00000099814	CEP170B	-0.244606	0.322528	0.68266
ENSG00000099817	POLR2E	0.140901	0.439474	0.77125
ENSG00000099821	POLRMT	-0.16348	0.439271	0.77125
ENSG00000099822	HCN2	-0.841957	0.429216	0.766411
ENSG00000099840	IZUMO4	-0.244128	0.700026	0.907105
ENSG00000099849	RASSF7	0.23016	0.407003	0.748699
ENSG00000102057	KCND1	-1.63244	0.00164234	0.0212131
ENSG00000099864	PALM	0.0373221	0.897897	0.973434
ENSG00000088053	GP6	-1.62888	0.000193841	0.00353535
ENSG00000099889	ARVCF	-0.575989	0.0538058	0.269643
ENSG00000099899	TRMT2A	0.325129	0.149488	0.481934
ENSG00000099901	RANBP1	-0.0146399	0.936727	0.985638
ENSG00000099904	ZDHHC8	0.0414592	0.859976	0.961472
ENSG00000099910	KLHL22	-0.179104	0.52396	0.820581
ENSG00000099917	MED15	0.245002	0.150165	0.482711
ENSG00000099940	SNAP29	0.0598479	0.752926	0.925766
ENSG00000099942	CRKL	-0.0345862	0.849583	0.958199
ENSG00000099949	LZTR1	-0.0664712	0.750726	0.924753
ENSG00000099956	SMARCB1	-0.0355074	0.850267	0.958337
ENSG00000146410	MTFR2	-1.62696	0.000523086	0.00820212
ENSG00000099968	BCL2L13	0.170301	0.353163	0.707356
ENSG00000099974	DDTL	0.401869	0.111323	0.412079
ENSG00000099977	DDT	0.595824	0.0145018	0.111472
ENSG00000127863	TNFRSF19	-1.62618	1.88165e-07	7.865e-06
ENSG00000099991	CABIN1	0.0243971	0.878672	0.967511
ENSG00000099992	TBC1D10A	-0.47503	0.234531	0.595538
ENSG00000099995	SF3A1	-0.0703517	0.655709	0.887658
ENSG00000099998	GGT5	0.378517	0.0441393	0.241091
ENSG00000099999	RNF215	0.0671679	0.846033	0.957656
ENSG00000100014	SPECC1L	0.170728	0.495163	0.804645
ENSG00000100023	PPIL2	-0.0126909	0.949125	0.987758
ENSG00000100027	YPEL1	-0.101784	0.700846	0.907149
ENSG00000100028	SNRPD3	0.21889	0.261464	0.622756
ENSG00000100029	PES1	0.144454	0.463607	0.785175
ENSG00000100030	MAPK1	0.0825643	0.656973	0.888328
ENSG00000182263	FIGN	-1.61922	7.38403e-10	4.72998e-08
ENSG00000187951	ARHGAP11B	-1.61626	5.36129e-07	2.08087e-05
ENSG00000100034	PPM1F	-0.104973	0.464908	0.786391
ENSG00000100036	SLC35E4	-0.805707	0.0819002	0.348037
ENSG00000100038	TOP3B	0.166193	0.500453	0.807897
ENSG00000100055	CYTH4	0.513087	0.0140479	0.109048
ENSG00000100056	ESS2	0.0773408	0.748436	0.924677
ENSG00000100058	CRYBB2P1	-0.298087	0.425522	0.764365
ENSG00000100060	MFNG	0.342992	0.0863657	0.357893
ENSG00000100068	LRP5L	-0.507658	0.141492	0.469361
ENSG00000100075	SLC25A1	0.257454	0.211082	0.567616
ENSG00000100077	GRK3	0.167504	0.547873	0.833579
ENSG00000100079	LGALS2	1.36247	0.191162	0.54198
ENSG00000100083	GGA1	0.0974339	0.633459	0.876368
ENSG00000100084	HIRA	0.0348366	0.914949	0.979335
ENSG00000100092	SH3BP1	0.413451	0.0442173	0.241266
ENSG00000258725	PRC1-AS1	-1.61612	1.48722e-07	6.29988e-06
ENSG00000100099	HPS4	0.155759	0.428658	0.765849
ENSG00000100100	PIK3IP1	0.125047	0.699406	0.907042
ENSG00000100104	SRRD	0.214442	0.302126	0.661708
ENSG00000100105	PATZ1	-0.221855	0.17947	0.524983
ENSG00000100106	TRIOBP	0.212513	0.312967	0.672796
ENSG00000100109	TFIP11	0.0730601	0.712333	0.910448
ENSG00000100116	GCAT	-0.206783	0.465342	0.786826
ENSG00000100122	CRYBB1	0.842939	0.00780704	0.0712353
ENSG00000100124	ANKRD54	0.423192	0.0979679	0.383636
ENSG00000100129	EIF3L	0.0949681	0.530124	0.823219
ENSG00000100138	SNU13	0.286674	0.102442	0.393726
ENSG00000100139	MICALL1	-0.0904985	0.622894	0.871298
ENSG00000100147	CCDC134	0.208234	0.716161	0.912088
ENSG00000100150	DEPDC5	0.0599091	0.845875	0.957656
ENSG00000100151	PICK1	0.431865	0.099483	0.386788
ENSG00000100154	TTC28	-0.512294	0.0507112	0.260805
ENSG00000100156	SLC16A8	-1.58028	0.187624	0.535571
ENSG00000100162	CENPM	-0.354079	0.257078	0.618362
ENSG00000100181	TPTEP1	-0.00121015	0.994921	0.999333
ENSG00000100196	KDELR3	0.366844	0.516678	0.817103
ENSG00000100201	DDX17	-0.0698563	0.726271	0.915127
ENSG00000100207	TCF20	-0.100829	0.60933	0.863551
ENSG00000100209	HSCB	0.318677	0.307711	0.668169
ENSG00000100211	CBY1	-0.265879	0.479435	0.793388
ENSG00000100216	TOMM22	-0.0282894	0.881441	0.968398
ENSG00000112742	TTK	-1.6088	3.18213e-06	0.000101919
ENSG00000100220	RTCB	0.0172648	0.921522	0.980919
ENSG00000100221	JOSD1	0.25098	0.150195	0.482711
ENSG00000100225	FBXO7	0.101972	0.559527	0.839081
ENSG00000100226	GTPBP1	-0.216363	0.20627	0.561191
ENSG00000100227	POLDIP3	-0.0557928	0.723713	0.914184
ENSG00000100234	TIMP3	0.448286	0.208938	0.564588
ENSG00000100239	PPP6R2	0.264636	0.211855	0.568919
ENSG00000100241	SBF1	0.342569	0.0326329	0.196796
ENSG00000100242	SUN2	-0.137788	0.388791	0.734864
ENSG00000100243	CYB5R3	0.0354925	0.837032	0.954403
ENSG00000100246	DNAL4	0.564964	0.0312843	0.191077
ENSG00000100258	LMF2	0.425187	0.0474431	0.251443
ENSG00000100263	RHBDD3	-0.00512703	0.98407	0.9964
ENSG00000100266	PACSIN2	-0.186775	0.299237	0.657838
ENSG00000100271	TTLL1	-0.565044	0.139875	0.466487
ENSG00000100276	RASL10A	-0.0284529	0.978109	0.994393
ENSG00000100280	AP1B1	0.0256462	0.878854	0.967511
ENSG00000100281	HMGXB4	-0.574179	0.0321764	0.194738
ENSG00000109805	NCAPG	-1.59898	7.70899e-13	7.64015e-11
ENSG00000100290	BIK	-0.054502	0.811792	0.945534
ENSG00000100292	HMOX1	0.923576	0.0197371	0.139085
ENSG00000100294	MCAT	0.55819	0.0313298	0.19128
ENSG00000100296	THOC5	-0.288648	0.221181	0.578878
ENSG00000100297	MCM5	0.0738113	0.705852	0.909056
ENSG00000100298	APOBEC3H	-0.0880147	0.847512	0.957656
ENSG00000125538	IL1B	-1.59185	8.28032e-06	0.000232587
ENSG00000176358	TAC4	-1.5865	1.79862e-11	1.53204e-09
ENSG00000100304	TTLL12	0.481376	0.0061077	0.0592278
ENSG00000100307	CBX7	0.506484	0.455762	0.781832
ENSG00000100314	CABP7	0.732901	0.0854893	0.355258
ENSG00000100316	RPL3	0.219251	0.25808	0.61966
ENSG00000100319	ZMAT5	0.433277	0.229207	0.589303
ENSG00000100320	RBFOX2	-0.525364	0.0700653	0.316798
ENSG00000178104	PDE4DIP	-1.5767	1.79111e-18	3.2819e-16
ENSG00000100324	TAB1	0.19886	0.332909	0.692059
ENSG00000100325	ASCC2	0.147731	0.451678	0.77905
ENSG00000100330	MTMR3	0.0418613	0.856473	0.960774
ENSG00000100335	MIEF1	0.0415778	0.830412	0.95182
ENSG00000100336	APOL4	0.302403	0.0354737	0.208736
ENSG00000177602	HASPIN	-1.57007	4.39817e-05	0.00101177
ENSG00000100344	PNPLA3	-0.054763	0.931976	0.98419
ENSG00000100345	MYH9	0.241057	0.0979904	0.383636
ENSG00000100347	SAMM50	0.119619	0.541838	0.829861
ENSG00000100348	TXN2	0.373082	0.0816308	0.347565
ENSG00000100350	FOXRED2	0.129575	0.503288	0.809933
ENSG00000100351	GRAP2	0.0389036	0.886564	0.969566
ENSG00000100353	EIF3D	0.20347	0.223495	0.581665
ENSG00000129422	MTUS1	-1.56331	4.21144e-08	2.04196e-06
ENSG00000100360	IFT27	-0.586403	0.0487322	0.255293
ENSG00000100364	KIAA0930	0.0983636	0.678618	0.89783
ENSG00000100365	NCF4	0.164388	0.371972	0.721819
ENSG00000100368	CSF2RB	0.47775	0.00886856	0.0777689
ENSG00000100372	SLC25A17	0.0162318	0.948373	0.987758
ENSG00000100376	FAM118A	-0.13841	0.588136	0.853785
ENSG00000100379	KCTD17	-0.254173	0.444154	0.774224
ENSG00000145113	MUC4	-1.56077	0.000833962	0.0121232
ENSG00000100385	IL2RB	-0.171932	0.840686	0.955879
ENSG00000100387	RBX1	0.154078	0.4616	0.784671
ENSG00000100393	EP300	-0.472886	0.0528015	0.266794
ENSG00000100395	L3MBTL2	-0.0327619	0.874085	0.966157
ENSG00000100399	CHADL	-0.00695928	0.988345	0.997263
ENSG00000145743	FBXL17	-1.55959	1.85213e-09	1.12687e-07
ENSG00000100403	ZC3H7B	-0.182169	0.276664	0.638861
ENSG00000100410	PHF5A	-0.0984144	0.679879	0.898334
ENSG00000100412	ACO2	0.255584	0.138059	0.463175
ENSG00000100413	POLR3H	0.261776	0.152122	0.485994
ENSG00000100416	TRMU	-0.134618	0.598921	0.858713
ENSG00000100417	PMM1	0.483637	0.357661	0.710582
ENSG00000100418	DESI1	0.0132194	0.963828	0.991063
ENSG00000100422	CERK	-0.200549	0.257185	0.618362
ENSG00000100425	BRD1	-0.307439	0.119243	0.428615
ENSG00000100426	ZBED4	-0.246455	0.188995	0.537968
ENSG00000100427	MLC1	-0.291359	0.0678398	0.309956
ENSG00000135709	KIAA0513	-1.54345	0.00466866	0.048352
ENSG00000100441	KHNYN	-0.0262855	0.867129	0.962989
ENSG00000100442	FKBP3	-0.249003	0.244642	0.606975
ENSG00000100445	SDR39U1	-0.0519563	0.788126	0.939441
ENSG00000100448	CTSG	0.069179	0.723073	0.913967
ENSG00000100461	RBM23	-0.094732	0.589504	0.854828
ENSG00000100462	PRMT5	0.116497	0.496433	0.805394
ENSG00000100473	COCH	-0.0257828	0.978918	0.994393
ENSG00000100478	AP4S1	-0.179459	0.549567	0.834465
ENSG00000100479	POLE2	-0.0890032	0.805426	0.943847
ENSG00000100483	VCPKMT	-0.251833	0.561975	0.839871
ENSG00000100485	SOS2	-0.0403292	0.867617	0.962989
ENSG00000100490	CDKL1	0.168905	0.694938	0.904952
ENSG00000100503	NIN	-0.00374581	0.98609	0.997247
ENSG00000100504	PYGL	0.382122	0.0117306	0.0956784
ENSG00000100505	TRIM9	0.800153	0.0135307	0.10592
ENSG00000100519	PSMC6	-0.198535	0.259173	0.62044
ENSG00000100522	GNPNAT1	0.0641505	0.780469	0.936604
ENSG00000100523	DDHD1	-0.708791	0.0163749	0.121081
ENSG00000246363	LINC02458	-1.54274	0.00206819	0.0256618
ENSG00000100528	CNIH1	-0.0509826	0.773169	0.934181
ENSG00000100532	CGRRF1	-0.445432	0.21458	0.571722
ENSG00000100554	ATP6V1D	0.268285	0.170483	0.511027
ENSG00000100564	PIGH	0.329438	0.289835	0.651715
ENSG00000100567	PSMA3	-0.01679	0.928068	0.983452
ENSG00000100568	VTI1B	0.276573	0.128698	0.445158
ENSG00000100575	TIMM9	0.321448	0.152959	0.486935
ENSG00000100577	GSTZ1	-0.589807	0.054305	0.271318
ENSG00000100578	KIAA0586	-0.543942	0.0203359	0.141982
ENSG00000100580	TMED8	0.0394802	0.850057	0.958337
ENSG00000100583	SAMD15	0.219481	0.789237	0.939807
ENSG00000100591	AHSA1	0.224582	0.213592	0.570761
ENSG00000100592	DAAM1	-0.845667	0.056928	0.280335
ENSG00000184985	SORCS2	-1.54267	1.39702e-10	1.01305e-08
ENSG00000100596	SPTLC2	-0.140734	0.467311	0.788002
ENSG00000005059	MCUB	-1.53906	2.52057e-14	3.05531e-12
ENSG00000134369	NAV1	-1.53587	2.57485e-08	1.29218e-06
ENSG00000100601	ALKBH1	0.155493	0.59486	0.856898
ENSG00000100603	SNW1	-0.13266	0.458691	0.782596
ENSG00000100605	ITPK1	-0.0546698	0.788927	0.939676
ENSG00000100612	DHRS7	0.140757	0.427037	0.764939
ENSG00000100614	PPM1A	-0.0829229	0.655573	0.887658
ENSG00000100629	CEP128	-0.238972	0.549459	0.834381
ENSG00000100632	ERH	-0.0728748	0.657277	0.888542
ENSG00000100644	HIF1A	0.0839778	0.65099	0.884717
ENSG00000100647	SUSD6	0.0113013	0.952853	0.98814
ENSG00000100650	SRSF5	0.302507	0.054452	0.27188
ENSG00000100664	EIF5	-0.00693613	0.966019	0.991208
ENSG00000100697	DICER1	-0.415912	0.0941708	0.375397
ENSG00000100711	ZFYVE21	0.624289	0.0251082	0.164007
ENSG00000100714	MTHFD1	-0.0277153	0.861568	0.961647
ENSG00000100722	ZC3H14	-0.183946	0.421867	0.761052
ENSG00000100726	TELO2	0.120634	0.575703	0.847395
ENSG00000100731	PCNX1	-0.423327	0.0725053	0.323859
ENSG00000100744	GSKIP	-0.438729	0.0768931	0.336737
ENSG00000100749	VRK1	-0.284553	0.18815	0.536141
ENSG00000100764	PSMC1	0.0315002	0.859346	0.96135
ENSG00000100767	PAPLN	0.379663	0.428279	0.765752
ENSG00000100784	RPS6KA5	-0.371703	0.449924	0.77817
ENSG00000100796	PPP4R3A	0.108048	0.512253	0.814595
ENSG00000100802	C14orf93	0.00536606	0.988816	0.997263
ENSG00000100804	PSMB5	0.340962	0.0871535	0.359896
ENSG00000100811	YY1	-0.0822507	0.62004	0.869877
ENSG00000100813	ACIN1	-0.0281387	0.854683	0.96023
ENSG00000100814	CCNB1IP1	-0.0133625	0.94394	0.986964
ENSG00000100815	TRIP11	-0.0377934	0.873594	0.966041
ENSG00000100823	APEX1	-0.231461	0.119242	0.428615
ENSG00000100836	PABPN1	-0.120479	0.546337	0.832529
ENSG00000100852	ARHGAP5	0.214002	0.337443	0.695599
ENSG00000100865	CINP	0.400876	0.0779658	0.339107
ENSG00000244682	FCGR2C	-1.52893	0.00160775	0.020869
ENSG00000100883	SRP54	0.141275	0.441537	0.772481
ENSG00000100888	CHD8	-0.269379	0.151266	0.483988
ENSG00000100889	PCK2	0.129963	0.54029	0.828924
ENSG00000100890	KIAA0391	-0.0483635	0.902823	0.975254
ENSG00000100897	DCAF11	-0.158308	0.390084	0.736207
ENSG00000100902	PSMA6	-0.69638	0.445611	0.775562
ENSG00000100906	NFKBIA	-0.0394419	0.841027	0.956003
ENSG00000100908	EMC9	-0.322998	0.414522	0.753668
ENSG00000100911	PSME2	0.193361	0.394544	0.739178
ENSG00000100916	BRMS1L	0.866946	0.0177922	0.128081
ENSG00000100918	REC8	0.316724	0.692954	0.904162
ENSG00000100926	TM9SF1	-0.257345	0.718586	0.912766
ENSG00000100934	SEC23A	-0.340257	0.193026	0.54423
ENSG00000111261	MANSC1	-1.52217	0.000629145	0.00964403
ENSG00000100941	PNN	-0.242121	0.202547	0.556263
ENSG00000100949	RABGGTA	-0.0719993	0.790462	0.939833
ENSG00000100979	PLTP	0.36786	0.0370852	0.214668
ENSG00000100982	PCIF1	-0.0686406	0.707532	0.910177
ENSG00000100983	GSS	-0.0700489	0.692197	0.903624
ENSG00000124766	SOX4	-1.5209	9.64881e-18	1.6349e-15
ENSG00000100991	TRPC4AP	0.0655845	0.704944	0.908648
ENSG00000175445	LPL	-1.52018	0.000728207	0.0108154
ENSG00000100997	ABHD12	-0.0448974	0.838268	0.95499
ENSG00000166225	FRS2	-1.49972	6.85597e-08	3.12244e-06
ENSG00000101003	GINS1	-0.0586607	0.789487	0.939833
ENSG00000101017	CD40	0.762196	0.00522823	0.0527105
ENSG00000101019	UQCC1	0.229227	0.248917	0.609798
ENSG00000061337	LZTS1	-1.49875	4.97082e-08	2.36647e-06
ENSG00000101052	IFT52	-0.217591	0.366561	0.717281
ENSG00000179930	ZNF648	-1.49418	0.000552024	0.0085661
ENSG00000101079	NDRG3	0.0815628	0.682467	0.899519
ENSG00000101082	SLA2	-0.144767	0.473567	0.791605
ENSG00000101084	C20orf24	0.0567241	0.85357	0.959657
ENSG00000101096	NFATC2	-0.667893	0.00856344	0.0759976
ENSG00000101098	RIMS4	-0.865061	0.32177	0.681787
ENSG00000101104	PABPC1L	0.0349374	0.94825	0.987758
ENSG00000101109	STK4	-0.162351	0.40605	0.748055
ENSG00000101126	ADNP	0.0186291	0.926894	0.983105
ENSG00000101132	PFDN4	-0.122823	0.598502	0.858617
ENSG00000101138	CSTF1	-0.141988	0.487789	0.799519
ENSG00000101146	RAE1	0.00196134	0.992454	0.998612
ENSG00000101150	TPD52L2	0.378229	0.0254382	0.165779
ENSG00000102362	SYTL4	-1.49042	4.85292e-08	2.33147e-06
ENSG00000101158	NELFCD	0.0807478	0.645413	0.881777
ENSG00000101160	CTSZ	0.352113	0.201329	0.554605
ENSG00000101161	PRPF6	-0.0901835	0.593501	0.856737
ENSG00000101162	TUBB1	0.384181	0.65809	0.888695
ENSG00000101166	PRELID3B	-0.248362	0.151011	0.483664
ENSG00000101181	MTG2	-0.0382294	0.860439	0.961472
ENSG00000101182	PSMA7	-0.122254	0.531864	0.823769
ENSG00000101187	SLCO4A1	0.197404	0.48229	0.79522
ENSG00000117318	ID3	-1.48491	1.1693e-10	8.73265e-09
ENSG00000101189	MRGBP	-0.0537071	0.823855	0.948445
ENSG00000101190	TCFL5	0.0711899	0.767208	0.932182
ENSG00000101191	DIDO1	-0.454614	0.0410945	0.229283
ENSG00000101193	GID8	0.0385511	0.814526	0.945779
ENSG00000101194	SLC17A9	0.286693	0.15515	0.490081
ENSG00000077782	FGFR1	-1.48281	7.36943e-08	3.29908e-06
ENSG00000101198	NKAIN4	0.0185946	0.96419	0.991063
ENSG00000101199	ARFGAP1	-0.0365003	0.85268	0.95957
ENSG00000101200	AVP	2.12662	0.0200183	0.140324
ENSG00000101210	EEF1A2	-2.61256	0.00516453	0.0522018
ENSG00000101216	GMEB2	0.0276593	0.901712	0.974787
ENSG00000101220	C20orf27	0.178482	0.420235	0.75915
ENSG00000170522	ELOVL6	-1.47906	2.77383e-05	0.000677674
ENSG00000101236	RNF24	0.268749	0.113239	0.415973
ENSG00000101246	ARFRP1	0.160885	0.46185	0.784727
ENSG00000101247	NDUFAF5	-0.668292	0.0911351	0.36824
ENSG00000101255	TRIB3	0.334756	0.152343	0.486252
ENSG00000204584	AC027801.1	-1.47632	7.86824e-07	2.95209e-05
ENSG00000101266	CSNK2A1	-0.0529346	0.745518	0.923338
ENSG00000131370	SH3BP5	-1.4759	3.22778e-12	2.99268e-10
ENSG00000101290	CDS2	-0.133459	0.46222	0.785047
ENSG00000101294	HM13	0.290123	0.122933	0.434545
ENSG00000101298	SNPH	-1.52596	0.10345	0.396382
ENSG00000101306	MYLK2	-0.567706	0.0475897	0.25165
ENSG00000149503	INCENP	-1.4707	5.8077e-09	3.26849e-07
ENSG00000101310	SEC23B	0.105208	0.543521	0.830728
ENSG00000101311	FERMT1	-0.129114	0.742503	0.921778
ENSG00000101333	PLCB4	-0.401254	0.523614	0.820581
ENSG00000172379	ARNT2	-1.46148	7.40172e-06	0.000211298
ENSG00000101337	TM9SF4	0.235336	0.161622	0.499868
ENSG00000101343	CRNKL1	-0.234892	0.24436	0.606975
ENSG00000101346	POFUT1	0.126116	0.537772	0.827317
ENSG00000164611	PTTG1	-1.45987	3.2581e-07	1.29323e-05
ENSG00000101350	KIF3B	-0.136552	0.607415	0.863187
ENSG00000101353	MROH8	-0.0794271	0.742366	0.921778
ENSG00000101361	NOP56	0.111057	0.535196	0.82545
ENSG00000101363	MANBAL	0.00230131	0.994237	0.99912
ENSG00000101365	IDH3B	0.145028	0.485713	0.798109
ENSG00000101367	MAPRE1	-0.0702177	0.653013	0.886036
ENSG00000101384	JAG1	-0.101829	0.669598	0.89416
ENSG00000101391	CDK5RAP1	-0.241725	0.350957	0.70559
ENSG00000101400	SNTA1	0.342447	0.51731	0.817362
ENSG00000165323	FAT3	-1.45694	0.000101171	0.00203868
ENSG00000101407	TTI1	0.200331	0.347632	0.703116
ENSG00000101412	E2F1	-0.210991	0.371021	0.721351
ENSG00000101413	RPRD1B	-0.172447	0.522928	0.82017
ENSG00000101417	PXMP4	0.202488	0.525508	0.820581
ENSG00000101421	CHMP4B	0.0880477	0.617381	0.868477
ENSG00000136379	ABHD17C	-1.45654	1.18962e-05	0.000323208
ENSG00000101439	CST3	0.0507997	0.795973	0.941175
ENSG00000101442	ACTR5	-0.0854912	0.781271	0.936953
ENSG00000101444	AHCY	-0.111589	0.476336	0.792153
ENSG00000101445	PPP1R16B	-0.281211	0.218178	0.576092
ENSG00000143995	MEIS1	-1.45614	8.23864e-12	7.37639e-10
ENSG00000101452	DHX35	-0.621002	0.0531589	0.267629
ENSG00000101457	DNTTIP1	0.356761	0.0975367	0.382943
ENSG00000101464	PIGU	-0.0252732	0.908484	0.977594
ENSG00000101473	ACOT8	-0.0148928	0.953994	0.988296
ENSG00000101474	APMAP	0.307045	0.0469279	0.249659
ENSG00000101493	ZNF516	-0.24025	0.271887	0.633787
ENSG00000101544	ADNP2	0.0366991	0.874903	0.966547
ENSG00000101546	RBFA	0.0595955	0.892243	0.971461
ENSG00000101557	USP14	-0.168896	0.347231	0.703043
ENSG00000112699	GMDS	-1.45434	6.98877e-14	8.15771e-12
ENSG00000101574	METTL4	-0.056963	0.866258	0.962726
ENSG00000101577	LPIN2	-0.189557	0.379667	0.729105
ENSG00000101596	SMCHD1	-0.236335	0.338157	0.695759
ENSG00000101605	MYOM1	1.01037	0.0446815	0.243065
ENSG00000101608	MYL12A	0.135468	0.412468	0.752746
ENSG00000101624	CEP76	-0.26442	0.410098	0.751154
ENSG00000101639	CEP192	-0.421351	0.107368	0.403591
ENSG00000101654	RNMT	0.219636	0.338478	0.695816
ENSG00000101665	SMAD7	-0.0455581	0.915595	0.979537
ENSG00000101695	RNF125	0.366118	0.0949088	0.376712
ENSG00000101745	ANKRD12	-0.265118	0.356062	0.709252
ENSG00000101751	POLI	0.281938	0.350801	0.70559
ENSG00000130158	DOCK6	-1.45378	2.58663e-08	1.29397e-06
ENSG00000101773	RBBP8	-0.0637794	0.716796	0.912307
ENSG00000101782	RIOK3	0.180807	0.414069	0.753433
ENSG00000101811	CSTF2	0.147761	0.532861	0.824592
ENSG00000101843	PSMD10	0.367239	0.050204	0.259418
ENSG00000101844	ATG4A	-0.198128	0.529836	0.823022
[truncated: 13,759 more rows]

## Sheet: FKH1 Omacetaxine
Ensembl gene id	Gene name	log2FoldChange	pvalue	padj
ENSG00000175063	UBE2C	-3.12922	1.49179e-05	0.000495417
ENSG00000107447	DNTT	-2.90829	5.11281e-22	5.42036e-19
ENSG00000184226	PCDH9	-2.79851	0.000262847	0.00505944
ENSG00000021645	NRXN3	-2.71334	1.76288e-05	0.000571672
ENSG00000279407	AC007191.1	-2.57583	0.00203462	0.0241111
ENSG00000166482	MFAP4	-2.45518	1.73332e-06	8.44122e-05
ENSG00000187486	KCNJ11	-2.42724	6.51383e-10	9.75799e-08
ENSG00000120645	IQSEC3	-2.41871	2.71053e-09	3.36546e-07
ENSG00000038427	VCAN	-2.30507	4.521e-18	3.27939e-15
ENSG00000168916	ZNF608	-2.25839	0.00173982	0.02139
ENSG00000183856	IQGAP3	-2.22473	9.9796e-08	7.27719e-06
ENSG00000141668	CBLN2	-2.20635	0.00048921	0.00812324
ENSG00000203783	PRR9	-2.17822	0.000809421	0.0121519
ENSG00000156414	TDRD9	-2.10231	1.27433e-17	7.63601e-15
ENSG00000115507	OTX1	-2.04007	0.00475755	0.0438879
ENSG00000128322	IGLL1	-2.0283	1.00186e-13	2.81788e-11
ENSG00000156150	ALX3	-2.02548	2.81895e-08	2.55597e-06
ENSG00000224277	AP000345.1	-1.99833	2.20392e-06	0.000102417
ENSG00000197444	OGDHL	-1.97565	0.0057108	0.0494075
ENSG00000225407	AC025188.1	-1.94319	0.00498003	0.0451544
ENSG00000107518	ATRNL1	-1.93828	1.10792e-09	1.497e-07
ENSG00000256789	AP000753.2	-1.92846	0.00888036	0.0658651
ENSG00000224810	AL355482.1	-1.87742	0.00337047	0.0346213
ENSG00000138135	CH25H	-1.86668	0.0084705	0.0640024
ENSG00000197632	SERPINB2	-1.84514	0.00303954	0.0320022
ENSG00000154133	ROBO4	-1.82609	0.00224563	0.0258773
ENSG00000117724	CENPF	-1.7995	1.26782e-13	3.49461e-11
ENSG00000122966	CIT	-1.7957	1.03972e-07	7.54183e-06
ENSG00000076864	RAP1GAP	-1.79249	0.00865303	0.0649543
ENSG00000132932	ATP8A2	-1.79005	0.0123279	0.0825176
ENSG00000249835	VCAN-AS1	-1.7813	0.000117646	0.00268443
ENSG00000137812	KNL1	-1.77925	1.05176e-05	0.000376503
ENSG00000066279	ASPM	-1.76259	1.1226e-08	1.1546e-06
ENSG00000153234	NR4A2	-1.7577	0.0170902	0.10223
ENSG00000163808	KIF15	-1.75691	1.24959e-10	2.10022e-08
ENSG00000232125	DYTN	-1.75079	0.00709759	0.0573052
ENSG00000164825	DEFB1	-1.74514	1.78402e-14	5.71799e-12
ENSG00000196549	MME	-1.74445	0.0070997	0.0573052
ENSG00000168078	PBK	-1.74303	0.00107762	0.0150626
ENSG00000143434	SEMA6C	-1.73787	0.000352901	0.00633291
ENSG00000174370	C11orf45	-1.71692	0.00407769	0.039054
ENSG00000136492	BRIP1	-1.70905	6.49957e-08	5.07633e-06
ENSG00000148773	MKI67	-1.70339	2.02159e-17	1.11446e-14
ENSG00000131747	TOP2A	-1.6679	8.98308e-18	5.89547e-15
ENSG00000166446	CDYL2	-1.66417	0.0043662	0.0412458
ENSG00000139219	COL2A1	-1.65339	1.39221e-07	9.71211e-06
ENSG00000185585	OLFML2A	-1.63028	3.76138e-05	0.00105765
ENSG00000254682	AP002387.1	-1.62646	0.0143537	0.0912044
ENSG00000179914	ITLN1	-1.61741	0.00149843	0.0192463
ENSG00000271984	AL008726.1	-1.61368	3.95239e-17	2.01748e-14
ENSG00000152953	STK32B	-1.60016	0.00478328	0.0439781
ENSG00000010319	SEMA3G	-1.59262	0.0047667	0.0439136
ENSG00000137804	NUSAP1	-1.5925	1.29284e-16	5.74773e-14
ENSG00000126787	DLGAP5	-1.58796	3.11628e-09	3.83469e-07
ENSG00000164120	HPGD	-1.58694	3.72916e-08	3.14217e-06
ENSG00000151693	ASAP2	-1.58588	3.26317e-06	0.000144144
ENSG00000146197	SCUBE3	-1.58046	0.0097103	0.0702899
ENSG00000147894	C9orf72	-1.57713	0.00499445	0.0452257
ENSG00000156970	BUB1B	-1.57687	1.92412e-06	9.17583e-05
ENSG00000280255	AC004947.2	-1.57293	0.00114599	0.0157532
ENSG00000242396	AC096536.3	-1.56342	6.09549e-06	0.000247811
ENSG00000118193	KIF14	-1.56151	9.7686e-05	0.00228575
ENSG00000110799	VWF	-1.55662	0.0016905	0.0209897
ENSG00000051180	RAD51	-1.55648	1.74343e-06	8.46053e-05
ENSG00000182575	NXPH3	-1.55327	0.000317775	0.00587785
ENSG00000138160	KIF11	-1.55133	3.99662e-11	7.15342e-09
ENSG00000198901	PRC1	-1.55047	1.36504e-12	3.24362e-10
ENSG00000255045	AP000866.5	-1.54186	4.03875e-09	4.88264e-07
ENSG00000119547	ONECUT2	-1.53991	0.000443209	0.007502
ENSG00000172731	LRRC20	-1.53328	0.0111888	0.0773339
ENSG00000171476	HOPX	-1.53057	1.1409e-05	0.000402147
ENSG00000145113	MUC4	-1.52954	0.000973249	0.0139142
ENSG00000068489	PRR11	-1.52653	1.38842e-07	9.71211e-06
ENSG00000114805	PLCH1	-1.52642	1.94188e-06	9.20422e-05
ENSG00000138798	EGF	-1.51793	0.0167331	0.100628
ENSG00000114739	ACVR2B	-1.51691	2.60964e-05	0.000790463
ENSG00000137868	STRA6	-1.5145	0.0151724	0.0947037
ENSG00000112984	KIF20A	-1.51375	6.87387e-09	7.51871e-07
ENSG00000109265	KIAA1211	-1.50032	3.53769e-06	0.000154292
ENSG00000178538	CA8	-1.49442	0.0181282	0.106452
ENSG00000163497	FEV	-1.49158	0.0152404	0.0950083
ENSG00000122707	RECK	-1.48785	2.86755e-07	1.88193e-05
ENSG00000259709	AC023906.4	-1.48419	0.030567	0.148703
ENSG00000157456	CCNB2	-1.47949	1.35666e-05	0.000462809
ENSG00000112742	TTK	-1.47889	1.45901e-05	0.000487863
ENSG00000101447	FAM83D	-1.47523	0.00103982	0.0146382
ENSG00000215105	TTC3P1	-1.47086	0.0337211	0.157861
ENSG00000096006	CRISP3	-1.46587	1.33317e-19	1.22492e-16
ENSG00000254528	AP000757.1	-1.46235	8.37443e-05	0.00198994
ENSG00000178458	H3F3AP6	-1.46146	5.95447e-05	0.00150027
ENSG00000258725	PRC1-AS1	-1.4443	1.88193e-06	9.03718e-05
ENSG00000213967	ZNF726	-1.44385	0.00696449	0.0566281
ENSG00000111206	FOXM1	-1.43117	2.08858e-09	2.6408e-07
ENSG00000159496	RGL4	-1.43106	2.57648e-06	0.000117579
ENSG00000235162	C12orf75	-1.43018	0.000118326	0.00269549
ENSG00000181104	F2R	-1.42885	6.9985e-09	7.59475e-07
ENSG00000072571	HMMR	-1.42685	1.41118e-06	7.22547e-05
ENSG00000165434	PGM2L1	-1.42559	0.000272105	0.00520133
ENSG00000143228	NUF2	-1.4254	0.000125675	0.00283479
ENSG00000167815	PRDX2	-1.42519	2.63925e-06	0.000120047
ENSG00000138180	CEP55	-1.41679	9.04843e-06	0.000339797
ENSG00000035499	DEPDC1B	-1.41137	5.63233e-05	0.0014473
ENSG00000179761	PIPOX	-1.41131	0.0429924	0.185019
ENSG00000221995	TIAF1	-1.40976	0.0415542	0.182212
ENSG00000186871	ERCC6L	-1.40455	0.00250887	0.0276776
ENSG00000151012	SLC7A11	-1.40395	2.6573e-05	0.000803133
ENSG00000142945	KIF2C	-1.40206	3.44799e-08	3.0076e-06
ENSG00000149564	ESAM	-1.39484	1.0713e-08	1.11013e-06
ENSG00000169750	RAC3	-1.39434	8.63891e-06	0.000328899
ENSG00000110092	CCND1	-1.39272	7.76906e-07	4.48005e-05
ENSG00000135048	TMEM2	-1.38909	1.99652e-08	1.87184e-06
ENSG00000090889	KIF4A	-1.38775	4.86379e-07	2.99253e-05
ENSG00000251018	HMMR-AS1	-1.3871	0.0435522	0.186583
ENSG00000092621	PHGDH	-1.37349	1.31999e-11	2.84252e-09
ENSG00000173706	HEG1	-1.37308	0.0216246	0.118454
ENSG00000256458	AC080075.1	-1.36619	0.0555427	0.218586
ENSG00000196557	CACNA1H	-1.36235	0.00230032	0.0261592
ENSG00000024526	DEPDC1	-1.36191	0.000216707	0.00430673
ENSG00000064601	CTSA	-1.35795	3.75073e-16	1.4359e-13
ENSG00000244682	FCGR2C	-1.35689	0.00445506	0.0417401
ENSG00000186480	INSIG1	-1.3558	8.76352e-09	9.33579e-07
ENSG00000183134	PTGDR2	-1.35464	0.000999302	0.0141983
ENSG00000237649	KIFC1	-1.35405	8.54383e-08	6.39951e-06
ENSG00000235655	H3F3AP4	-1.35296	1.56411e-12	3.65365e-10
ENSG00000143167	GPA33	-1.35294	0.0561141	0.219893
ENSG00000258554	AC025162.1	-1.3505	3.85767e-05	0.00107842
ENSG00000007384	RHBDF1	-1.35038	0.000819608	0.0122382
ENSG00000165449	SLC16A9	-1.35036	0.0282598	0.14091
ENSG00000134222	PSRC1	-1.35012	0.00910548	0.0669101
ENSG00000162391	FAM151A	-1.34991	0.000650751	0.0103108
ENSG00000138778	CENPE	-1.34706	0.000135148	0.00297589
ENSG00000140511	HAPLN3	-1.34268	4.16509e-09	4.94856e-07
ENSG00000106537	TSPAN13	-1.34165	1.28838e-11	2.81849e-09
ENSG00000163864	NMNAT3	-1.34138	0.0264061	0.134888
ENSG00000186185	KIF18B	-1.33788	6.34793e-05	0.00157571
ENSG00000137726	FXYD6	-1.33445	2.05172e-05	0.000653043
ENSG00000185920	PTCH1	-1.32808	3.00509e-06	0.000134468
ENSG00000049540	ELN	-1.32735	0.00108482	0.0151437
ENSG00000276672	AL161891.1	-1.32573	0.0536879	0.213975
ENSG00000223508	RPL23AP53	-1.32177	0.0355689	0.163675
ENSG00000117632	STMN1	-1.3213	3.51173e-16	1.38282e-13
ENSG00000168301	KCTD6	-1.32073	0.00605795	0.0514105
ENSG00000185518	SV2B	-1.3206	0.0101127	0.0722879
ENSG00000246526	LINC002481	-1.31353	0.0235812	0.124854
ENSG00000143494	VASH2	-1.31169	0.00245359	0.0273809
ENSG00000228451	SDAD1P1	-1.30758	0.00239399	0.0269778
ENSG00000049323	LTBP1	-1.30746	0.0370184	0.16849
ENSG00000231304	SGO1-AS1	-1.30563	0.0426436	0.184179
ENSG00000267062	AC018761.2	-1.30516	0.000169938	0.00357026
ENSG00000260273	AL359711.2	-1.30284	0.013117	0.0862081
ENSG00000128422	KRT17	-1.30217	4.83685e-11	8.54634e-09
ENSG00000185339	TCN2	-1.29284	0.0276158	0.138956
ENSG00000087301	TXNDC16	-1.29272	2.32914e-05	0.000721354
ENSG00000163596	ICA1L	-1.29105	0.022657	0.122055
ENSG00000033867	SLC4A7	-1.28961	8.58148e-06	0.000327618
ENSG00000091490	SEL1L3	-1.28911	1.41793e-11	2.96089e-09
ENSG00000142731	PLK4	-1.28709	5.93715e-05	0.00150027
ENSG00000073737	DHRS9	-1.28158	1.11653e-11	2.48194e-09
ENSG00000178999	AURKB	-1.28123	1.13617e-06	6.09792e-05
ENSG00000109929	SC5D	-1.27891	8.36062e-07	4.79119e-05
ENSG00000197299	BLM	-1.27788	5.78243e-08	4.60656e-06
ENSG00000169607	CKAP2L	-1.27567	0.00016445	0.00349222
ENSG00000234664	HMGN2P5	-1.26883	0.0431534	0.185393
ENSG00000105137	SYDE1	-1.26836	0.00069519	0.0107879
ENSG00000142303	ADAMTS10	-1.26831	0.000279274	0.00531623
ENSG00000272540	AL662797.1	-1.2682	1.68709e-16	7.2661e-14
ENSG00000135451	TROAP	-1.26781	0.000287988	0.00544451
ENSG00000139734	DIAPH3	-1.2641	0.0056088	0.0488003
ENSG00000263961	C1orf186	-1.26367	2.16666e-09	2.71462e-07
ENSG00000079308	TNS1	-1.26171	1.16472e-05	0.00040848
ENSG00000178115	GOLGA8Q	-1.25599	0.0137485	0.0885017
ENSG00000166707	ZCCHC18	-1.25277	0.0196278	0.111275
ENSG00000163041	H3F3A	-1.25112	8.97427e-17	4.26494e-14
ENSG00000258634	AL160006.1	-1.24948	0.000172792	0.00361368
ENSG00000130300	PLVAP	-1.24904	2.09945e-06	9.80833e-05
ENSG00000072694	FCGR2B	-1.24726	3.31264e-05	0.000959136
ENSG00000103489	XYLT1	-1.24662	3.6817e-08	3.14217e-06
ENSG00000086619	ERO1B	-1.24614	0.0132065	0.0866122
ENSG00000152253	SPC25	-1.24599	0.00174282	0.0214077
ENSG00000284070	AP000356.2	-1.24325	0.00772064	0.0604578
ENSG00000088325	TPX2	-1.24255	6.76187e-11	1.1649e-08
ENSG00000133119	RFC3	-1.23969	1.94387e-08	1.84762e-06
ENSG00000136531	SCN2A	-1.23873	4.46909e-07	2.77446e-05
ENSG00000109805	NCAPG	-1.23516	1.6211e-08	1.59586e-06
ENSG00000196876	SCN8A	-1.23012	0.0430496	0.18512
ENSG00000068137	PLEKHH3	-1.22926	0.0234882	0.124553
ENSG00000166086	JAM3	-1.2282	1.91059e-11	3.81619e-09
ENSG00000204624	DISP3	-1.2249	0.0537709	0.214169
ENSG00000124406	ATP8A1	-1.22412	0.00132241	0.0175413
ENSG00000165092	ALDH1A1	-1.22317	1.1087e-05	0.000393816
ENSG00000232656	IDI2-AS1	-1.223	0.00824445	0.0630195
ENSG00000070371	CLTCL1	-1.22022	0.0696439	0.253321
ENSG00000152952	PLOD2	-1.21648	0.0254462	0.131239
ENSG00000163082	SGPP2	-1.21617	0.0105188	0.0740401
ENSG00000133069	TMCC2	-1.21143	0.000221837	0.00436765
ENSG00000084444	FAM234B	-1.21049	0.00163046	0.0205215
ENSG00000106701	FSD1L	-1.20576	0.0129237	0.0855039
ENSG00000173567	ADGRF3	-1.20453	0.0891238	0.293572
ENSG00000064989	CALCRL	-1.20302	1.3149e-06	6.76193e-05
ENSG00000102384	CENPI	-1.1986	0.0306721	0.14888
ENSG00000077585	GPR137B	-1.19438	0.0395535	0.176534
ENSG00000236830	CBR3-AS1	-1.19407	0.062034	0.235394
ENSG00000146918	NCAPG2	-1.19392	1.86956e-05	0.000601316
ENSG00000184661	CDCA2	-1.19352	0.00119332	0.0162996
ENSG00000259933	AC009065.2	-1.19208	0.0198708	0.112094
ENSG00000164104	HMGB2	-1.19048	7.9075e-15	2.72453e-12
ENSG00000235724	AC009299.3	-1.18954	0.0583748	0.22618
ENSG00000122548	KIAA0087	-1.18861	0.00247116	0.0274453
ENSG00000176208	ATAD5	-1.18716	0.00161989	0.020407
ENSG00000272053	AL160400.1	-1.1868	0.0155563	0.0963583
ENSG00000230021	AL669831.3	-1.18638	0.0385344	0.173443
ENSG00000230149	AL021707.3	-1.18411	0.0102562	0.073012
ENSG00000265490	AP001178.2	-1.18371	0.0944513	0.304926
ENSG00000141447	OSBPL1A	-1.18354	0.0211212	0.11639
ENSG00000184985	SORCS2	-1.18207	5.80461e-07	3.49341e-05
ENSG00000123485	HJURP	-1.18194	0.000696653	0.0107879
ENSG00000051341	POLQ	-1.17615	0.00206378	0.0243439
ENSG00000170396	ZNF804A	-1.17586	0.000817179	0.0122284
ENSG00000164638	SLC29A4	-1.17424	0.0467752	0.195291
ENSG00000257176	AC009318.1	-1.17382	0.0193364	0.110333
ENSG00000071073	MGAT4A	-1.17182	0.000468516	0.0078173
ENSG00000160326	SLC2A6	-1.17084	0.0155004	0.0961418
ENSG00000166483	WEE1	-1.1612	7.42731e-07	4.33742e-05
ENSG00000263366	ABHD17AP5	-1.1603	0.111683	0.334958
ENSG00000170745	KCNS3	-1.16019	0.0369426	0.1682
ENSG00000136848	DAB2IP	-1.15758	0.000209403	0.00419764
ENSG00000108984	MAP2K6	-1.15639	0.0635929	0.239333
ENSG00000149503	INCENP	-1.15622	3.46427e-06	0.00015157
ENSG00000019102	VSIG2	-1.15541	0.072575	0.260523
ENSG00000171320	ESCO2	-1.15064	0.00101149	0.0143271
ENSG00000170312	CDK1	-1.15061	1.77841e-07	1.20739e-05
ENSG00000225217	HSPA7	-1.14967	0.019943	0.11224
ENSG00000105639	JAK3	-1.14928	5.49749e-07	3.33773e-05
ENSG00000170522	ELOVL6	-1.14855	0.000868193	0.0127815
ENSG00000171724	VAT1L	-1.14852	0.000374699	0.00666336
ENSG00000164463	CREBRF	-1.14535	0.000229708	0.00448419
ENSG00000254333	NDST1-AS1	-1.14452	0.108467	0.329649
ENSG00000172379	ARNT2	-1.14378	0.000339103	0.00617095
ENSG00000178184	PARD6G	-1.14365	0.0137342	0.0884508
ENSG00000197978	GOLGA6L9	-1.14246	0.101365	0.317168
ENSG00000140090	SLC24A4	-1.14086	0.131067	0.363769
ENSG00000124557	BTN1A1	-1.13971	0.025279	0.130763
ENSG00000197757	HOXC6	-1.13532	0.0709975	0.256927
ENSG00000111450	STX2	-1.13219	0.00504871	0.045579
ENSG00000177084	POLE	-1.13199	4.99816e-11	8.71957e-09
ENSG00000155966	AFF2	-1.12793	5.66119e-05	0.00144796
ENSG00000227953	LINC01341	-1.12785	0.0946293	0.305214
ENSG00000142552	RCN3	-1.12745	0.0470598	0.196031
ENSG00000150782	IL18	-1.12429	6.51945e-08	5.07633e-06
ENSG00000138658	ZGRF1	-1.12418	0.00811652	0.0624327
ENSG00000112320	SOBP	-1.12402	0.0439031	0.187827
ENSG00000011426	ANLN	-1.12393	0.0520911	0.209245
ENSG00000231503	PTMAP4	-1.12237	0.0236799	0.125089
ENSG00000212907	MT-ND4L	-1.11725	1.13711e-06	6.09792e-05
ENSG00000111913	RIPOR2	-1.11676	0.00264933	0.0288186
ENSG00000265415	AC099850.3	-1.11673	0.0165089	0.099836
ENSG00000167325	RRM1	-1.11671	6.94412e-10	1.01215e-07
ENSG00000112972	HMGCS1	-1.11642	3.25748e-08	2.86893e-06
ENSG00000140396	NCOA2	-1.11621	0.0242994	0.127385
ENSG00000099864	PALM	-1.1157	0.00022668	0.00443766
ENSG00000169679	BUB1	-1.11566	9.52525e-06	0.000353846
ENSG00000089685	BIRC5	-1.11543	8.75106e-07	4.96325e-05
ENSG00000136542	GALNT5	-1.11525	0.00200385	0.0238902
ENSG00000102362	SYTL4	-1.11502	3.22777e-05	0.00093653
ENSG00000196230	TUBB	-1.11146	1.55703e-14	5.10927e-12
ENSG00000196172	ZNF681	-1.11024	0.00522353	0.046588
ENSG00000115425	PECR	-1.10993	0.0313116	0.150782
ENSG00000261448	AC109446.3	-1.10952	0.0450117	0.190819
ENSG00000196415	PRTN3	-1.10895	3.77433e-07	2.40823e-05
ENSG00000110492	MDK	-1.10756	8.49392e-10	1.20684e-07
ENSG00000250802	ZBED3-AS1	-1.10592	0.0281994	0.140762
ENSG00000133026	MYH10	-1.1058	0.0766393	0.26815
ENSG00000206127	GOLGA8O	-1.10508	0.0538519	0.2142
ENSG00000269858	EGLN2	-1.10457	0.0451001	0.190959
ENSG00000019991	HGF	-1.10275	0.070114	0.254628
ENSG00000164294	GPX8	-1.10112	0.00130908	0.0174148
ENSG00000227741	AL121987.2	-1.09518	0.0121578	0.0817762
ENSG00000091879	ANGPT2	-1.09404	0.0582851	0.225959
ENSG00000277481	PKD1L3	-1.09153	0.0873766	0.289477
ENSG00000174175	SELP	-1.09099	0.018323	0.106876
ENSG00000216285	AC078819.1	-1.09084	0.0304987	0.148527
ENSG00000180210	F2	-1.09079	0.0270768	0.136924
ENSG00000102230	PCYT1B	-1.09026	0.000242016	0.00470446
ENSG00000210144	MT-TY	-1.08998	4.2521e-05	0.00116506
ENSG00000088808	PPP1R13B	-1.08926	8.49516e-06	0.000325223
ENSG00000223528	AL359094.1	-1.08906	0.0172662	0.102934
ENSG00000105409	ATP1A3	-1.08882	0.020672	0.114787
ENSG00000122025	FLT3	-1.08821	7.70306e-05	0.00185601
ENSG00000258843	AL133485.1	-1.08776	0.0918864	0.299372
ENSG00000164828	SUN1	-1.08636	0.00477638	0.043944
ENSG00000238133	MAP3K20-AS1	-1.08605	0.0423569	0.183631
ENSG00000256747	AC009511.2	-1.08549	0.0452246	0.19125
ENSG00000267565	AC011477.3	-1.08447	0.122392	0.351273
ENSG00000111371	SLC38A1	-1.08398	1.12545e-05	0.000398738
ENSG00000116133	DHCR24	-1.08353	2.11147e-11	4.09863e-09
ENSG00000157617	C2CD2	-1.0822	0.0247921	0.129084
ENSG00000145604	SKP2	-1.08127	1.66311e-06	8.15695e-05
ENSG00000113161	HMGCR	-1.08107	7.28378e-08	5.6081e-06
ENSG00000186767	SPIN4	-1.08064	6.97257e-07	4.10666e-05
ENSG00000114698	PLSCR4	-1.08	0.0623467	0.235902
ENSG00000162885	B3GALNT2	-1.07911	0.0116967	0.0794894
ENSG00000075218	GTSE1	-1.07632	0.000617187	0.00989078
ENSG00000154864	PIEZO2	-1.07496	0.0909218	0.29746
ENSG00000005882	PDK2	-1.07403	0.000127655	0.00287005
ENSG00000184635	ZNF93	-1.07295	0.000132476	0.00293536
ENSG00000260693	AC026150.1	-1.07294	0.106177	0.325426
ENSG00000246596	AC139795.1	-1.07286	0.157495	0.404359
ENSG00000179930	ZNF648	-1.07233	0.0106692	0.0748614
ENSG00000075702	WDR62	-1.07113	0.00572925	0.049505
ENSG00000183691	NOG	-1.07079	0.0169972	0.101762
ENSG00000228716	DHFR	-1.07034	1.85335e-10	3.00504e-08
ENSG00000134986	NREP	-1.07008	2.05849e-11	4.05288e-09
ENSG00000171425	ZNF581	-1.06996	2.27847e-05	0.00070883
ENSG00000165300	SLITRK5	-1.06898	0.00517545	0.0464376
ENSG00000135540	NHSL1	-1.06843	0.0499333	0.203063
ENSG00000115137	DNAJC27	-1.06757	0.0626399	0.236586
ENSG00000134909	ARHGAP32	-1.06704	4.01223e-05	0.00111037
ENSG00000154146	NRGN	-1.06686	8.68111e-08	6.46719e-06
ENSG00000109685	NSD2	-1.06456	9.02039e-08	6.68382e-06
ENSG00000141576	RNF157	-1.0635	0.139806	0.37714
ENSG00000197006	METTL9	-1.06228	1.0875e-07	7.84709e-06
ENSG00000136250	AOAH	-1.06126	0.0063073	0.0528433
ENSG00000154451	GBP5	-1.06073	1.27352e-08	1.27185e-06
ENSG00000134323	MYCN	-1.06068	3.13176e-08	2.78464e-06
ENSG00000124181	PLCG1	-1.05808	1.44818e-06	7.31318e-05
ENSG00000274712	AC005332.7	-1.05763	0.0420099	0.183048
ENSG00000064763	FAR2	-1.05753	2.12603e-07	1.42238e-05
ENSG00000261240	AC009065.6	-1.05689	0.101791	0.317826
ENSG00000121957	GPSM2	-1.05651	3.54169e-05	0.00101187
ENSG00000165244	ZNF367	-1.05646	0.00551169	0.0482606
ENSG00000143476	DTL	-1.05623	9.22235e-07	5.18785e-05
ENSG00000136717	BIN1	-1.05544	0.006462	0.0536528
ENSG00000136929	HEMGN	-1.05531	0.0015468	0.019666
ENSG00000257167	TMPO-AS1	-1.05515	9.92639e-05	0.00231481
ENSG00000138182	KIF20B	-1.05491	0.00105474	0.0148179
ENSG00000204949	FAM83A-AS1	-1.05206	0.0354656	0.163255
ENSG00000259327	AC023906.3	-1.05167	0.117239	0.344129
ENSG00000254726	MEX3A	-1.0515	6.87927e-07	4.08664e-05
ENSG00000137274	BPHL	-1.05107	0.0205972	0.114464
ENSG00000100526	CDKN3	-1.05042	0.00337436	0.0346213
ENSG00000256663	AC112777.1	-1.05011	0.0123628	0.0826703
ENSG00000085840	ORC1	-1.04976	5.33441e-05	0.00139504
ENSG00000156381	ANKRD9	-1.04875	0.0458177	0.193048
ENSG00000066230	SLC9A3	-1.04807	0.0358968	0.164636
ENSG00000225630	MTND2P28	-1.04764	2.25795e-08	2.06409e-06
ENSG00000122642	FKBP9	-1.04687	0.000284934	0.0054016
ENSG00000255276	RRM1-AS1	-1.04645	0.00039591	0.00697754
ENSG00000266074	BAHCC1	-1.04553	9.46541e-07	5.28147e-05
ENSG00000074966	TXK	-1.04552	0.032956	0.155388
ENSG00000196418	ZNF124	-1.04369	0.000433248	0.00741784
ENSG00000232150	ST13P4	-1.04345	0.150318	0.392885
ENSG00000182704	TSKU	-1.03964	0.00150308	0.0192881
ENSG00000225450	AL021707.1	-1.03796	0.00480463	0.0440108
ENSG00000133985	TTC9	-1.03736	0.112313	0.336133
ENSG00000175155	YPEL2	-1.03727	0.000530854	0.0087098
ENSG00000125798	FOXA2	-1.03712	0.0410577	0.181017
ENSG00000112144	ICK	-1.03656	0.00323309	0.033553
ENSG00000171241	SHCBP1	-1.03215	0.00284998	0.0305112
ENSG00000186431	FCAR	-1.03132	0.0464283	0.194491
ENSG00000184497	TMEM255B	-1.03059	0.149455	0.391819
ENSG00000244405	ETV5	-1.0303	3.70863e-05	0.00104524
ENSG00000259781	HMGB1P6	-1.02977	7.75113e-07	4.48005e-05
ENSG00000213976	AC010615.1	-1.02938	0.0507329	0.205285
ENSG00000138604	GLCE	-1.02726	5.703e-05	0.00145553
ENSG00000167900	TK1	-1.02659	6.69305e-06	0.000267373
ENSG00000187210	GCNT1	-1.02598	4.12446e-06	0.000175442
ENSG00000099194	SCD	-1.02318	3.49498e-08	3.02942e-06
ENSG00000104549	SQLE	-1.02293	2.87174e-08	2.58682e-06
ENSG00000283480	AL512380.2	-1.02283	0.221039	0.485592
ENSG00000116128	BCL9	-1.0221	0.0658432	0.24453
ENSG00000259668	AC066613.1	-1.02197	0.00811462	0.0624327
ENSG00000196220	SRGAP3	-1.02144	8.16484e-05	0.00195678
ENSG00000135919	SERPINE2	-1.02143	0.00447234	0.0418451
ENSG00000133739	LRRCC1	-1.01933	0.000119567	0.00271478
ENSG00000126016	AMOT	-1.01872	0.0448688	0.190578
ENSG00000113368	LMNB1	-1.0177	1.21095e-08	1.22715e-06
ENSG00000163872	YEATS2	-1.01594	6.94388e-07	4.10666e-05
ENSG00000145569	FAM105A	-1.01392	0.00104437	0.0146872
ENSG00000258766	DIO2-AS1	-1.01387	0.108508	0.329686
ENSG00000184702	SEPT5	-1.01091	0.0101614	0.0724865
ENSG00000065328	MCM10	-1.01053	0.000440425	0.00747529
ENSG00000198420	TCAF1	-1.01024	0.00203349	0.0241111
ENSG00000132967	HMGB1P5	-1.00811	7.65965e-06	0.000298207
ENSG00000253174	AC009630.2	-1.00625	0.0199652	0.11231
ENSG00000160145	KALRN	-1.00616	0.0424926	0.183757
ENSG00000100234	TIMP3	-1.0056	0.00834495	0.0633664
ENSG00000135976	ANKRD36	-1.00402	0.177036	0.431766
ENSG00000147465	STAR	-1.00348	0.0558295	0.219214
ENSG00000168615	ADAM9	-1.00204	0.0303008	0.147982
ENSG00000117569	PTBP2	-1.0013	0.00066647	0.0104748
ENSG00000234211	AL451067.1	-1.00127	0.114876	0.339732
ENSG00000257045	AC016746.1	-0.999786	0.144888	0.384971
ENSG00000242550	SERPINB10	-0.999387	0.00222012	0.0256262
ENSG00000182670	TTC3	-0.999344	4.83365e-07	2.98733e-05
ENSG00000173905	GOLIM4	-0.998663	1.89569e-05	0.000607591
ENSG00000167550	RHEBL1	-0.998133	0.0723766	0.260171
ENSG00000157388	CACNA1D	-0.997875	0.075983	0.266891
ENSG00000100351	GRAP2	-0.996687	0.000416514	0.00724797
ENSG00000078596	ITM2A	-0.994961	0.0847983	0.283456
ENSG00000164985	PSIP1	-0.994819	9.31648e-09	9.72725e-07
ENSG00000137807	KIF23	-0.994428	0.000935985	0.0134512
ENSG00000156802	ATAD2	-0.992322	2.94427e-06	0.000132608
ENSG00000092853	CLSPN	-0.991007	0.00250918	0.0276776
ENSG00000260617	AC138028.5	-0.989631	0.137655	0.373624
ENSG00000148488	ST8SIA6	-0.988196	0.0219117	0.119595
ENSG00000215492	HNRNPA1P7	-0.98786	3.91751e-07	2.47666e-05
ENSG00000213468	FIRRE	-0.985796	0.0181881	0.106576
ENSG00000092140	G2E3	-0.985124	0.001759	0.0215681
ENSG00000178202	KDELC2	-0.985048	0.000155072	0.00332897
ENSG00000197134	ZNF257	-0.984093	0.0576649	0.22417
ENSG00000167664	TMIGD2	-0.981851	0.0968344	0.308731
ENSG00000154122	ANKH	-0.980081	0.151159	0.394112
ENSG00000258017	AC011603.2	-0.979466	1.22213e-08	1.22944e-06
ENSG00000144355	DLX1	-0.978736	0.0132544	0.086739
ENSG00000134531	EMP1	-0.977853	1.04736e-05	0.000376503
ENSG00000134294	SLC38A2	-0.977714	1.06604e-06	5.78429e-05
ENSG00000228863	AL121985.1	-0.976358	0.0252387	0.130668
ENSG00000228677	TTC3-AS1	-0.975411	0.00192894	0.023218
ENSG00000237819	AC002454.1	-0.97535	0.0249324	0.129495
ENSG00000179750	APOBEC3B	-0.974857	0.114806	0.339687
ENSG00000135378	PRRG4	-0.974783	0.010106	0.0722879
ENSG00000162390	ACOT11	-0.973446	0.000662284	0.0104674
ENSG00000161800	RACGAP1	-0.972772	1.33646e-05	0.000458188
ENSG00000197102	DYNC1H1	-0.972691	2.359e-06	0.0001091
ENSG00000170871	KIAA0232	-0.972245	1.23279e-05	0.000425823
ENSG00000087903	RFX2	-0.972026	2.74092e-05	0.000826595
ENSG00000111247	RAD51AP1	-0.971878	0.000758496	0.0115382
ENSG00000129353	SLC44A2	-0.970609	3.00022e-07	1.95967e-05
ENSG00000224855	OPA1-AS1	-0.970156	0.118884	0.346032
ENSG00000280120	AC073857.1	-0.969358	0.11298	0.33747
ENSG00000175040	CHST2	-0.969293	1.03217e-05	0.000372503
ENSG00000114796	KLHL24	-0.968615	5.82548e-06	0.00023824
ENSG00000261872	AC002558.2	-0.967162	0.073263	0.261651
ENSG00000176273	SLC35G1	-0.967012	0.0513426	0.207023
ENSG00000125538	IL1B	-0.966119	0.00484787	0.0441966
ENSG00000185989	RASA3	-0.963749	0.000399234	0.00702713
ENSG00000103404	USP31	-0.963678	0.00519572	0.0464983
ENSG00000101544	ADNP2	-0.963134	5.37237e-05	0.00139702
ENSG00000105849	TWISTNB	-0.962893	8.99914e-06	0.000339182
ENSG00000123080	CDKN2C	-0.962195	0.00250894	0.0276776
ENSG00000135476	ESPL1	-0.96161	0.000512237	0.00842596
ENSG00000237798	AC010894.4	-0.960035	0.0164828	0.0998096
ENSG00000167100	SAMD14	-0.959698	0.000664974	0.0104748
ENSG00000125249	RAP2A	-0.958381	0.000183706	0.00378451
ENSG00000260466	AC126696.2	-0.955721	0.000606413	0.00977495
ENSG00000011405	PIK3C2A	-0.954497	0.00362124	0.0362967
ENSG00000056998	GYG2	-0.954119	0.0178993	0.105415
ENSG00000149131	SERPING1	-0.953545	0.00276751	0.0297518
ENSG00000225953	SATB2-AS1	-0.953543	0.0161187	0.0985573
ENSG00000123416	TUBA1B	-0.952124	4.08765e-09	4.89878e-07
ENSG00000248636	AC002070.1	-0.951206	0.0844694	0.282914
ENSG00000235238	SUMO2P1	-0.950417	0.169048	0.421457
ENSG00000257285	AL132780.1	-0.948891	0.0148225	0.0932375
ENSG00000153395	LPCAT1	-0.948654	2.60361e-07	1.71689e-05
ENSG00000211448	DIO2	-0.94828	1.7964e-06	8.68701e-05
ENSG00000145431	PDGFC	-0.948268	0.00178371	0.0217935
ENSG00000115687	PASK	-0.947701	0.000150714	0.00325572
ENSG00000080986	NDC80	-0.947492	0.00141749	0.0183953
ENSG00000046889	PREX2	-0.944741	0.00119817	0.0163335
ENSG00000189403	HMGB1	-0.944554	1.74818e-10	2.86827e-08
ENSG00000148468	FAM171A1	-0.944231	0.00382022	0.0375805
ENSG00000040199	PHLPP2	-0.943677	0.146632	0.387364
ENSG00000101974	ATP11C	-0.943244	0.000369799	0.00659323
ENSG00000259468	AC079203.2	-0.942462	0.0681713	0.24981
ENSG00000135862	LAMC1	-0.941366	0.0230235	0.123179
ENSG00000165312	OTUD1	-0.940025	0.0739363	0.263033
ENSG00000237568	AC099063.1	-0.939949	0.0072902	0.058306
ENSG00000116761	CTH	-0.938649	0.0670958	0.247515
ENSG00000236051	MYCBP2-AS1	-0.938647	0.237902	0.503984
ENSG00000268509	AC026202.3	-0.937644	0.461508	0.70653
ENSG00000198938	MT-CO3	-0.93717	3.15543e-06	0.000140284
ENSG00000164109	MAD2L1	-0.936943	2.25766e-05	0.000707152
ENSG00000164989	CCDC171	-0.935822	0.0449971	0.190819
ENSG00000198786	MT-ND5	-0.935049	1.74993e-08	1.68654e-06
ENSG00000134057	CCNB1	-0.934855	7.6825e-06	0.000298254
ENSG00000224063	AC007319.1	-0.934476	0.16128	0.410255
ENSG00000131378	RFTN1	-0.931914	4.97788e-08	4.0574e-06
ENSG00000224888	AC138028.2	-0.931576	0.0141993	0.0905578
ENSG00000076382	SPAG5	-0.93093	0.000108438	0.00250625
ENSG00000134109	EDEM1	-0.930538	4.50625e-05	0.00122495
ENSG00000185664	PMEL	-0.929224	0.00138999	0.0181238
ENSG00000147536	GINS4	-0.928923	0.000978099	0.0139546
ENSG00000136824	SMC2	-0.928843	5.04522e-05	0.00133461
ENSG00000101639	CEP192	-0.928094	0.000479309	0.00798628
ENSG00000237440	ZNF737	-0.927707	0.000828436	0.0123299
ENSG00000163406	SLC15A2	-0.927622	0.023721	0.125209
ENSG00000137414	FAM8A1	-0.927491	0.0013415	0.0177202
ENSG00000236703	MYB-AS1	-0.92645	0.000633816	0.0101103
ENSG00000116679	IVNS1ABP	-0.925699	1.62115e-07	1.11572e-05
ENSG00000279692	AC110285.7	-0.925053	0.049076	0.200821
ENSG00000102781	KATNAL1	-0.924143	0.0407729	0.179955
ENSG00000113810	SMC4	-0.92303	9.6999e-07	5.38651e-05
ENSG00000109674	NEIL3	-0.922209	0.0218281	0.119331
ENSG00000166803	PCLAF	-0.922063	6.60018e-05	0.00161857
ENSG00000170558	CDH2	-0.921847	0.000842827	0.0124902
ENSG00000154380	ENAH	-0.920825	0.00386228	0.0378122
ENSG00000057608	GDI2	-0.920342	8.17893e-10	1.17419e-07
ENSG00000151692	RNF144A	-0.920014	0.0001309	0.00291447
ENSG00000143387	CTSK	-0.919414	0.0776535	0.270359
ENSG00000120802	TMPO	-0.918765	3.69781e-08	3.14217e-06
ENSG00000185924	RTN4RL1	-0.918168	0.0305506	0.148675
ENSG00000088053	GP6	-0.918057	0.0275405	0.138678
ENSG00000245330	AP005717.1	-0.917576	0.11331	0.337873
ENSG00000134369	NAV1	-0.917128	0.000622479	0.00995245
ENSG00000118412	CASP8AP2	-0.91702	0.00505	0.045579
ENSG00000135643	KCNMB4	-0.916505	0.110114	0.331858
ENSG00000244620	AC246787.2	-0.916239	0.11989	0.347638
ENSG00000140948	ZCCHC14	-0.9161	0.00379058	0.0373957
ENSG00000138346	DNA2	-0.9158	0.00802345	0.0621231
ENSG00000115232	ITGA4	-0.915759	0.00080413	0.0121225
ENSG00000188070	C11orf95	-0.915632	5.43318e-05	0.00140752
ENSG00000161682	FAM171A2	-0.913194	0.0190233	0.109196
ENSG00000185658	BRWD1	-0.913039	7.11756e-05	0.00173311
ENSG00000185800	DMWD	-0.912312	0.126359	0.357132
ENSG00000087586	AURKA	-0.911744	0.000666551	0.0104748
ENSG00000100697	DICER1	-0.911379	0.000266739	0.00512006
ENSG00000130340	SNX9	-0.910808	0.0696227	0.253321
ENSG00000187790	FANCM	-0.910207	0.0388236	0.174444
ENSG00000115825	PRKD3	-0.908881	9.79277e-05	0.00228753
ENSG00000008710	PKD1	-0.908346	6.20045e-05	0.0015425
ENSG00000131002	TXLNGY	-0.908299	0.0056396	0.048976
ENSG00000184445	KNTC1	-0.907644	0.00149637	0.0192378
ENSG00000165304	MELK	-0.907637	0.00378425	0.03736
ENSG00000055609	KMT2C	-0.907108	0.00380391	0.0374736
ENSG00000179978	AC140134.1	-0.907086	0.209486	0.47204
ENSG00000127603	MACF1	-0.906562	0.000688636	0.0107119
ENSG00000246323	AC113382.1	-0.906316	0.236851	0.50287
ENSG00000112425	EPM2A	-0.906138	0.0140834	0.0899852
ENSG00000170153	RNF150	-0.905766	0.0599542	0.23028
ENSG00000172893	DHCR7	-0.904508	2.83738e-05	0.000851955
ENSG00000071539	TRIP13	-0.903162	0.00307244	0.0322741
ENSG00000134569	LRP4	-0.903122	0.0270818	0.136924
ENSG00000184009	ACTG1	-0.90303	1.02891e-10	1.75068e-08
ENSG00000137073	UBAP2	-0.902811	5.77765e-06	0.000236987
ENSG00000180776	ZDHHC20	-0.902657	1.49711e-05	0.000495991
ENSG00000123473	STIL	-0.902482	0.00472757	0.0436698
ENSG00000158163	DZIP1L	-0.902057	0.0952337	0.306304
ENSG00000256482	AC023796.2	-0.901208	0.172747	0.42621
ENSG00000122335	SERAC1	-0.900805	0.0722161	0.259936
ENSG00000250240	AC008840.1	-0.900595	0.156906	0.40369
ENSG00000170921	TANC2	-0.900483	0.00754011	0.0597229
ENSG00000108960	MMD	-0.899999	0.00316635	0.0329846
ENSG00000128606	LRRC17	-0.899889	0.00693145	0.0565262
ENSG00000118058	KMT2A	-0.899726	0.0021105	0.0247324
ENSG00000235852	AC005540.1	-0.89936	0.269877	0.54101
ENSG00000238018	AC093110.1	-0.89935	0.162442	0.412285
ENSG00000261266	AC008870.3	-0.896645	0.0363768	0.166173
ENSG00000156535	CD109	-0.896596	0.00226652	0.0259877
ENSG00000258168	AC025569.1	-0.896198	0.203291	0.463636
ENSG00000198189	HSD17B11	-0.894814	6.44803e-07	3.84705e-05
ENSG00000145703	IQGAP2	-0.893972	0.000141169	0.00309408
ENSG00000178177	LCORL	-0.892986	0.000892097	0.0129967
ENSG00000171467	ZNF318	-0.892165	0.00044016	0.00747529
ENSG00000169919	GUSB	-0.891999	4.3882e-05	0.00119759
ENSG00000146966	DENND2A	-0.891909	0.163377	0.413449
ENSG00000138764	CCNG2	-0.891661	1.18088e-05	0.000413068
ENSG00000105854	PON2	-0.891428	0.0163099	0.0991544
ENSG00000136108	CKAP2	-0.890754	4.89431e-06	0.000206279
ENSG00000104341	LAPTM4B	-0.890044	1.12038e-09	1.49914e-07
ENSG00000140943	MBTPS1	-0.889943	3.49785e-07	2.25268e-05
ENSG00000055211	GINM1	-0.889634	0.000756427	0.0115194
ENSG00000185950	IRS2	-0.888398	0.00441743	0.0415286
ENSG00000108187	PBLD	-0.888219	0.158501	0.405883
ENSG00000147650	LRP12	-0.887921	0.014672	0.0925021
ENSG00000214826	DDX12P	-0.886016	0.181776	0.436756
ENSG00000140534	TICRR	-0.885585	0.000965357	0.0138445
ENSG00000123908	AGO2	-0.884516	0.000345294	0.00624498
ENSG00000166881	NEMP1	-0.883442	0.000833723	0.0123819
ENSG00000261526	AC012615.1	-0.88261	0.0704956	0.255609
ENSG00000166012	TAF1D	-0.882298	5.63972e-07	3.40906e-05
ENSG00000144369	FAM171B	-0.882168	0.0104307	0.073864
ENSG00000156299	TIAM1	-0.881501	0.137513	0.373624
ENSG00000151835	SACS	-0.881272	0.00488651	0.0444527
ENSG00000126217	MCF2L	-0.881262	0.111013	0.333546
ENSG00000157554	ERG	-0.880846	3.77846e-06	0.000163244
ENSG00000162437	RAVER2	-0.880159	0.000148806	0.00322969
ENSG00000142197	DOPEY2	-0.879923	0.000162569	0.00346278
ENSG00000248527	MTATP6P1	-0.879905	0.00021702	0.00430673
ENSG00000142794	NBPF3	-0.879814	0.00453107	0.0422226
ENSG00000137941	TTLL7	-0.878583	0.19469	0.454315
ENSG00000149679	CABLES2	-0.877909	0.00477155	0.0439289
ENSG00000168758	SEMA4C	-0.876966	0.00409064	0.0391236
ENSG00000276043	UHRF1	-0.876761	4.16656e-06	0.000176146
ENSG00000181035	SLC25A42	-0.875753	0.00439496	0.0414305
ENSG00000146670	CDCA5	-0.875596	3.68003e-05	0.00104144
ENSG00000262477	AC021224.1	-0.875467	1.2561e-06	6.55742e-05
ENSG00000151503	NCAPD3	-0.875462	3.18487e-06	0.000141138
ENSG00000128872	TMOD2	-0.875346	0.0281742	0.140687
ENSG00000233718	MYCNOS	-0.875271	0.00286409	0.0306128
ENSG00000258777	HIF1A-AS1	-0.875267	0.270428	0.541533
ENSG00000152056	AP1S3	-0.875096	0.0203674	0.113672
ENSG00000187772	LIN28B	-0.874046	0.0068319	0.0560127
ENSG00000272602	ZNF595	-0.873659	0.0792615	0.273027
ENSG00000080503	SMARCA2	-0.873595	3.05328e-05	0.000899106
ENSG00000253607	AC104316.1	-0.872574	0.216823	0.480117
ENSG00000108679	LGALS3BP	-0.871899	3.04549e-06	0.000135835
ENSG00000092964	DPYSL2	-0.871013	2.16267e-05	0.000682057
ENSG00000169397	RNASE3	-0.869879	0.00200914	0.0239119
ENSG00000118200	CAMSAP2	-0.869372	0.164163	0.414614
ENSG00000123870	ZNF137P	-0.869351	0.203625	0.464169
ENSG00000128791	TWSG1	-0.868585	4.96833e-05	0.00132188
ENSG00000197157	SND1	-0.868162	6.39395e-08	5.03551e-06
ENSG00000171634	BPTF	-0.868112	0.000431274	0.00741125
ENSG00000164327	RICTOR	-0.868063	0.00397399	0.0384505
ENSG00000146072	TNFRSF21	-0.867237	0.00683042	0.0560127
ENSG00000185480	PARPBP	-0.866816	0.00635875	0.0531774
ENSG00000259113	AL118556.1	-0.866794	0.194132	0.453648
ENSG00000165121	AL353743.1	-0.866262	0.106724	0.326642
ENSG00000251196	AC106760.1	-0.865394	0.0229914	0.123066
ENSG00000142396	ERVK3-1	-0.864576	0.0945794	0.305125
ENSG00000006625	GGCT	-0.864438	0.0325426	0.154177
ENSG00000148218	ALAD	-0.864338	5.01286e-05	0.0013286
ENSG00000277443	MARCKS	-0.864155	0.000222912	0.00438255
ENSG00000085265	FCN1	-0.863635	0.00782434	0.061131
ENSG00000121621	KIF18A	-0.862756	0.0177086	0.104927
ENSG00000116127	ALMS1	-0.861583	0.00408993	0.0391236
ENSG00000246859	STARD4-AS1	-0.861227	2.05708e-06	9.64309e-05
ENSG00000197046	SIGLEC15	-0.859894	0.00165663	0.0207184
ENSG00000166851	PLK1	-0.858247	0.000341168	0.00618681
ENSG00000116667	C1orf21	-0.857983	0.00119589	0.0163185
ENSG00000257122	RRN3P3	-0.857891	0.0802292	0.274823
ENSG00000151229	SLC2A13	-0.857284	0.0780376	0.270957
ENSG00000130600	H19	-0.856123	0.046036	0.193613
ENSG00000152061	RABGAP1L	-0.855544	0.00239783	0.0269935
ENSG00000094804	CDC6	-0.854959	0.000179868	0.00371655
ENSG00000123975	CKS2	-0.854825	0.00013517	0.00297589
ENSG00000078795	PKD2L2	-0.854664	0.0306909	0.148885
ENSG00000173085	COQ2	-0.85428	0.00844209	0.06389
ENSG00000007402	CACNA2D2	-0.853926	0.0358184	0.16444
ENSG00000075539	FRYL	-0.853552	0.00235382	0.026656
ENSG00000223802	CERS1	-0.853487	0.123493	0.35299
ENSG00000188626	GOLGA8M	-0.853314	0.0603743	0.231024
ENSG00000214425	LRRC37A4P	-0.851409	0.0256834	0.132029
ENSG00000147274	RBMX	-0.851306	5.12942e-09	5.85181e-07
ENSG00000223642	AC008277.1	-0.849645	0.182528	0.437763
ENSG00000182240	BACE2	-0.848099	1.1648e-05	0.00040848
ENSG00000105011	ASF1B	-0.847471	6.58232e-05	0.00161707
ENSG00000139514	SLC7A1	-0.847404	6.39301e-05	0.00158184
ENSG00000130695	CEP85	-0.846685	0.0024147	0.0271005
ENSG00000111670	GNPTAB	-0.8466	0.000316683	0.0058663
ENSG00000157657	ZNF618	-0.846091	0.00760046	0.0600284
ENSG00000141577	CEP131	-0.846029	0.0018275	0.0221909
ENSG00000269534	AC011466.3	-0.845753	0.0107126	0.0750944
ENSG00000185761	ADAMTSL5	-0.845649	0.18865	0.445965
ENSG00000273820	USP27X	-0.844485	0.202955	0.4632
ENSG00000185022	MAFF	-0.844453	0.176536	0.431234
ENSG00000134780	DAGLA	-0.844252	0.171032	0.423797
ENSG00000136111	TBC1D4	-0.844186	0.00138979	0.0181238
ENSG00000165288	BRWD3	-0.843877	0.00706002	0.05721
ENSG00000136982	DSCC1	-0.84378	0.0019875	0.0237982
ENSG00000103569	AQP9	-0.843742	0.144396	0.38448
ENSG00000205339	IPO7	-0.843712	3.02676e-05	0.00089325
ENSG00000251322	SHANK3	-0.843267	6.61446e-06	0.000265774
ENSG00000057019	DCBLD2	-0.841173	0.0554058	0.21846
ENSG00000100784	RPS6KA5	-0.841096	0.0913718	0.298225
ENSG00000151553	FAM160B1	-0.840957	0.00238615	0.0269336
ENSG00000105486	LIG1	-0.840931	1.25856e-05	0.000433636
ENSG00000128602	SMO	-0.840704	0.00579546	0.0498895
ENSG00000123374	CDK2	-0.839848	1.5638e-05	0.000516843
ENSG00000138413	IDH1	-0.839392	1.45455e-06	7.3163e-05
ENSG00000140807	NKD1	-0.83719	0.0349724	0.161904
ENSG00000145730	PAM	-0.83718	7.51722e-05	0.00181758
ENSG00000147140	NONO	-0.837112	3.56758e-09	4.35118e-07
ENSG00000125354	SEPT6	-0.83658	4.13352e-08	3.45261e-06
ENSG00000269940	AL049840.3	-0.836144	0.126107	0.356806
ENSG00000050438	SLC4A8	-0.835895	0.0588606	0.227797
ENSG00000166037	CEP57	-0.835249	3.46382e-05	0.00099455
ENSG00000118804	STBD1	-0.834135	0.0715209	0.25824
ENSG00000232335	AL354864.1	-0.832836	0.221377	0.486062
ENSG00000217165	ANKRD18EP	-0.831921	0.147873	0.388941
ENSG00000107789	MINPP1	-0.831744	0.000267683	0.00513102
ENSG00000118762	PKD2	-0.830726	0.010904	0.0760133
ENSG00000167553	TUBA1C	-0.830227	1.34187e-07	9.48391e-06
ENSG00000077458	FAM76B	-0.829617	0.00417581	0.0398277
ENSG00000111731	C2CD5	-0.829272	0.000160879	0.00343226
ENSG00000165480	SKA3	-0.82859	0.00775865	0.0606521
ENSG00000116191	RALGPS2	-0.828507	0.00196899	0.023597
ENSG00000154839	SKA1	-0.828371	0.0265939	0.135664
ENSG00000171848	RRM2	-0.826779	0.000535184	0.0087704
ENSG00000156398	SFXN2	-0.826718	0.0352936	0.162735
ENSG00000167552	TUBA1A	-0.826157	6.42127e-06	0.000258766
ENSG00000150347	ARID5B	-0.826004	0.00795413	0.0617251
ENSG00000198945	L3MBTL3	-0.825394	0.0603794	0.231024
ENSG00000164576	SAP30L	-0.824373	0.000286322	0.00542046
ENSG00000087095	NLK	-0.823745	3.18882e-05	0.000927179
ENSG00000215784	FAM72D	-0.821221	0.176104	0.430534
ENSG00000106771	TMEM245	-0.820064	0.00156832	0.0198847
ENSG00000162591	MEGF6	-0.819631	3.89041e-05	0.00108318
ENSG00000223901	AP001469.1	-0.819217	0.190079	0.447807
ENSG00000173726	TOMM20	-0.817533	7.53699e-08	5.77082e-06
ENSG00000198589	LRBA	-0.816867	9.28951e-05	0.00218478
ENSG00000183495	EP400	-0.815897	0.00298516	0.031623
ENSG00000122952	ZWINT	-0.815881	1.67749e-05	0.000547846
ENSG00000173083	HPSE	-0.815101	0.0165789	0.100089
ENSG00000236526	AL035448.1	-0.814497	0.175964	0.430534
ENSG00000158201	ABHD3	-0.813863	0.00561228	0.0488003
ENSG00000164626	KCNK5	-0.813829	5.36115e-05	0.00139674
ENSG00000213988	ZNF90	-0.813117	0.0915504	0.298568
ENSG00000139618	BRCA2	-0.813066	0.0177787	0.105104
ENSG00000136153	LMO7	-0.811307	0.161764	0.411258
ENSG00000106299	WASL	-0.811148	0.0940396	0.303953
ENSG00000116678	LEPR	-0.811001	0.000276934	0.00527898
ENSG00000164176	EDIL3	-0.810841	0.00405144	0.0389108
ENSG00000257715	AC007298.1	-0.810693	0.000784777	0.0118594
ENSG00000249242	TMEM150C	-0.810409	0.0373974	0.169655
ENSG00000160766	GBAP1	-0.810114	0.132928	0.366249
ENSG00000187231	SESTD1	-0.810098	0.0258313	0.132542
ENSG00000112218	GPR63	-0.809624	0.0752837	0.265701
ENSG00000163590	PPM1L	-0.809188	0.0102833	0.0731669
ENSG00000102189	EEA1	-0.809043	0.0157357	0.0971893
ENSG00000198899	MT-ATP6	-0.808836	6.82995e-05	0.00166898
ENSG00000198695	MT-ND6	-0.80818	0.00017739	0.00368746
ENSG00000073605	GSDMB	-0.807877	0.15676	0.403575
ENSG00000154479	CCDC173	-0.807322	0.0035177	0.0355171
ENSG00000187109	NAP1L1	-0.807056	5.90442e-08	4.67671e-06
ENSG00000061918	GUCY1B3	-0.807031	0.00295147	0.0313383
ENSG00000108578	BLMH	-0.806841	4.10835e-05	0.00113283
ENSG00000264112	AC015813.1	-0.806254	0.214046	0.476494
ENSG00000118620	ZNF430	-0.806194	0.00512296	0.0460265
ENSG00000033170	FUT8	-0.805817	0.000336095	0.00613518
ENSG00000196782	MAML3	-0.804987	0.000839168	0.0124493
ENSG00000265194	AL359922.2	-0.804881	0.0324975	0.15407
ENSG00000166927	MS4A7	-0.804157	0.050446	0.204484
ENSG00000174738	NR1D2	-0.803825	0.00109105	0.0152041
ENSG00000138821	SLC39A8	-0.803657	1.67581e-05	0.000547846
ENSG00000164045	CDC25A	-0.802589	0.0020304	0.0241111
ENSG00000149308	NPAT	-0.80246	0.00508159	0.0458341
ENSG00000054523	KIF1B	-0.801921	0.0100719	0.0721468
ENSG00000129116	PALLD	-0.801537	0.0945127	0.304981
ENSG00000269378	ITGB1P1	-0.800992	0.0140058	0.0896137
ENSG00000224578	HNRNPA1P48	-0.800735	0.000101314	0.00235515
ENSG00000138376	BARD1	-0.800614	0.0227916	0.122509
ENSG00000173041	ZNF680	-0.800433	0.0842255	0.282295
ENSG00000157404	KIT	-0.800255	0.000221507	0.0043674
ENSG00000115109	EPB41L5	-0.800117	0.0990922	0.31332
ENSG00000198763	MT-ND2	-0.799951	2.28356e-05	0.00070883
ENSG00000047936	ROS1	-0.799264	0.297498	0.566407
ENSG00000253327	RAD21-AS1	-0.798344	0.259309	0.528746
ENSG00000172469	MANEA	-0.798335	0.0209104	0.115593
ENSG00000129173	E2F8	-0.798052	0.0474054	0.196908
ENSG00000154429	CCSAP	-0.797506	0.0172667	0.102934
ENSG00000100934	SEC23A	-0.797391	0.00245952	0.0274027
ENSG00000119408	NEK6	-0.796288	9.37978e-05	0.00219851
ENSG00000008277	ADAM22	-0.795785	0.0396679	0.176906
ENSG00000039560	RAI14	-0.795637	0.00819001	0.0627319
ENSG00000188985	DHFRP1	-0.794684	0.0921759	0.299731
ENSG00000144158	AL078621.1	-0.794374	0.118786	0.345966
ENSG00000227409	ZMYM4-AS1	-0.79411	0.160467	0.408942
ENSG00000237499	AL357060.2	-0.793697	0.189434	0.447128
ENSG00000103995	CEP152	-0.793256	0.0266644	0.135705
ENSG00000210194	MT-TE	-0.793239	0.0673835	0.248159
ENSG00000131018	SYNE1	-0.793105	0.0182038	0.106597
ENSG00000091651	ORC6	-0.791838	0.0175759	0.104391
ENSG00000197020	ZNF100	-0.791615	0.0222319	0.120677
ENSG00000119969	HELLS	-0.789118	0.00120741	0.0164108
ENSG00000136068	FLNB	-0.789069	0.00392225	0.0382294
ENSG00000253722	AC010834.1	-0.788944	0.0410148	0.180885
ENSG00000134698	AGO4	-0.78881	0.00539951	0.0475147
ENSG00000141682	PMAIP1	-0.788537	0.00681093	0.0559072
ENSG00000166845	C18orf54	-0.788202	0.0490216	0.200815
ENSG00000185291	IL3RA	-0.787901	2.9207e-05	0.000870167
ENSG00000128595	CALU	-0.787611	0.000408527	0.00714507
ENSG00000149289	ZC3H12C	-0.787301	0.0220197	0.120046
ENSG00000131127	ZNF141	-0.787144	0.0384798	0.17331
ENSG00000147852	VLDLR	-0.786474	0.064243	0.240793
ENSG00000115306	SPTBN1	-0.786096	0.00167703	0.0208857
ENSG00000077254	USP33	-0.785852	0.000383468	0.0067992
ENSG00000105492	SIGLEC6	-0.785514	0.000849685	0.0125783
ENSG00000176912	TYMSOS	-0.785306	0.000406336	0.00711988
ENSG00000198056	PRIM1	-0.784617	0.00250215	0.0276776
ENSG00000107968	MAP3K8	-0.784018	0.0267925	0.136206
ENSG00000231808	LINC01388	-0.783967	0.13428	0.368802
ENSG00000166046	TCP11L2	-0.78316	0.253402	0.523597
ENSG00000224429	LINC00539	-0.782523	0.00225516	0.0259221
ENSG00000270021	AC026691.1	-0.782428	0.0342404	0.159712
ENSG00000233230	AC079807.1	-0.781813	0.322228	0.590062
ENSG00000100592	DAAM1	-0.780298	0.0772317	0.269539
ENSG00000198911	SREBF2	-0.779679	3.7656e-07	2.40823e-05
ENSG00000163257	DCAF16	-0.779568	0.000464789	0.00777393
ENSG00000100242	SUN2	-0.779539	1.25169e-06	6.55742e-05
ENSG00000088305	DNMT3B	-0.779149	0.000184725	0.00378852
ENSG00000106799	TGFBR1	-0.779084	0.000905878	0.0131558
ENSG00000244462	RBM12	-0.778977	1.40028e-05	0.000471851
ENSG00000089057	SLC23A2	-0.778401	0.0116447	0.0792137
ENSG00000165156	ZHX1	-0.778092	0.000611433	0.00983287
ENSG00000163705	FANCD2OS	-0.777983	0.147173	0.388091
ENSG00000090975	PITPNM2	-0.777552	0.00405794	0.038946
ENSG00000117450	PRDX1	-0.777185	7.10434e-07	4.16647e-05
ENSG00000183458	AC138932.1	-0.77705	0.104761	0.322928
ENSG00000127329	PTPRB	-0.776734	0.0262767	0.134414
ENSG00000034053	APBA2	-0.776558	1.16998e-06	6.24988e-05
ENSG00000279488	AC004623.1	-0.776395	0.116072	0.341962
ENSG00000246283	AC090510.1	-0.775948	0.101839	0.317832
ENSG00000116984	MTR	-0.775773	0.00111204	0.0154187
ENSG00000174371	EXO1	-0.775683	0.0150112	0.0938249
ENSG00000156030	ELMSAN1	-0.7752	0.00187708	0.022673
ENSG00000148154	UGCG	-0.773813	0.0166459	0.1004
ENSG00000127589	TUBBP1	-0.773268	0.195999	0.455756
ENSG00000137504	CREBZF	-0.772786	0.00300776	0.0317647
ENSG00000104177	MYEF2	-0.772498	0.202347	0.462632
ENSG00000221988	PPT2	-0.772485	0.0514842	0.207472
ENSG00000111665	CDCA3	-0.771763	0.0249116	0.129462
ENSG00000088854	C20orf194	-0.771581	0.104707	0.322835
ENSG00000197969	VPS13A	-0.771485	0.0262237	0.134255
ENSG00000175643	RMI2	-0.771093	0.000826749	0.0123181
ENSG00000092036	HAUS4	-0.770763	0.0188552	0.108866
ENSG00000176533	GNG7	-0.77006	0.000170539	0.00357742
ENSG00000010292	NCAPD2	-0.769502	3.92094e-06	0.000168344
ENSG00000228237	EFCAB14-AS1	-0.769244	0.183227	0.438637
ENSG00000215447	BX322557.1	-0.768953	0.125233	0.355351
ENSG00000132846	ZBED3	-0.768867	0.00137003	0.0179655
ENSG00000005961	ITGA2B	-0.768774	3.41037e-05	0.000982671
ENSG00000020181	ADGRA2	-0.768362	1.0318e-05	0.000372503
ENSG00000100422	CERK	-0.767778	1.81864e-05	0.000588368
ENSG00000124766	SOX4	-0.767609	1.39225e-05	0.000470295
ENSG00000138448	ITGAV	-0.76737	0.0123863	0.0827474
ENSG00000213626	LBH	-0.767154	0.00931887	0.0679898
ENSG00000159259	CHAF1B	-0.767108	0.00208581	0.0244861
ENSG00000148498	PARD3	-0.767046	0.0415147	0.18215
ENSG00000225850	AL355490.1	-0.766583	0.14098	0.379215
ENSG00000060982	BCAT1	-0.766454	2.36318e-05	0.000726994
ENSG00000124374	PAIP2B	-0.765953	0.0841961	0.282265
ENSG00000271155	AL161729.1	-0.765866	0.299766	0.568336
ENSG00000267060	PTGES3L	-0.765231	0.267756	0.538786
ENSG00000112139	MDGA1	-0.764255	0.000159541	0.00341429
ENSG00000011258	MBTD1	-0.763428	0.000895005	0.0130116
ENSG00000176595	KBTBD11	-0.762499	0.140785	0.379012
ENSG00000187676	B3GLCT	-0.76204	0.0813646	0.277818
ENSG00000079482	OPHN1	-0.761973	0.0141985	0.0905578
ENSG00000156140	ADAMTS3	-0.761856	0.171516	0.424578
ENSG00000157653	C9orf43	-0.761679	0.00263284	0.0286845
ENSG00000111602	TIMELESS	-0.761604	5.86868e-05	0.0014868
ENSG00000171403	KRT9	-0.761225	0.0306568	0.148877
ENSG00000265008	AC011825.4	-0.761134	0.131394	0.364068
ENSG00000272625	AP000919.4	-0.761088	0.194721	0.454315
ENSG00000251920	RNA5SP216	-0.760983	0.139759	0.37714
ENSG00000117906	RCN2	-0.760942	5.34842e-05	0.00139606
ENSG00000145506	NKD2	-0.760592	0.222694	0.48751
ENSG00000149516	MS4A3	-0.760067	6.12255e-05	0.00153142
ENSG00000133657	ATP13A3	-0.759266	0.00269671	0.0292186
ENSG00000272256	AC044849.2	-0.758326	0.00924841	0.0676548
ENSG00000147488	ST18	-0.75827	0.242544	0.509401
ENSG00000183808	RBM12B	-0.758183	0.00346958	0.0352638
ENSG00000164983	TMEM65	-0.757881	0.000147996	0.00321716
ENSG00000263271	AC110285.4	-0.757498	0.114026	0.338537
ENSG00000155792	DEPTOR	-0.75698	0.00325297	0.0336328
ENSG00000264044	AC005726.3	-0.756887	0.0104562	0.0739011
ENSG00000143578	CREB3L4	-0.756087	0.000428856	0.00737889
ENSG00000156968	MPV17L	-0.756022	0.019379	0.110456
ENSG00000152223	EPG5	-0.75569	0.00991408	0.0711925
ENSG00000175395	ZNF25	-0.755249	0.0827066	0.280124
ENSG00000247556	OIP5-AS1	-0.754948	1.96376e-06	9.23704e-05
ENSG00000136205	TNS3	-0.75477	0.0190863	0.10942
ENSG00000261604	AC114947.2	-0.754727	0.00448039	0.041892
ENSG00000246851	AL157938.3	-0.753967	0.117214	0.344129
ENSG00000116199	FAM20B	-0.753309	4.64425e-05	0.0012477
ENSG00000127995	CASD1	-0.753223	0.0234608	0.124504
ENSG00000261762	AC027228.2	-0.75316	0.0619089	0.235179
ENSG00000173890	GPR160	-0.75302	0.00240321	0.0269935
ENSG00000106261	ZKSCAN1	-0.752927	0.00229904	0.0261592
ENSG00000172260	NEGR1	-0.752718	0.000145248	0.00317747
ENSG00000259521	INO80-AS1	-0.752592	0.275367	0.545524
ENSG00000166508	MCM7	-0.752487	2.46827e-06	0.000113016
ENSG00000196550	FAM72A	-0.752217	0.195042	0.454834
ENSG00000146433	TMEM181	-0.751971	0.0173686	0.103401
ENSG00000249992	TMEM158	-0.751881	0.00327058	0.0337894
ENSG00000063587	ZNF275	-0.751823	0.00901405	0.0664696
ENSG00000113532	ST8SIA4	-0.751735	0.00464273	0.0430567
ENSG00000254230	AC037459.4	-0.751687	0.0133261	0.0868861
ENSG00000013573	DDX11	-0.751669	0.00086898	0.0127815
ENSG00000168779	SHOX2	-0.751235	0.0826286	0.280007
ENSG00000115760	BIRC6	-0.751201	0.00538529	0.047425
ENSG00000091436	MAP3K20	-0.750887	0.000225585	0.00442249
ENSG00000169252	ADRB2	-0.750824	0.0415264	0.18215
ENSG00000022267	FHL1	-0.75048	5.98328e-05	0.00150203
ENSG00000047410	TPR	-0.749341	0.00144025	0.0186381
ENSG00000256771	ZNF253	-0.748823	0.0194232	0.110532
ENSG00000147364	FBXO25	-0.748797	0.00137641	0.018032
ENSG00000145860	RNF145	-0.748624	0.000601909	0.00971372
ENSG00000100823	APEX1	-0.748547	4.91369e-07	3.0098e-05
ENSG00000138688	KIAA1109	-0.748114	0.028517	0.141936
ENSG00000198417	MT1F	-0.74744	0.00691804	0.0564502
ENSG00000169710	FASN	-0.747011	7.4878e-07	4.3543e-05
ENSG00000197933	ZNF823	-0.746907	0.104512	0.322449
ENSG00000175216	CKAP5	-0.746516	0.000271414	0.00519531
ENSG00000134954	ETS1	-0.745388	0.00200849	0.0239119
ENSG00000188404	SELL	-0.744757	6.8794e-06	0.000273419
ENSG00000216775	AL109918.1	-0.743864	0.15173	0.394778
ENSG00000269737	AL691432.1	-0.743727	0.23697	0.502969
ENSG00000166428	PLD4	-0.742751	0.0108539	0.0757797
ENSG00000160062	ZBTB8A	-0.742318	0.0784634	0.271704
ENSG00000197256	KANK2	-0.742059	0.000187079	0.0038311
ENSG00000151718	WWC2	-0.741756	0.0121927	0.0819306
ENSG00000164180	TMEM161B	-0.740915	0.0350787	0.162231
ENSG00000116001	TIA1	-0.740884	0.0003011	0.0056269
ENSG00000255435	AP001267.3	-0.740604	0.173164	0.427008
ENSG00000163597	SNHG16	-0.740551	5.82127e-05	0.00148023
ENSG00000203668	CHML	-0.739741	0.00321478	0.0334386
ENSG00000188610	FAM72B	-0.73822	0.0607856	0.232256
ENSG00000150093	ITGB1	-0.737786	0.000359221	0.0064296
ENSG00000169891	REPS2	-0.737363	0.270684	0.541682
ENSG00000170222	ADPRM	-0.737268	0.0249462	0.129495
ENSG00000134318	ROCK2	-0.737066	0.00868716	0.0650075
ENSG00000169860	P2RY1	-0.736118	0.0709857	0.256927
ENSG00000259544	AC021739.4	-0.735822	0.196321	0.455964
ENSG00000132780	NASP	-0.735623	8.9037e-06	0.000337117
ENSG00000198804	MT-CO1	-0.735319	2.82425e-06	0.000128039
ENSG00000130309	COLGALT1	-0.735305	5.85241e-06	0.000238633
ENSG00000116560	SFPQ	-0.735078	4.16665e-07	2.61022e-05
ENSG00000161960	EIF4A1	-0.734848	0.33202	0.600123
ENSG00000137478	FCHSD2	-0.734702	8.27001e-05	0.00196852
ENSG00000118922	KLF12	-0.7334	0.049732	0.202603
ENSG00000069869	NEDD4	-0.733262	0.00510362	0.0458827
ENSG00000137710	RDX	-0.733226	0.00376278	0.0372013
ENSG00000198483	ANKRD35	-0.733194	0.311653	0.579963
ENSG00000119139	TJP2	-0.732769	0.00706514	0.0572102
ENSG00000143515	ATP8B2	-0.732657	0.000301215	0.0056269
ENSG00000087253	LPCAT2	-0.732282	0.000196876	0.00397851
ENSG00000032219	ARID4A	-0.732118	0.0185671	0.107971
ENSG00000176542	USF3	-0.732109	0.0136448	0.0880393
ENSG00000137563	GGH	-0.731995	0.000282428	0.00536146
ENSG00000120539	MASTL	-0.731878	0.0216017	0.118376
ENSG00000144554	FANCD2	-0.731827	0.0107534	0.0752684
ENSG00000123352	SPATS2	-0.731787	0.000130054	0.00290503
ENSG00000258757	AL133453.1	-0.730701	0.0127155	0.0844149
ENSG00000165795	NDRG2	-0.730468	0.00442901	0.0416008
ENSG00000273136	NBPF26	-0.730263	0.0637092	0.23964
ENSG00000256364	AC069234.2	-0.729716	0.00199442	0.0238261
ENSG00000135486	HNRNPA1	-0.729561	8.13634e-08	6.13094e-06
ENSG00000170035	UBE2E3	-0.728871	0.000311077	0.00578579
ENSG00000102359	SRPX2	-0.72847	0.0612442	0.23349
ENSG00000133065	SLC41A1	-0.727813	0.00348087	0.0352745
ENSG00000270015	AC087481.3	-0.727659	0.191778	0.450347
ENSG00000198521	ZNF43	-0.727091	0.0023626	0.0267116
ENSG00000257346	AC011603.1	-0.726966	0.202891	0.463185
ENSG00000196950	SLC39A10	-0.726962	0.00253308	0.0279064
ENSG00000168246	UBTD2	-0.726411	0.000633526	0.0101103
ENSG00000214711	CAPN14	-0.726274	0.285233	0.555081
ENSG00000165322	ARHGAP12	-0.7261	0.053964	0.214444
ENSG00000170989	S1PR1	-0.725466	0.157742	0.404638
ENSG00000136732	GYPC	-0.725318	0.000874415	0.0128272
ENSG00000143674	MAP3K21	-0.725146	0.0329357	0.155346
ENSG00000101333	PLCB4	-0.724851	0.255634	0.525764
ENSG00000229591	AC006017.1	-0.724831	0.179492	0.434144
ENSG00000213096	ZNF254	-0.724498	0.00450328	0.0420204
ENSG00000101057	MYBL2	-0.724304	0.000639661	0.0101826
ENSG00000112029	FBXO5	-0.724276	0.00609347	0.0515532
ENSG00000152256	PDK1	-0.724174	0.00742643	0.0590601
ENSG00000009307	CSDE1	-0.724129	3.47815e-07	2.25051e-05
ENSG00000183530	PRR14L	-0.72373	0.00350595	0.0354245
ENSG00000189420	ZFP92	-0.723592	0.190579	0.448644
ENSG00000178175	ZNF366	-0.723557	0.305173	0.573709
ENSG00000229153	EPHA1-AS1	-0.723554	0.243742	0.510866
ENSG00000127824	TUBA4A	-0.723339	0.00483406	0.0441273
ENSG00000173757	STAT5B	-0.723337	6.13858e-05	0.00153264
ENSG00000026508	CD44	-0.723128	1.02381e-06	5.59925e-05
ENSG00000164100	NDST3	-0.723058	0.0231641	0.12358
ENSG00000274211	SOCS7	-0.722114	0.0149562	0.0936856
ENSG00000250615	AC008581.1	-0.721997	0.0282531	0.14091
ENSG00000205978	NYNRIN	-0.721504	0.000656057	0.0103809
ENSG00000275516	AC100791.3	-0.721481	0.201493	0.461445
ENSG00000106123	EPHB6	-0.721434	0.00289115	0.0308643
ENSG00000134900	TPP2	-0.721225	0.0001188	0.00270182
ENSG00000115875	SRSF7	-0.721092	5.15644e-06	0.000214054
ENSG00000196715	VKORC1L1	-0.720848	0.00272382	0.0294198
ENSG00000109756	RAPGEF2	-0.719845	0.00988344	0.0711134
ENSG00000129534	MIS18BP1	-0.719174	0.000162812	0.00346278
ENSG00000166263	STXBP4	-0.719173	0.0448293	0.190514
ENSG00000157240	FZD1	-0.719114	0.0756859	0.266438
ENSG00000210196	MT-TP	-0.718384	0.00225784	0.0259313
ENSG00000107104	KANK1	-0.718089	0.00812678	0.062467
ENSG00000239883	PARGP1	-0.717586	0.228631	0.49391
ENSG00000163535	SGO2	-0.716795	0.00350403	0.0354245
ENSG00000135916	ITM2C	-0.716534	9.60821e-06	0.000355968
ENSG00000172071	EIF2AK3	-0.716411	0.0189975	0.109139
ENSG00000174672	BRSK2	-0.716244	0.00182358	0.0221909
ENSG00000012048	BRCA1	-0.715983	0.0101485	0.0724321
ENSG00000031003	FAM13B	-0.715872	0.00323904	0.0335629
ENSG00000181544	FANCB	-0.715642	0.23813	0.504222
ENSG00000005187	ACSM3	-0.715485	4.62589e-05	0.0012452
ENSG00000119596	YLPM1	-0.714965	0.00219191	0.0253643
ENSG00000228275	ARMCX3-AS1	-0.714964	0.089246	0.293834
ENSG00000126070	AGO3	-0.71483	0.00685957	0.056106
ENSG00000204620	AC115618.1	-0.713357	0.00893411	0.0661278
ENSG00000146263	MMS22L	-0.71319	0.0318468	0.152308
ENSG00000164080	RAD54L2	-0.713186	0.00709294	0.0573052
ENSG00000177888	ZBTB41	-0.713131	0.0757957	0.26662
ENSG00000232682	AL592430.1	-0.713084	0.262916	0.532989
ENSG00000109906	ZBTB16	-0.712673	0.225746	0.49057
ENSG00000110076	NRXN2	-0.712129	9.43878e-06	0.000352535
ENSG00000118513	MYB	-0.71195	5.10676e-06	0.000213277
ENSG00000118515	SGK1	-0.711742	0.217665	0.481518
ENSG00000167202	TBC1D2B	-0.711627	0.000479803	0.00798628
ENSG00000223776	LGALS8-AS1	-0.711409	0.145618	0.386017
ENSG00000281691	RBM5-AS1	-0.710563	0.108025	0.328909
ENSG00000180667	YOD1	-0.710554	0.109705	0.331279
ENSG00000109107	ALDOC	-0.710459	0.00524355	0.0466783
ENSG00000196177	ACADSB	-0.710076	0.00768872	0.0603794
ENSG00000265907	AP000919.2	-0.709923	0.214431	0.476992
ENSG00000112852	PCDHB2	-0.709799	0.00755304	0.0597566
ENSG00000214796	AC098934.1	-0.709392	0.164127	0.414614
ENSG00000123684	LPGAT1	-0.709319	0.00360452	0.0362016
ENSG00000131773	KHDRBS3	-0.708476	3.50666e-05	0.00100476
ENSG00000135913	USP37	-0.708326	0.0206843	0.1148
ENSG00000151502	VPS26B	-0.7082	8.2408e-05	0.00196496
ENSG00000076108	BAZ2A	-0.706861	0.000818997	0.0122382
ENSG00000089916	GPATCH2L	-0.705965	0.00960315	0.0697684
ENSG00000152580	IGSF10	-0.705718	0.00255221	0.0280499
ENSG00000129810	SGO1	-0.705602	0.115093	0.339979
ENSG00000187951	ARHGAP11B	-0.705431	0.0234142	0.124414
ENSG00000250320	AC113383.1	-0.704969	0.318379	0.586617
ENSG00000181163	NPM1	-0.70426	1.5705e-06	7.81394e-05
ENSG00000214223	HNRNPA1P10	-0.704019	0.0101178	0.0722879
ENSG00000184588	PDE4B	-0.703789	0.19271	0.451558
ENSG00000157741	UBN2	-0.703453	0.100833	0.316081
ENSG00000104870	FCGRT	-0.703276	0.000455448	0.00763624
ENSG00000128881	TTBK2	-0.703097	0.0312442	0.150615
ENSG00000138443	ABI2	-0.702907	0.00275473	0.0296376
ENSG00000129465	RIPK3	-0.702618	0.0503463	0.20426
ENSG00000011523	CEP68	-0.702594	0.00156748	0.0198847
ENSG00000070961	ATP2B1	-0.702462	0.0189916	0.109139
ENSG00000255443	CD44-AS1	-0.701538	0.00182037	0.0221824
ENSG00000274349	ZNF658	-0.70134	0.188069	0.445431
ENSG00000097046	CDC7	-0.701303	0.0141571	0.0903721
ENSG00000233661	SPIN4-AS1	-0.70123	0.185143	0.441146
ENSG00000076003	MCM6	-0.700939	9.29073e-06	0.000347948
ENSG00000176890	TYMS	-0.700904	2.27944e-05	0.00070883
ENSG00000112992	NNT	-0.70084	0.000410967	0.00716956
ENSG00000152128	TMEM163	-0.700715	0.0288666	0.143098
ENSG00000198887	SMC5	-0.700556	0.0048084	0.0440108
ENSG00000116675	DNAJC6	-0.699217	0.00569403	0.0493244
ENSG00000132549	VPS13B	-0.699085	0.0317918	0.152137
ENSG00000198363	ASPH	-0.697922	0.0016726	0.0208802
ENSG00000173473	SMARCC1	-0.697913	0.000126353	0.00284541
ENSG00000174799	CEP135	-0.69781	0.0645885	0.241521
ENSG00000213023	SYT3	-0.69753	0.176692	0.43127
ENSG00000058668	ATP2B4	-0.697403	0.00330447	0.0340884
ENSG00000183242	WT1-AS	-0.696869	0.0752122	0.265565
ENSG00000175497	DPP10	-0.696646	0.00125044	0.0167968
ENSG00000116260	QSOX1	-0.696029	2.52794e-05	0.000769096
ENSG00000143842	SOX13	-0.695083	0.288936	0.558259
ENSG00000196517	SLC6A9	-0.694635	0.241163	0.507979
ENSG00000254343	AC091563.1	-0.694551	0.29613	0.56472
ENSG00000023287	RB1CC1	-0.694369	0.00218869	0.0253643
ENSG00000112893	MAN2A1	-0.693859	0.00892939	0.0661278
ENSG00000258232	AC125611.3	-0.693828	0.000342123	0.00619598
ENSG00000234166	ARHGEF19-AS1	-0.69351	0.257703	0.527187
ENSG00000172716	SLFN11	-0.69351	0.00056622	0.00921328
ENSG00000106144	CASP2	-0.693051	0.00350307	0.0354245
ENSG00000172766	NAA16	-0.692807	0.0275294	0.138674
ENSG00000162734	PEA15	-0.692453	0.000181996	0.0037549
ENSG00000078142	PIK3C3	-0.692437	0.000401365	0.00704664
ENSG00000173801	JUP	-0.692323	1.34404e-05	0.000459643
ENSG00000149489	ROM1	-0.691675	0.103279	0.320366
ENSG00000103494	RPGRIP1L	-0.691566	0.0660237	0.245068
ENSG00000225205	AC078883.1	-0.691539	0.131549	0.364078
ENSG00000198886	MT-ND4	-0.691136	0.000139239	0.0030606
ENSG00000236986	AL157938.2	-0.691125	0.112626	0.336706
ENSG00000213160	KLHL23	-0.690929	0.0038817	0.0379146
ENSG00000138709	LARP1B	-0.690504	0.0254879	0.131241
ENSG00000081760	AACS	-0.690194	0.00267626	0.0290622
ENSG00000100580	TMED8	-0.690175	0.00108562	0.0151437
ENSG00000130584	ZBTB46	-0.690172	0.0462997	0.194306
ENSG00000160299	PCNT	-0.690134	0.00406306	0.0389681
ENSG00000136286	MYO1G	-0.689652	0.000427511	0.00737416
ENSG00000249592	AC139887.2	-0.6894	0.120105	0.347734
ENSG00000265168	AC005726.5	-0.689376	0.0500789	0.203475
ENSG00000157193	LRP8	-0.688785	0.0156629	0.0968006
ENSG00000103657	HERC1	-0.68871	0.00688528	0.0562162
ENSG00000256512	AC009511.1	-0.688583	0.248174	0.517058
ENSG00000151849	CENPJ	-0.688382	0.0135255	0.0877219
ENSG00000090621	PABPC4	-0.688115	1.03248e-05	0.000372503
ENSG00000162959	MEMO1	-0.687339	0.174105	0.428214
ENSG00000067992	PDK3	-0.687337	0.0323999	0.153931
ENSG00000070526	ST6GALNAC1	-0.687224	0.104195	0.321833
ENSG00000227775	AL031282.1	-0.687023	0.0136993	0.0882673
ENSG00000107566	ERLIN1	-0.687021	6.1675e-05	0.00153708
ENSG00000030419	IKZF2	-0.686811	0.0623163	0.235881
ENSG00000143369	ECM1	-0.686363	0.011667	0.0793263
ENSG00000101224	CDC25B	-0.68559	0.00160277	0.0202283
ENSG00000268777	AC020914.2	-0.685561	0.0134995	0.0875939
ENSG00000124249	KCNK15	-0.685399	0.147536	0.388487
ENSG00000004777	ARHGAP33	-0.685041	0.0947786	0.305481
ENSG00000182481	KPNA2	-0.683457	5.95307e-05	0.00150027
ENSG00000130881	LRP3	-0.683175	0.0079295	0.0616034
ENSG00000005810	MYCBP2	-0.683101	0.010945	0.0761835
ENSG00000169093	ASMTL	-0.682618	0.0014718	0.0189928
ENSG00000138593	SECISBP2L	-0.682534	0.0303151	0.148
ENSG00000225138	SLC9A3-AS1	-0.681882	0.0757735	0.26661
ENSG00000101752	MIB1	-0.681769	0.00582859	0.0500808
ENSG00000188994	ZNF292	-0.68166	0.00502859	0.0454751
ENSG00000144893	MED12L	-0.681473	0.00297438	0.031533
ENSG00000198840	MT-ND3	-0.681432	0.103046	0.319969
ENSG00000126878	AIF1L	-0.680804	0.167381	0.419274
ENSG00000117335	CD46	-0.68032	0.000345735	0.00624498
ENSG00000092439	TRPM7	-0.680288	0.012815	0.0849335
ENSG00000015133	CCDC88C	-0.680204	0.0237298	0.125209
ENSG00000167397	VKORC1	-0.679311	0.337995	0.605203
ENSG00000181450	ZNF678	-0.679183	0.109056	0.330404
ENSG00000125247	TMTC4	-0.679009	0.00764916	0.0602629
ENSG00000162378	ZYG11B	-0.678717	0.0165186	0.0998506
ENSG00000127616	SMARCA4	-0.678256	6.39645e-06	0.000258522
ENSG00000175130	MARCKSL1	-0.678223	7.18549e-05	0.00174043
ENSG00000138735	PDE5A	-0.678187	0.255782	0.525834
ENSG00000119397	CNTRL	-0.678187	0.000934306	0.0134512
ENSG00000110811	P3H3	-0.678037	0.00770339	0.0603914
ENSG00000148019	CEP78	-0.677358	0.00749116	0.0594718
ENSG00000051825	MPHOSPH9	-0.677204	0.0135793	0.0878638
ENSG00000100354	TNRC6B	-0.676936	0.0021556	0.0250916
ENSG00000131153	GINS2	-0.676374	0.00168935	0.0209897
ENSG00000279827	AC136469.2	-0.676109	0.00237652	0.0268469
ENSG00000196597	ZNF782	-0.676001	0.207874	0.470585
ENSG00000158470	B4GALT5	-0.675485	0.00216791	0.0251792
ENSG00000267026	AL136084.2	-0.67539	0.372106	0.634324
ENSG00000184110	EIF3C	-0.675241	0.012213	0.0819479
ENSG00000279069	AC015813.5	-0.675209	0.0162394	0.0989438
ENSG00000118596	SLC16A7	-0.674897	0.078205	0.271287
ENSG00000249437	NAIP	-0.67453	0.109323	0.330698
ENSG00000143149	ALDH9A1	-0.673887	0.00616531	0.0519815
ENSG00000163781	TOPBP1	-0.672899	0.00179047	0.0218568
ENSG00000060749	QSER1	-0.672607	0.00847605	0.0640093
ENSG00000149485	FADS1	-0.672506	4.57975e-05	0.00123761
ENSG00000279592	AC010653.2	-0.672451	0.189237	0.446892
ENSG00000068024	HDAC4	-0.672185	0.0324541	0.153931
ENSG00000180530	NRIP1	-0.671855	0.00766947	0.0603285
ENSG00000106462	EZH2	-0.671646	0.00845098	0.06389
ENSG00000276710	CSPG4P10	-0.670919	0.0975873	0.310052
ENSG00000267904	AC024075.1	-0.670831	0.340888	0.608326
ENSG00000151725	CENPU	-0.670775	0.00114645	0.0157532
ENSG00000143367	TUFT1	-0.670749	0.280067	0.550546
ENSG00000170145	SIK2	-0.670303	0.00827534	0.0630812
ENSG00000154319	FAM167A	-0.670249	0.148382	0.389971
ENSG00000123643	SLC36A1	-0.6695	0.0356467	0.163925
ENSG00000154217	PITPNC1	-0.669225	0.180911	0.43559
ENSG00000148158	SNX30	-0.668847	0.0221219	0.120365
ENSG00000140367	UBE2Q2	-0.668361	0.00273878	0.0295489
ENSG00000109381	ELF2	-0.668344	0.00701357	0.0569273
ENSG00000196705	ZNF431	-0.66813	0.00226306	0.0259696
ENSG00000134690	CDCA8	-0.667787	0.00685021	0.056096
ENSG00000052802	MSMO1	-0.6677	0.00124836	0.0167928
ENSG00000241409	AC064852.1	-0.667656	0.299574	0.568069
ENSG00000269292	AC093503.2	-0.667412	0.000760898	0.011562
ENSG00000151611	MMAA	-0.667264	0.0964692	0.308314
ENSG00000171943	SRGAP2C	-0.666771	0.0919303	0.299382
ENSG00000251593	MSNP1	-0.666756	0.313291	0.581832
ENSG00000133874	RNF122	-0.66665	0.0719055	0.259359
ENSG00000250771	AC106865.1	-0.666347	0.412036	0.667204
ENSG00000067064	IDI1	-0.666265	0.000913196	0.0132233
ENSG00000143590	EFNA3	-0.666239	0.228417	0.493889
ENSG00000196584	XRCC2	-0.666033	0.159514	0.407719
ENSG00000076248	UNG	-0.665974	0.000547008	0.00893231
ENSG00000007968	E2F2	-0.66576	0.039172	0.175567
ENSG00000013583	HEBP1	-0.665432	0.00120179	0.0163666
ENSG00000134183	GNAT2	-0.665405	0.208941	0.471452
ENSG00000131037	EPS8L1	-0.665248	0.128894	0.36062
ENSG00000115652	UXS1	-0.665215	0.000681091	0.0106186
ENSG00000073111	MCM2	-0.664823	2.38644e-05	0.000732516
ENSG00000248275	TRIM52-AS1	-0.664599	0.152562	0.396045
ENSG00000275638	AC011939.3	-0.664483	0.324319	0.5921
ENSG00000257386	AC025257.1	-0.664394	0.0465623	0.194711
ENSG00000145386	CCNA2	-0.664234	0.00464557	0.0430567
ENSG00000153162	BMP6	-0.66386	0.165384	0.416161
ENSG00000281021	AL078581.3	-0.663729	0.123913	0.353502
ENSG00000128731	HERC2	-0.663616	0.00478832	0.0439951
ENSG00000147251	DOCK11	-0.662547	0.0118079	0.0800871
ENSG00000210151	MT-TS1	-0.662457	0.00211951	0.024797
ENSG00000166664	CHRFAM7A	-0.662456	0.182502	0.437763
ENSG00000094631	HDAC6	-0.662256	0.00199381	0.0238261
ENSG00000183604	SMG1P5	-0.661929	0.274144	0.544622
ENSG00000136044	APPL2	-0.661898	0.0130493	0.0859269
ENSG00000196411	EPHB4	-0.661861	0.0311494	0.150315
ENSG00000271936	AC012073.1	-0.661802	0.238355	0.504222
ENSG00000100596	SPTLC2	-0.661616	0.000667394	0.0104761
ENSG00000182054	IDH2	-0.661368	4.60591e-05	0.00124224
ENSG00000160191	PDE9A	-0.660981	0.0459509	0.193373
ENSG00000275807	AC145285.7	-0.660622	0.131234	0.363769
ENSG00000029153	ARNTL2	-0.660315	0.0173547	0.103363
ENSG00000086758	HUWE1	-0.660313	0.00135363	0.0178353
ENSG00000171766	GATM	-0.660264	0.0226189	0.122009
ENSG00000080854	IGSF9B	-0.660176	0.149106	0.391052
ENSG00000143641	GALNT2	-0.660142	6.35681e-05	0.00157571
ENSG00000178074	C2orf69	-0.660058	0.0103549	0.0735561
ENSG00000107331	ABCA2	-0.659327	0.00124776	0.0167928
ENSG00000205208	C4orf46	-0.658965	0.00644155	0.0535449
ENSG00000077782	FGFR1	-0.658651	0.0130636	0.0859393
ENSG00000163507	CIP2A	-0.658289	0.0348122	0.161379
ENSG00000263142	LRRC37A17P	-0.657183	0.188413	0.445904
ENSG00000132466	ANKRD17	-0.657036	0.0115888	0.0789508
ENSG00000105205	CLC	-0.656982	0.016854	0.101142
ENSG00000175445	LPL	-0.656699	0.123164	0.352517
ENSG00000115020	PIKFYVE	-0.656666	0.0061167	0.0516863
ENSG00000163291	PAQR3	-0.656635	0.00868268	0.0650075
ENSG00000246627	CACNA1C-AS1	-0.656324	0.0768995	0.268856
ENSG00000106868	SUSD1	-0.656139	0.00397818	0.0384505
ENSG00000123219	CENPK	-0.655712	0.0616999	0.234773
ENSG00000187678	SPRY4	-0.65544	0.31812	0.58635
ENSG00000276250	AC127024.6	-0.655377	0.130541	0.362725
ENSG00000177469	CAVIN1	-0.655239	0.000149808	0.00324632
ENSG00000113300	CNOT6	-0.654988	0.00221705	0.0256123
ENSG00000165891	E2F7	-0.654755	0.130071	0.361858
ENSG00000120733	KDM3B	-0.654559	0.00130504	0.0173779
ENSG00000188811	NHLRC3	-0.654523	0.0212563	0.116948
ENSG00000240591	AL096701.3	-0.654298	0.11701	0.343772
ENSG00000178295	GEN1	-0.654189	0.057285	0.223345
ENSG00000174695	TMEM167A	-0.654064	0.000211133	0.00422327
ENSG00000104093	DMXL2	-0.653867	0.196193	0.455954
ENSG00000170571	EMB	-0.653722	0.000165443	0.00350252
ENSG00000186350	RXRA	-0.653631	0.000280434	0.00533095
ENSG00000105810	CDK6	-0.653268	0.0012218	0.0165086
ENSG00000178904	DPY19L3	-0.653088	0.01086	0.0757835
ENSG00000187514	PTMA	-0.65284	1.41553e-06	7.22547e-05
ENSG00000077152	UBE2T	-0.652273	0.0322036	0.153415
ENSG00000261064	LINC02256	-0.652142	0.251312	0.520846
ENSG00000164611	PTTG1	-0.651246	0.018235	0.106669
ENSG00000025423	HSD17B6	-0.651129	0.112435	0.336368
ENSG00000071967	CYBRD1	-0.651101	0.0139721	0.0894397
ENSG00000185100	ADSSL1	-0.651067	0.158335	0.405608
ENSG00000227230	AL606534.1	-0.650714	0.193225	0.452386
ENSG00000129351	ILF3	-0.650056	1.22426e-05	0.000423938
ENSG00000149582	TMEM25	-0.64975	0.101526	0.317431
ENSG00000111144	LTA4H	-0.649489	4.24434e-05	0.00116506
ENSG00000149554	CHEK1	-0.649379	0.00255943	0.0281068
ENSG00000005483	KMT2E	-0.649373	0.0293113	0.144533
ENSG00000076641	PAG1	-0.649313	0.192339	0.451202
ENSG00000056277	ZNF280C	-0.648611	0.177598	0.432158
ENSG00000134215	VAV3	-0.648582	0.00267806	0.0290622
ENSG00000229190	AC069542.1	-0.648385	0.253039	0.523159
ENSG00000099204	ABLIM1	-0.648325	0.0112508	0.0776065
ENSG00000183255	PTTG1IP	-0.648203	2.19118e-05	0.00068947
ENSG00000184937	WT1	-0.647898	0.00206465	0.0243439
ENSG00000053254	FOXN3	-0.647445	0.0142061	0.0905588
ENSG00000147180	ZNF711	-0.647144	0.0269323	0.136564
ENSG00000237296	SMG1P1	-0.646832	0.328605	0.596762
ENSG00000188501	LCTL	-0.646598	0.179309	0.434144
ENSG00000261840	AC093249.6	-0.645951	0.367871	0.629672
ENSG00000267453	LINC01835	-0.645846	0.12777	0.359299
ENSG00000116985	BMP8B	-0.645556	0.12423	0.354025
ENSG00000116539	ASH1L	-0.645393	0.0207675	0.115078
ENSG00000085491	SLC25A24	-0.645143	0.00637012	0.0531902
ENSG00000066855	MTFR1	-0.645104	0.00454792	0.042351
ENSG00000198830	HMGN2	-0.64486	8.64413e-05	0.00205049
ENSG00000184500	PROS1	-0.644814	0.000150095	0.00324743
ENSG00000156052	GNAQ	-0.644602	0.000679123	0.0106082
ENSG00000184232	OAF	-0.644408	0.000779264	0.011789
ENSG00000117425	PTCH2	-0.644285	0.351523	0.618338
ENSG00000145365	TIFA	-0.644276	0.0130283	0.085917
ENSG00000124942	AHNAK	-0.643938	0.0123626	0.0826703
ENSG00000102984	ZNF821	-0.643907	0.167124	0.418712
ENSG00000144354	CDCA7	-0.643874	0.0331004	0.155749
ENSG00000249207	AC079921.1	-0.643871	0.0825762	0.279898
ENSG00000149636	DSN1	-0.64344	0.0139537	0.0894397
ENSG00000233885	YEATS2-AS1	-0.643347	0.0574752	0.22389
ENSG00000128833	MYO5C	-0.643177	0.0306358	0.148877
ENSG00000187240	DYNC2H1	-0.642975	0.00752332	0.0596242
ENSG00000145241	CENPC	-0.642918	0.0104739	0.0739011
ENSG00000108389	MTMR4	-0.642632	0.00569993	0.0493445
ENSG00000120647	CCDC77	-0.642411	0.0254631	0.131239
ENSG00000255422	AP002954.1	-0.641377	0.118319	0.345555
ENSG00000133302	SLF1	-0.641239	0.0399031	0.177803
ENSG00000003436	TFPI	-0.641113	0.021886	0.119553
ENSG00000104147	OIP5	-0.640954	0.106574	0.326289
ENSG00000166816	LDHD	-0.640898	0.366289	0.628432
ENSG00000224186	C5orf66	-0.640475	1.46196e-05	0.000487863
ENSG00000105173	CCNE1	-0.640267	0.216323	0.479694
ENSG00000198862	LTN1	-0.640154	0.0496895	0.202603
ENSG00000146830	GIGYF1	-0.639228	0.0207385	0.114971
ENSG00000165650	PDZD8	-0.639188	0.00394993	0.038391
ENSG00000232149	FERP1	-0.638445	0.186131	0.442439
ENSG00000278156	TSC22D1-AS1	-0.63834	0.247617	0.516365
ENSG00000068885	IFT80	-0.638257	0.0588748	0.227797
ENSG00000198825	INPP5F	-0.638208	0.00706097	0.05721
ENSG00000134146	DPH6	-0.638074	0.17015	0.422509
ENSG00000047230	CTPS2	-0.637577	0.00770318	0.0603914
ENSG00000225791	TRAM2-AS1	-0.637486	0.0615713	0.234348
ENSG00000132749	TESMIN	-0.636882	0.0665556	0.246313
ENSG00000162636	FAM102B	-0.636803	0.0224142	0.121418
ENSG00000065243	PKN2	-0.636581	0.0817955	0.278826
ENSG00000131373	HACL1	-0.636079	0.0331268	0.155767
ENSG00000083642	PDS5B	-0.635914	0.00638907	0.0533016
ENSG00000163751	CPA3	-0.635713	0.000493932	0.00817212
ENSG00000135426	TESPA1	-0.635135	5.78487e-05	0.0014737
ENSG00000113441	LNPEP	-0.63504	0.00195944	0.023503
ENSG00000257550	AC023509.2	-0.635034	0.145132	0.385322
ENSG00000117650	NEK2	-0.63492	0.0753445	0.265779
ENSG00000052795	FNIP2	-0.634909	0.0234258	0.124414
ENSG00000135503	ACVR1B	-0.634754	0.0093139	0.0679895
ENSG00000085788	DDHD2	-0.634487	0.00714488	0.0574893
ENSG00000108947	EFNB3	-0.634158	0.00212915	0.0248257
ENSG00000244227	LRRC77P	-0.633988	0.30956	0.577393
ENSG00000130164	LDLR	-0.633952	0.00336613	0.0346209
ENSG00000023516	AKAP11	-0.633775	0.0485334	0.199732
ENSG00000197744	PTMAP2	-0.633568	0.267425	0.538549
ENSG00000280320	AC025262.3	-0.633513	0.0761257	0.266994
ENSG00000092931	MFSD11	-0.632979	0.000420921	0.00728786
ENSG00000156831	NSMCE2	-0.632941	0.0111313	0.077014
ENSG00000275004	ZNF280B	-0.632799	0.267452	0.538549
ENSG00000132003	ZSWIM4	-0.632742	0.0252986	0.130782
ENSG00000220925	IGBP1-AS2	-0.632695	0.00856074	0.0645243
ENSG00000159873	CCDC117	-0.632388	0.00614379	0.0518516
ENSG00000156136	DCK	-0.632262	0.000876223	0.0128333
ENSG00000085382	HACE1	-0.63186	0.0535372	0.213533
ENSG00000188211	NCR3LG1	-0.63157	0.0839896	0.281915
ENSG00000135535	CD164	-0.631397	2.88855e-05	0.000865435
ENSG00000102317	RBM3	-0.631384	8.80283e-05	0.00207741
ENSG00000174842	GLMN	-0.631296	0.0229342	0.122892
ENSG00000268056	AC020913.1	-0.631241	0.113482	0.337873
ENSG00000100629	CEP128	-0.631134	0.117102	0.343895
ENSG00000172197	MBOAT1	-0.630761	0.095913	0.307573
ENSG00000105856	HBP1	-0.63075	0.00687563	0.0561707
ENSG00000004487	KDM1A	-0.630509	9.22539e-05	0.00217341
ENSG00000105967	TFEC	-0.630337	0.0834181	0.281034
ENSG00000238083	LRRC37A2	-0.630275	0.314893	0.583845
ENSG00000157764	BRAF	-0.630259	0.0591771	0.228517
ENSG00000153201	RANBP2	-0.630128	0.00144777	0.0187179
ENSG00000135945	REV1	-0.630062	0.0129339	0.0855039
ENSG00000158402	CDC25C	-0.629238	0.174872	0.429145
ENSG00000004399	PLXND1	-0.629106	1.02288e-05	0.000372503
ENSG00000114631	PODXL2	-0.629024	0.0339931	0.158757
ENSG00000213853	EMP2	-0.628765	0.128778	0.360588
ENSG00000164292	RHOBTB3	-0.628751	0.00765201	0.0602629
ENSG00000198712	MT-CO2	-0.628612	0.00172843	0.021288
ENSG00000100068	LRP5L	-0.628343	0.0693063	0.252559
ENSG00000170776	AKAP13	-0.62791	0.00879292	0.0654599
ENSG00000121005	CRISPLD1	-0.62781	0.0416244	0.182245
ENSG00000247081	BAALC-AS1	-0.627252	0.261735	0.531883
ENSG00000136261	BZW2	-0.626978	0.000505784	0.00833818
ENSG00000179454	KLHL28	-0.626837	0.101885	0.317887
ENSG00000100162	CENPM	-0.626698	0.0464906	0.194574
ENSG00000120896	SORBS3	-0.626652	0.00888658	0.0658651
ENSG00000242207	HOXB-AS4	-0.626526	0.334238	0.601681
ENSG00000143013	LMO4	-0.626124	0.00928612	0.0678717
ENSG00000124177	CHD6	-0.625994	0.0149281	0.0936856
ENSG00000065600	TMEM206	-0.62565	0.0133232	0.0868861
ENSG00000235872	AC078777.1	-0.625555	0.384353	0.644589
ENSG00000058453	CROCC	-0.625288	0.0289831	0.143427
ENSG00000263513	FAM72C	-0.625234	0.353607	0.620185
ENSG00000236991	EDRF1-AS1	-0.624536	0.365653	0.62797
ENSG00000162769	FLVCR1	-0.624371	0.0535459	0.213533
ENSG00000090905	TNRC6A	-0.62437	0.0250104	0.12971
ENSG00000188322	SBK1	-0.624102	0.291497	0.561166
ENSG00000204380	PKP4-AS1	-0.623996	0.151299	0.394327
ENSG00000196209	SIRPB2	-0.623707	0.249921	0.519049
ENSG00000122203	KIAA1191	-0.62337	0.00261365	0.0285657
ENSG00000167081	PBX3	-0.623168	0.00141495	0.0183797
ENSG00000070540	WIPI1	-0.62303	0.188617	0.445963
ENSG00000142694	EVA1B	-0.622843	0.0182535	0.106688
ENSG00000149311	ATM	-0.622231	0.0278622	0.139498
ENSG00000223547	ZNF844	-0.62212	0.0681351	0.249744
ENSG00000135241	PNPLA8	-0.622006	0.0638863	0.239982
ENSG00000259248	USP3-AS1	-0.621994	0.0114591	0.0783527
ENSG00000198951	NAGA	-0.621747	0.000301312	0.0056269
ENSG00000244038	DDOST	-0.621678	5.08635e-05	0.00134035
ENSG00000159658	EFCAB14	-0.621594	0.00114616	0.0157532
ENSG00000224407	AL136988.1	-0.621141	0.00120407	0.0163816
ENSG00000196139	AKR1C3	-0.620881	0.0242112	0.127078
ENSG00000069275	NUCKS1	-0.62074	0.000141211	0.00309408
ENSG00000134602	STK26	-0.620569	0.00173125	0.0213036
ENSG00000102531	FNDC3A	-0.620456	0.0203305	0.113577
ENSG00000141696	P3H4	-0.620446	0.00373649	0.0370211
ENSG00000164466	SFXN1	-0.620441	0.00583849	0.0501346
ENSG00000251143	AP002490.1	-0.620435	0.00131935	0.0175177
ENSG00000091409	ITGA6	-0.620419	0.045213	0.19125
ENSG00000146247	PHIP	-0.620084	0.0472822	0.196633
ENSG00000146281	PM20D2	-0.619901	0.0169347	0.101514
ENSG00000251247	ZNF345	-0.6199	0.217612	0.481518
ENSG00000256150	ITFG2-AS1	-0.61972	0.293595	0.562659
ENSG00000160285	LSS	-0.619029	0.00130502	0.0173779
ENSG00000130779	CLIP1	-0.618927	0.0378156	0.170933
ENSG00000254615	AC027031.2	-0.618767	0.285914	0.55581
ENSG00000096746	HNRNPH3	-0.618742	0.000124876	0.00282138
ENSG00000050748	MAPK9	-0.61861	0.00473727	0.0437301
ENSG00000128989	ARPP19	-0.618292	0.000855226	0.0126467
ENSG00000168118	RAB4A	-0.618234	0.000449664	0.00757612
ENSG00000138193	PLCE1	-0.61794	0.32908	0.597335
ENSG00000175866	BAIAP2	-0.617769	0.00366928	0.0365127
ENSG00000163655	GMPS	-0.6174	0.000316139	0.0058641
ENSG00000029993	HMGB3	-0.61688	0.00099078	0.0140918
ENSG00000169247	SH3TC2	-0.61686	0.120447	0.348081
ENSG00000048740	CELF2	-0.6168	0.000650878	0.0103108
ENSG00000258459	AL356019.1	-0.616235	0.339455	0.606682
ENSG00000105983	LMBR1	-0.616213	0.00732531	0.0584922
ENSG00000149187	CELF1	-0.615493	0.00531345	0.047063
ENSG00000107882	SUFU	-0.61475	0.00349029	0.035344
ENSG00000198554	WDHD1	-0.614496	0.02455	0.128259
ENSG00000082269	FAM135A	-0.614339	0.0893895	0.294095
ENSG00000242659	AC108693.2	-0.613878	0.438875	0.688747
ENSG00000160551	TAOK1	-0.613008	0.275053	0.545278
ENSG00000102805	CLN5	-0.612651	0.020691	0.1148
ENSG00000160218	TRAPPC10	-0.612471	0.0662058	0.245348
ENSG00000236548	RNF217-AS1	-0.612121	0.32918	0.597335
ENSG00000105866	SP4	-0.61201	0.0962693	0.307981
ENSG00000258959	AL118558.1	-0.611587	0.0145523	0.0920721
ENSG00000112159	MDN1	-0.61124	0.229116	0.494624
ENSG00000107362	ABHD17B	-0.611138	0.004004	0.0385896
ENSG00000211688	TRGJP2	-0.611079	0.309028	0.576713
ENSG00000163956	LRPAP1	-0.610914	0.00168439	0.0209515
ENSG00000172869	DMXL1	-0.610633	0.0449483	0.190737
ENSG00000255346	NOX5	-0.610491	0.072777	0.26059
ENSG00000277597	AC130343.2	-0.610252	0.305567	0.573984
ENSG00000248664	AC010273.1	-0.609984	0.0406382	0.179633
ENSG00000056586	RC3H2	-0.609908	0.012056	0.0812893
ENSG00000197561	ELANE	-0.609502	0.000955805	0.0137218
ENSG00000162430	SELENON	-0.60943	0.014648	0.0924723
ENSG00000140848	CPNE2	-0.609411	0.00194045	0.0233159
ENSG00000141401	IMPA2	-0.609339	0.00824896	0.0630195
ENSG00000107581	EIF3A	-0.608957	0.000492227	0.00816351
ENSG00000140577	CRTC3	-0.608431	0.00994966	0.0713828
ENSG00000035862	TIMP2	-0.608039	0.000339485	0.00617095
ENSG00000129636	ITFG1	-0.607901	0.00449488	0.0419705
ENSG00000096384	HSP90AB1	-0.607901	6.92375e-06	0.000273419
ENSG00000024862	CCDC28A	-0.607804	0.0222583	0.120726
ENSG00000278768	BACE1-AS	-0.607051	0.0645949	0.241521
ENSG00000064300	NGFR	-0.606905	0.18843	0.445904
ENSG00000020922	MRE11	-0.606655	0.00551971	0.0483001
ENSG00000127481	UBR4	-0.606502	0.0187455	0.108551
ENSG00000146757	ZNF92	-0.606114	0.107434	0.327796
ENSG00000269583	L34079.3	-0.605989	0.123728	0.353281
ENSG00000080839	RBL1	-0.605933	0.0452441	0.191274
ENSG00000121057	AKAP1	-0.605699	0.00774355	0.0605685
ENSG00000115419	GLS	-0.605697	0.00262531	0.0286476
ENSG00000198740	ZNF652	-0.60556	0.0199382	0.11224
ENSG00000101412	E2F1	-0.604888	0.0110702	0.0767454
ENSG00000134982	APC	-0.604843	0.027826	0.139454
ENSG00000110367	DDX6	-0.604834	0.00368696	0.0366357
ENSG00000233369	GTF2IP4	-0.604652	0.0667662	0.246894
ENSG00000177119	ANO6	-0.604555	0.0133282	0.0868861
ENSG00000162063	CCNF	-0.604131	0.0102889	0.0731691
ENSG00000084207	GSTP1	-0.604059	0.00243618	0.0272086
ENSG00000138678	GPAT3	-0.603804	0.0202518	0.113276
ENSG00000148730	EIF4EBP2	-0.603614	0.000195724	0.00396687
ENSG00000196367	TRRAP	-0.603106	0.0265722	0.135636
ENSG00000116273	PHF13	-0.602996	0.016478	0.0998096
ENSG00000157212	PAXIP1	-0.602522	0.0492421	0.201381
ENSG00000279348	AC012513.3	-0.602352	0.241099	0.507922
ENSG00000076770	MBNL3	-0.60185	0.0190198	0.109196
ENSG00000102401	ARMCX3	-0.601819	0.00377174	0.0372632
ENSG00000108468	CBX1	-0.601615	0.00040657	0.00711988
ENSG00000130723	PRRC2B	-0.601453	0.000808426	0.0121519
ENSG00000156876	SASS6	-0.601275	0.108658	0.329852
ENSG00000160957	RECQL4	-0.601025	0.0104372	0.073864
ENSG00000079335	CDC14A	-0.600995	0.14023	0.37786
ENSG00000163281	GNPDA2	-0.600901	0.0314594	0.151123
ENSG00000154237	LRRK1	-0.600731	0.00879639	0.0654599
ENSG00000139289	PHLDA1	-0.600558	0.0195061	0.110859
ENSG00000168952	STXBP6	-0.600514	0.0495847	0.202502
ENSG00000071794	HLTF	-0.600281	0.00874505	0.0652187
ENSG00000260304	AC009088.2	-0.599856	0.00231547	0.0262865
ENSG00000206560	ANKRD28	-0.599679	0.00572583	0.049505
ENSG00000260565	ERVK13-1	-0.599658	0.213132	0.475151
ENSG00000130038	CRACR2A	-0.599604	0.0726046	0.260523
ENSG00000185361	TNFAIP8L1	-0.599285	0.00531327	0.047063
ENSG00000197121	PGAP1	-0.599197	0.232032	0.498066
ENSG00000159164	SV2A	-0.598866	0.00091437	0.0132233
ENSG00000198176	TFDP1	-0.598684	0.000322927	0.00594997
ENSG00000127418	FGFRL1	-0.598646	0.0045544	0.0423827
ENSG00000120594	PLXDC2	-0.598608	0.00920645	0.0674194
ENSG00000282917	AC107068.2	-0.598464	0.361512	0.624434
ENSG00000134326	CMPK2	-0.59836	0.25703	0.526858
ENSG00000157978	LDLRAP1	-0.598209	0.036556	0.166881
ENSG00000083223	ZCCHC6	-0.597895	0.0165088	0.099836
ENSG00000152558	TMEM123	-0.597492	0.000349183	0.00628542
ENSG00000263826	AC112907.3	-0.597179	0.033048	0.15558
ENSG00000103160	HSDL1	-0.596569	0.0304555	0.148422
ENSG00000080345	RIF1	-0.596395	0.00428661	0.0406314
ENSG00000139793	MBNL2	-0.594857	0.055677	0.218803
ENSG00000251381	LINC00958	-0.59424	0.0281221	0.140478
ENSG00000164032	H2AFZ	-0.594135	0.000715569	0.011019
ENSG00000114107	CEP70	-0.594122	0.0516908	0.208183
ENSG00000248385	TARM1	-0.593979	0.399548	0.656952
ENSG00000162695	SLC30A7	-0.593647	0.0271582	0.137154
ENSG00000096696	DSP	-0.593628	0.102467	0.31878
ENSG00000188163	FAM166A	-0.593594	0.0314306	0.151063
ENSG00000284526	AC015802.6	-0.593548	0.00677516	0.0557132
ENSG00000121152	NCAPH	-0.59343	0.0200354	0.112532
ENSG00000269930	AC091057.2	-0.593276	0.147832	0.388941
ENSG00000228060	AL365277.2	-0.592895	0.00296618	0.0314703
ENSG00000115084	SLC35F5	-0.59289	0.0184667	0.107433
ENSG00000100027	YPEL1	-0.592723	0.0273822	0.138033
ENSG00000128641	MYO1B	-0.592364	0.00177056	0.021687
ENSG00000171723	GPHN	-0.592316	0.065305	0.24345
ENSG00000139946	PELI2	-0.592232	0.0238334	0.125611
ENSG00000119685	TTLL5	-0.591907	0.0134582	0.0874498
ENSG00000245322	AC097460.1	-0.591892	0.00121344	0.0164602
ENSG00000106346	USP42	-0.591714	0.166077	0.417145
ENSG00000105472	CLEC11A	-0.591646	0.00199501	0.0238261
ENSG00000021826	CPS1	-0.591361	0.0358304	0.16444
ENSG00000197183	NOL4L	-0.591228	0.00794953	0.0617242
ENSG00000145439	CBR4	-0.591206	0.0478627	0.198151
ENSG00000129595	EPB41L4A	-0.591152	0.139149	0.37603
ENSG00000076555	ACACB	-0.591149	0.0978785	0.310628
ENSG00000243547	HNRNPKP4	-0.590988	0.204782	0.465573
ENSG00000111716	LDHB	-0.590742	0.000209015	0.00419764
ENSG00000088179	PTPN4	-0.590609	0.0721729	0.259913
ENSG00000231259	AC125232.1	-0.59043	0.315135	0.584074
ENSG00000224470	ATXN1L	-0.590362	0.05554	0.218586
ENSG00000196323	ZBTB44	-0.589925	0.000771445	0.0116836
ENSG00000198646	NCOA6	-0.589757	0.0209262	0.115593
ENSG00000004897	CDC27	-0.589568	0.0109323	0.0761721
ENSG00000213625	LEPROT	-0.589434	0.00165361	0.0207182
ENSG00000269807	AC007292.3	-0.589363	0.200972	0.461116
ENSG00000214367	HAUS3	-0.588978	0.026976	0.136685
ENSG00000109606	DHX15	-0.588821	0.000804827	0.0121225
ENSG00000075303	SLC25A40	-0.588511	0.0375444	0.170042
ENSG00000166501	PRKCB	-0.587998	0.000337171	0.00614669
ENSG00000172243	CLEC7A	-0.587409	0.0567761	0.222009
ENSG00000119185	ITGB1BP1	-0.587294	0.00109713	0.0152734
ENSG00000112242	E2F3	-0.587259	0.0100804	0.0721702
ENSG00000214182	PTMAP5	-0.587182	0.0564705	0.221101
ENSG00000179981	TSHZ1	-0.587097	0.00785328	0.0612876
ENSG00000153574	RPIA	-0.586747	0.00461645	0.0429311
ENSG00000101911	PRPS2	-0.586565	0.00212129	0.024797
ENSG00000137309	HMGA1	-0.586531	0.00092188	0.013304
ENSG00000049449	RCN1	-0.586432	0.000684221	0.0106553
ENSG00000149212	SESN3	-0.586396	0.00932955	0.0680317
ENSG00000160953	MUM1	-0.586263	0.00307473	0.0322741
ENSG00000104763	ASAH1	-0.586199	0.000237761	0.00463482
ENSG00000226121	AC009487.2	-0.586198	0.394827	0.653151
ENSG00000256229	ZNF486	-0.585401	0.137103	0.37306
ENSG00000167670	CHAF1A	-0.58481	0.00159525	0.0201519
ENSG00000012660	ELOVL5	-0.584803	0.000710043	0.0109461
ENSG00000188352	FOCAD	-0.584612	0.0158821	0.0977611
ENSG00000049249	TNFRSF9	-0.584541	0.196274	0.455964
ENSG00000007944	MYLIP	-0.5843	0.0419712	0.182937
ENSG00000126883	NUP214	-0.584	0.00123844	0.0167007
ENSG00000101577	LPIN2	-0.583984	0.0071091	0.0573304
ENSG00000165782	PIP4P1	-0.583934	0.0107601	0.0752771
ENSG00000117155	SSX2IP	-0.583844	0.074038	0.263123
ENSG00000138744	NAAA	-0.583267	0.124858	0.354875
ENSG00000125319	C17orf53	-0.583139	0.178063	0.43274
ENSG00000161040	FBXL13	-0.582966	0.31522	0.584074
ENSG00000119411	BSPRY	-0.582949	0.0053819	0.047425
ENSG00000162654	GBP4	-0.582488	0.133916	0.368242
ENSG00000139970	RTN1	-0.582427	0.0125454	0.0836357
ENSG00000163939	PBRM1	-0.582257	0.0201893	0.113018
ENSG00000197457	STMN3	-0.582153	0.0011004	0.0153035
ENSG00000107821	KAZALD1	-0.581565	0.0824252	0.27973
ENSG00000128159	TUBGCP6	-0.581302	0.0400329	0.178151
ENSG00000169826	CSGALNACT2	-0.581287	0.0144381	0.0915674
ENSG00000228606	AL139011.1	-0.580921	0.136183	0.371732
ENSG00000186564	FOXD2	-0.580681	0.153502	0.397798
ENSG00000140320	BAHD1	-0.58059	0.00143793	0.0186256
ENSG00000146414	SHPRH	-0.580455	0.0618439	0.235061
ENSG00000102996	MMP15	-0.580333	0.000333154	0.00609764
ENSG00000067208	EVI5	-0.580142	0.179461	0.434144
ENSG00000151136	BTBD11	-0.580127	0.106871	0.326875
ENSG00000143442	POGZ	-0.579807	0.00635344	0.0531652
ENSG00000198727	MT-CYB	-0.579801	0.00125217	0.0168037
ENSG00000108055	SMC3	-0.579515	0.00553824	0.0484315
ENSG00000135387	CAPRIN1	-0.57921	0.000326218	0.00598659
ENSG00000267374	AC016205.1	-0.579168	0.372593	0.634431
ENSG00000244040	IL12A-AS1	-0.579125	0.0215459	0.118174
ENSG00000170962	PDGFD	-0.578601	0.283245	0.553478
ENSG00000111911	HINT3	-0.578221	0.00695299	0.0565679
ENSG00000101654	RNMT	-0.578187	0.0127687	0.0847274
ENSG00000198846	TOX	-0.578093	0.0039866	0.0384505
ENSG00000071242	RPS6KA2	-0.577814	0.106043	0.325354
ENSG00000198925	ATG9A	-0.577481	0.0132799	0.0867825
ENSG00000167193	CRK	-0.577096	0.0183437	0.106943
ENSG00000204745	AC083899.1	-0.57698	0.421911	0.675228
ENSG00000154358	OBSCN	-0.576946	0.177295	0.432024
ENSG00000163346	PBXIP1	-0.576506	0.000249276	0.00481841
ENSG00000008869	HEATR5B	-0.576167	0.0429124	0.184876
ENSG00000270959	LPP-AS2	-0.575952	0.315865	0.584643
ENSG00000119707	RBM25	-0.575805	0.00945909	0.068858
ENSG00000198888	MT-ND1	-0.575346	0.00187538	0.0226723
ENSG00000066697	MSANTD3	-0.57531	0.0849948	0.284044
ENSG00000121211	MND1	-0.575042	0.127336	0.358812
ENSG00000135837	CEP350	-0.574854	0.0377274	0.170646
ENSG00000152944	MED21	-0.57466	0.0284045	0.141479
ENSG00000110002	VWA5A	-0.574565	0.242909	0.509805
ENSG00000253368	TRNP1	-0.574429	0.425382	0.677523
ENSG00000267755	AC005329.2	-0.574353	0.099281	0.313684
ENSG00000006607	FARP2	-0.574205	0.0658129	0.244522
ENSG00000011566	MAP4K3	-0.574194	0.0802297	0.274823
ENSG00000228925	AC016722.2	-0.574141	0.0719439	0.259359
ENSG00000121741	ZMYM2	-0.57383	0.0167349	0.100628
ENSG00000101849	TBL1X	-0.57376	0.0276942	0.139249
ENSG00000231864	AL807752.3	-0.57355	0.122832	0.352017
ENSG00000172296	SPTLC3	-0.573452	0.0898317	0.295163
ENSG00000114120	SLC25A36	-0.573417	0.014486	0.0917067
ENSG00000180340	FZD2	-0.571789	0.0252855	0.130763
ENSG00000105887	MTPN	-0.571503	0.00842051	0.0637996
ENSG00000136518	ACTL6A	-0.571475	0.00266107	0.0289234
ENSG00000130338	TULP4	-0.571306	0.187141	0.444073
ENSG00000137054	POLR1E	-0.571065	0.00558303	0.0486687
ENSG00000153944	MSI2	-0.57076	0.00269907	0.0292212
ENSG00000171208	NETO2	-0.570537	0.0247468	0.128915
ENSG00000095637	SORBS1	-0.570445	0.258498	0.528109
ENSG00000119326	CTNNAL1	-0.570444	0.0278009	0.139378
ENSG00000025156	HSF2	-0.57044	0.0253494	0.130947
ENSG00000117713	ARID1A	-0.570214	0.00801857	0.0621203
ENSG00000115504	EHBP1	-0.569846	0.0288006	0.142935
ENSG00000116237	ICMT	-0.569305	0.00057052	0.0092723
ENSG00000149150	SLC43A1	-0.56842	0.00308433	0.0323021
ENSG00000250182	EEF1A1P13	-0.568124	0.24642	0.514647
ENSG00000068366	ACSL4	-0.568097	0.0192234	0.110023
ENSG00000249353	NPM1P27	-0.567988	0.0199862	0.112383
ENSG00000198380	GFPT1	-0.567906	0.0315118	0.151206
ENSG00000114346	ECT2	-0.567793	0.0792033	0.272943
ENSG00000172974	AC007318.1	-0.567779	0.0226628	0.122055
ENSG00000235298	AL354733.3	-0.567754	0.00599826	0.0510927
ENSG00000183199	HSP90AB3P	-0.567481	0.268629	0.539608
ENSG00000116731	PRDM2	-0.567463	0.0495428	0.202431
ENSG00000102081	FMR1	-0.567382	0.0344673	0.160374
ENSG00000102908	NFAT5	-0.567238	0.455945	0.702104
ENSG00000007545	CRAMP1	-0.567227	0.057597	0.224111
ENSG00000198162	MAN1A2	-0.567224	0.0255621	0.131503
ENSG00000172748	ZNF596	-0.567101	0.379926	0.641842
ENSG00000119403	PHF19	-0.567084	0.0159562	0.0979112
ENSG00000280160	AC135050.7	-0.566708	0.0135474	0.0877419
ENSG00000178695	KCTD12	-0.566524	0.0142984	0.0909669
ENSG00000124214	STAU1	-0.566491	0.00147601	0.0190028
ENSG00000140525	FANCI	-0.56641	0.00227605	0.0260536
ENSG00000166004	CEP295	-0.566193	0.0195415	0.110968
ENSG00000076685	NT5C2	-0.566129	0.00189009	0.0227703
ENSG00000184992	BRI3BP	-0.565813	0.00654743	0.0540987
ENSG00000247134	AC090204.1	-0.565435	0.0610086	0.232914
ENSG00000226137	BAIAP2-AS1	-0.565242	0.000451073	0.00759058
ENSG00000176124	DLEU1	-0.565009	0.239853	0.506071
ENSG00000165097	KDM1B	-0.564859	0.0296332	0.145911
ENSG00000254598	CSNK2A3	-0.564773	0.12793	0.35932
ENSG00000099622	CIRBP	-0.56465	0.000495421	0.00817712
ENSG00000135052	GOLM1	-0.564636	0.00755804	0.0597618
ENSG00000255348	AP001775.2	-0.564521	0.297547	0.566407
ENSG00000126970	ZC4H2	-0.564375	0.0726947	0.260571
ENSG00000198203	SULT1C2	-0.564352	0.245411	0.513085
ENSG00000143569	UBAP2L	-0.564254	0.000731245	0.0112103
ENSG00000163710	PCOLCE2	-0.564036	0.132748	0.366092
ENSG00000100154	TTC28	-0.56393	0.0313864	0.151063
ENSG00000133612	AGAP3	-0.56379	0.111915	0.335453
ENSG00000124164	VAPB	-0.563744	0.00915035	0.0671156
ENSG00000197119	SLC25A29	-0.563732	0.0204935	0.11398
ENSG00000118482	PHF3	-0.563694	0.00782946	0.0611363
ENSG00000117122	MFAP2	-0.563601	0.0229934	0.123066
ENSG00000065308	TRAM2	-0.563304	0.0232345	0.123801
ENSG00000130518	KIAA1683	-0.563192	0.318	0.58635
ENSG00000143797	MBOAT2	-0.563039	0.0572867	0.223345
ENSG00000259627	AC079328.2	-0.562966	0.389015	0.648531
ENSG00000109971	HSPA8	-0.562859	0.000108909	0.00251
ENSG00000160293	VAV2	-0.562625	0.0132647	0.0867547
ENSG00000254837	AP001372.2	-0.562601	0.281144	0.551642
ENSG00000115548	KDM3A	-0.562498	0.00648002	0.0536704
ENSG00000165115	KIF27	-0.561766	0.262949	0.532989
ENSG00000074054	CLASP1	-0.561721	0.0149045	0.093625
ENSG00000014138	POLA2	-0.561213	0.0198459	0.112051
ENSG00000245025	AC107959.1	-0.561151	0.296009	0.56472
ENSG00000196247	ZNF107	-0.561102	0.0633295	0.238668
ENSG00000101596	SMCHD1	-0.560934	0.0234805	0.124553
ENSG00000184014	DENND5A	-0.560814	0.00578984	0.0498722
ENSG00000051108	HERPUD1	-0.56081	0.0315037	0.151206
ENSG00000197442	MAP3K5	-0.560659	0.0754742	0.266027
ENSG00000132763	MMACHC	-0.560609	0.0114074	0.0783345
ENSG00000237973	MTCO1P12	-0.560515	0.100232	0.315361
ENSG00000255449	AP002812.5	-0.560501	0.250749	0.520376
ENSG00000234636	MED14OS	-0.560389	0.355174	0.620966
ENSG00000101190	TCFL5	-0.560017	0.0224557	0.121509
ENSG00000095303	PTGS1	-0.559788	0.000312442	0.00580333
ENSG00000271851	AC087501.5	-0.559542	0.315616	0.584449
ENSG00000198826	ARHGAP11A	-0.559309	0.0104958	0.0739534
ENSG00000198793	MTOR	-0.559285	0.029706	0.146061
ENSG00000132199	ENOSF1	-0.559092	0.000874595	0.0128272
ENSG00000102763	VWA8	-0.558574	0.0613748	0.233794
ENSG00000168300	PCMTD1	-0.558188	0.0177525	0.10505
ENSG00000074696	HACD3	-0.55797	0.00167563	0.0208857
ENSG00000151612	ZNF827	-0.557801	0.0978394	0.310625
ENSG00000226648	PLCG1-AS1	-0.557625	0.042255	0.18342
ENSG00000270050	AL035427.1	-0.55707	0.30078	0.568792
ENSG00000198039	ZNF273	-0.557061	0.226982	0.492015
ENSG00000121940	CLCC1	-0.556858	0.0620705	0.235441
ENSG00000175787	ZNF169	-0.556493	0.379353	0.641503
ENSG00000272462	U91328.2	-0.556416	0.257537	0.527113
ENSG00000139370	SLC15A4	-0.556336	0.0192751	0.110169
ENSG00000083312	TNPO1	-0.556186	0.0257596	0.132371
ENSG00000138722	MMRN1	-0.556159	0.0406282	0.179633
ENSG00000188647	PTAR1	-0.556003	0.0622994	0.235881
ENSG00000249474	AC020651.1	-0.55589	0.11116	0.333915
ENSG00000155380	SLC16A1	-0.555686	0.00337574	0.0346213
ENSG00000188229	TUBB4B	-0.555634	0.00299579	0.0316625
ENSG00000093217	XYLB	-0.555562	0.326164	0.593907
ENSG00000185591	SP1	-0.555029	0.0194056	0.110532
ENSG00000147459	DOCK5	-0.554977	0.0162201	0.0988704
ENSG00000167106	FAM102A	-0.554854	0.0604208	0.231118
ENSG00000280385	AP000648.3	-0.554848	0.222653	0.48751
ENSG00000117360	PRPF3	-0.554729	0.0159499	0.0979112
ENSG00000225733	FGD5-AS1	-0.554221	0.00675046	0.0555432
ENSG00000146083	RNF44	-0.553766	0.00285143	0.0305112
ENSG00000177733	HNRNPA0	-0.553703	8.20464e-05	0.00195973
ENSG00000070756	PABPC1	-0.553606	3.76799e-05	0.00105765
ENSG00000072422	RHOBTB1	-0.553565	0.075926	0.266806
ENSG00000148429	USP6NL	-0.552822	0.0413262	0.181619
ENSG00000245112	SMARCA5-AS1	-0.552737	0.147382	0.388305
ENSG00000167005	NUDT21	-0.552477	0.00396616	0.0384129
ENSG00000236017	ASMTL-AS1	-0.551897	0.128532	0.360193
ENSG00000205189	ZBTB10	-0.551891	0.0347193	0.161112
ENSG00000261167	AC107027.3	-0.551414	0.343884	0.610591
ENSG00000254907	AC087276.2	-0.551287	0.0500156	0.203335
ENSG00000261093	AC141586.3	-0.551076	0.219502	0.483847
ENSG00000113648	H2AFY	-0.550733	8.17809e-05	0.00195678
ENSG00000125534	PPDPF	-0.55053	0.0159421	0.0979112
ENSG00000081665	ZNF506	-0.550357	0.0641629	0.240624
ENSG00000158352	SHROOM4	-0.549502	0.134214	0.368733
ENSG00000146676	PURB	-0.548929	0.0267522	0.136101
ENSG00000182628	SKA2	-0.548922	0.00647915	0.0536704
ENSG00000177640	CASC2	-0.548722	0.424454	0.676945
ENSG00000120437	ACAT2	-0.548609	0.0106423	0.0747566
ENSG00000117091	CD48	-0.548486	0.162866	0.412993
ENSG00000035403	VCL	-0.548466	0.00761139	0.0600803
ENSG00000134644	PUM1	-0.548465	0.0166186	0.100279
ENSG00000125848	FLRT3	-0.548371	0.248813	0.517762
ENSG00000280634	THRIL	-0.548152	0.403508	0.659921
ENSG00000145882	PCYOX1L	-0.547981	0.0154087	0.0958317
ENSG00000182179	UBA7	-0.547936	0.00668582	0.0551101
ENSG00000112312	GMNN	-0.547751	0.0234212	0.124414
ENSG00000044115	CTNNA1	-0.547613	0.000493695	0.00817212
ENSG00000116031	CD207	-0.547433	0.300947	0.56903
ENSG00000160094	ZNF362	-0.54731	0.0130401	0.085917
ENSG00000012963	UBR7	-0.547269	0.00484873	0.0441966
ENSG00000205269	TMEM170B	-0.546983	0.028589	0.14209
ENSG00000232160	RAP2C-AS1	-0.54695	0.310024	0.577634
ENSG00000168497	CAVIN2	-0.54667	0.0980923	0.311141
ENSG00000115163	CENPA	-0.54659	0.137747	0.373706
ENSG00000148483	TMEM236	-0.546017	0.089326	0.293957
ENSG00000066084	DIP2B	-0.545952	0.0133757	0.0870779
ENSG00000085185	BCORL1	-0.545925	0.0852312	0.284558
ENSG00000100380	ST13	-0.545863	0.000170959	0.00358079
ENSG00000167535	CACNB3	-0.545786	0.0393985	0.175992
ENSG00000142599	RERE	-0.545444	0.010468	0.0739011
ENSG00000129038	LOXL1	-0.545312	0.0104665	0.0739011
ENSG00000179832	MROH1	-0.545043	0.0190602	0.109316
ENSG00000198435	NRARP	-0.54495	0.143585	0.383209
ENSG00000267680	ZNF224	-0.544933	0.0861219	0.286665
ENSG00000257000	AC137590.1	-0.544912	0.201174	0.461175
ENSG00000135776	ABCB10	-0.544888	0.0359535	0.164768
ENSG00000100075	SLC25A1	-0.544508	0.00908799	0.0669074
ENSG00000119514	GALNT12	-0.544135	0.214306	0.476842
ENSG00000229851	ARSD-AS1	-0.544077	0.0761053	0.266994
ENSG00000006576	PHTF2	-0.543815	0.164317	0.414614
ENSG00000140199	SLC12A6	-0.543752	0.00359418	0.0361308
ENSG00000099219	ERMP1	-0.543707	0.00693893	0.0565537
ENSG00000213186	TRIM59	-0.543372	0.00122042	0.0165062
ENSG00000257303	AC073896.2	-0.543357	0.0635063	0.239138
ENSG00000106610	STAG3L4	-0.543056	0.26982	0.540975
ENSG00000151702	FLI1	-0.543028	0.000417879	0.00726256
ENSG00000278540	ACACA	-0.542639	0.00462701	0.0429877
ENSG00000171109	MFN1	-0.54252	0.0399191	0.177817
ENSG00000111642	CHD4	-0.542518	0.000443353	0.007502
ENSG00000224837	GCSHP5	-0.542497	0.412367	0.667204
ENSG00000275665	AC006449.3	-0.542466	0.107089	0.32725
ENSG00000130559	CAMSAP1	-0.542397	0.0177842	0.105104
ENSG00000170340	B3GNT2	-0.542349	0.0132099	0.0866122
ENSG00000229124	VIM-AS1	-0.542233	0.00230657	0.026207
ENSG00000089050	RBBP9	-0.542155	0.0790962	0.272731
ENSG00000104231	ZFAND1	-0.541889	0.0406595	0.179633
ENSG00000101290	CDS2	-0.541862	0.00303419	0.0319704
ENSG00000165185	KIAA1958	-0.541785	0.040543	0.179493
ENSG00000270147	AC068620.3	-0.541605	0.273538	0.544244
ENSG00000177917	ARL6IP6	-0.541552	0.0115657	0.0789475
ENSG00000100297	MCM5	-0.541497	0.00581892	0.050029
ENSG00000177169	ULK1	-0.541258	0.00868267	0.0650075
ENSG00000163539	CLASP2	-0.540828	0.0371727	0.168969
ENSG00000151176	PLBD2	-0.539892	0.00767348	0.0603285
ENSG00000104888	SLC17A7	-0.539639	0.237503	0.503657
ENSG00000100749	VRK1	-0.53936	0.0129862	0.0857577
ENSG00000169914	OTUD3	-0.539175	0.0835433	0.281034
ENSG00000180574	AC068775.1	-0.538726	0.232208	0.498255
ENSG00000109436	TBC1D9	-0.538625	0.0811413	0.277216
ENSG00000168566	SNRNP48	-0.538537	0.00826465	0.0630812
ENSG00000123066	MED13L	-0.538533	0.0416061	0.182245
ENSG00000128923	MINDY2	-0.538517	0.132142	0.365186
ENSG00000175215	CTDSP2	-0.538379	0.00106673	0.0149559
ENSG00000088812	ATRN	-0.538341	0.0189181	0.109029
ENSG00000279198	AC008894.3	-0.538256	0.00560663	0.0488003
ENSG00000101040	ZMYND8	-0.537877	0.00911263	0.0669101
ENSG00000258227	CLEC5A	-0.53785	0.0749205	0.265165
ENSG00000188486	H2AFX	-0.537841	0.00509243	0.0458718
ENSG00000075711	DLG1	-0.53763	0.0158301	0.0974847
ENSG00000144228	SPOPL	-0.537623	0.0479952	0.19858
ENSG00000089351	GRAMD1A	-0.537562	0.00164043	0.0206021
ENSG00000270792	AL050403.2	-0.537386	0.301946	0.569902
ENSG00000196535	MYO18A	-0.537255	0.00216861	0.0251792
ENSG00000167880	EVPL	-0.537167	0.00786707	0.0613258
ENSG00000245849	RAD51-AS1	-0.536954	0.42011	0.673691
ENSG00000273247	AC097376.2	-0.536846	0.27982	0.550453
ENSG00000120694	HSPH1	-0.536733	0.00088627	0.0129392
ENSG00000196295	AC005154.1	-0.536148	0.3277	0.596108
ENSG00000163393	SLC22A15	-0.536016	0.0415199	0.18215
ENSG00000124613	ZNF391	-0.535685	0.365179	0.627543
ENSG00000187742	SECISBP2	-0.535619	0.0242904	0.127385
ENSG00000111271	ACAD10	-0.535558	0.0299423	0.14696
ENSG00000112419	PHACTR2	-0.535451	0.023873	0.125751
ENSG00000279467	AP000350.7	-0.53545	0.363062	0.626112
ENSG00000183354	KIAA2026	-0.534816	0.0987599	0.312468
ENSG00000121210	TMEM131L	-0.534672	0.0277419	0.139265
ENSG00000101400	SNTA1	-0.534533	0.33	0.597921
ENSG00000135049	AGTPBP1	-0.534466	0.0356772	0.164011
ENSG00000276600	RAB7B	-0.534457	0.00117465	0.0160765
ENSG00000102543	CDADC1	-0.534367	0.0908738	0.29746
ENSG00000139211	AMIGO2	-0.53421	0.188355	0.445878
ENSG00000204130	RUFY2	-0.534071	0.0044161	0.0415286
ENSG00000163029	SMC6	-0.533907	0.0412015	0.181373
ENSG00000215012	RTL10	-0.533825	0.0107458	0.0752531
ENSG00000177508	IRX3	-0.533531	0.00136666	0.0179655
ENSG00000162373	BEND5	-0.533486	0.127866	0.35932
ENSG00000115339	GALNT3	-0.53327	0.0762168	0.267011
ENSG00000236723	AL606760.2	-0.533189	0.0398419	0.177588
ENSG00000269570	AP001350.1	-0.532883	0.274685	0.544996
ENSG00000198900	TOP1	-0.532882	0.00715809	0.0575235
ENSG00000254964	AP001458.1	-0.532868	0.165236	0.415893
ENSG00000176105	YES1	-0.532846	0.0189557	0.109037
ENSG00000272910	AC090425.2	-0.532737	0.0655044	0.243863
ENSG00000101856	PGRMC1	-0.532659	0.00398678	0.0384505
ENSG00000173480	ZNF417	-0.532627	0.221057	0.485592
ENSG00000166225	FRS2	-0.532577	0.046388	0.19444
ENSG00000171105	INSR	-0.53256	0.0322903	0.153598
ENSG00000242261	AC018635.1	-0.532545	0.476267	0.716605
ENSG00000127483	HP1BP3	-0.531743	0.00758488	0.0599397
ENSG00000217128	FNIP1	-0.531645	0.0139339	0.0893611
ENSG00000241343	RPL36A	-0.5315	0.404701	0.661008
ENSG00000160298	C21orf58	-0.531405	0.0452916	0.191416
ENSG00000142733	MAP3K6	-0.531309	0.200291	0.460491
ENSG00000127423	AUNIP	-0.530994	0.180621	0.435195
ENSG00000160753	RUSC1	-0.530951	0.0276445	0.13905
ENSG00000166068	SPRED1	-0.530553	0.0652228	0.243275
ENSG00000085365	SCAMP1	-0.530439	0.0117363	0.0796797
ENSG00000145734	BDP1	-0.530417	0.102296	0.318464
ENSG00000112655	PTK7	-0.530272	0.00407076	0.0390148
ENSG00000179776	CDH5	-0.530032	0.0535805	0.213609
ENSG00000196743	GM2A	-0.529916	0.000867166	0.0127815
ENSG00000233728	AL929472.3	-0.52987	0.235772	0.501899
ENSG00000186832	KRT16	-0.529811	0.114751	0.339597
ENSG00000166123	GPT2	-0.529607	0.00738835	0.0588931
ENSG00000155506	LARP1	-0.529352	0.00483473	0.0441273
ENSG00000186399	GOLGA8R	-0.528852	0.322979	0.590422
ENSG00000110422	HIPK3	-0.528783	0.0153396	0.095488
ENSG00000110651	CD81	-0.528551	0.00585763	0.0501428
ENSG00000103707	MTFMT	-0.528489	0.0636989	0.23964
ENSG00000079819	EPB41L2	-0.528401	0.13704	0.372964
ENSG00000263264	AC119396.1	-0.528239	0.457284	0.703773
ENSG00000071243	ING3	-0.528209	0.114396	0.338954
ENSG00000234961	AL133415.1	-0.528091	0.00482161	0.0440951
ENSG00000229257	AL807752.2	-0.527975	0.392735	0.651737
ENSG00000087111	PIGS	-0.527932	0.00324135	0.0335629
ENSG00000132423	COQ3	-0.526926	0.301243	0.569047
ENSG00000177932	ZNF354C	-0.526602	0.226388	0.49131
ENSG00000143772	ITPKB	-0.52652	0.0102521	0.073012
ENSG00000162729	IGSF8	-0.526476	0.0724185	0.260254
ENSG00000180592	SKIDA1	-0.526461	0.232866	0.499122
ENSG00000167460	TPM4	-0.526111	0.000115821	0.00265599
ENSG00000166860	ZBTB39	-0.526053	0.048556	0.199761
ENSG00000171681	ATF7IP	-0.526044	0.0229158	0.122889
ENSG00000133059	DSTYK	-0.526035	0.0660578	0.245129
ENSG00000120868	APAF1	-0.525764	0.0123694	0.0826743
ENSG00000136997	MYC	-0.525526	0.000468316	0.0078173
ENSG00000139880	CDH24	-0.525466	0.242577	0.509401
ENSG00000165730	STOX1	-0.525215	0.285394	0.555287
ENSG00000156162	DPY19L4	-0.525208	0.0390962	0.175284
ENSG00000112118	MCM3	-0.524996	0.000528128	0.0086754
ENSG00000198718	TOGARAM1	-0.524733	0.0846008	0.283208
ENSG00000183943	PRKX	-0.524496	0.0228048	0.122532
ENSG00000082898	XPO1	-0.524071	0.00240151	0.0269935
ENSG00000197217	ENTPD4	-0.524069	0.0440383	0.18817
ENSG00000173598	NUDT4	-0.523976	0.00331938	0.0342166
ENSG00000008311	AASS	-0.523648	0.242716	0.509536
ENSG00000227630	LINC01132	-0.523504	0.372393	0.63441
ENSG00000170364	SETMAR	-0.523475	0.026631	0.135687
ENSG00000165175	MID1IP1	-0.523209	0.010419	0.073864
ENSG00000156500	FAM122C	-0.523109	0.263502	0.533382
ENSG00000182150	ERCC6L2	-0.523107	0.121256	0.349631
ENSG00000160352	ZNF714	-0.522856	0.0576771	0.22417
ENSG00000155093	PTPRN2	-0.522817	0.0969183	0.308777
ENSG00000159592	GPBP1L1	-0.522714	0.00245922	0.0274027
ENSG00000109189	USP46	-0.522571	0.0660198	0.245068
ENSG00000146386	ABRACL	-0.522382	0.00686499	0.056117
ENSG00000112096	SOD2	-0.522241	0.00205973	0.0243439
ENSG00000255507	AP003031.2	-0.522144	0.457745	0.703798
ENSG00000102393	GLA	-0.522083	0.013609	0.0879324
ENSG00000131389	SLC6A6	-0.522066	0.0258153	0.132509
ENSG00000181588	MEX3D	-0.521401	0.021467	0.117872
ENSG00000163349	HIPK1	-0.521355	0.0291534	0.144166
ENSG00000114423	CBLB	-0.521343	0.137643	0.373624
ENSG00000157985	AGAP1	-0.521122	0.119835	0.347551
ENSG00000106070	GRB10	-0.520707	0.0259183	0.13284
ENSG00000198677	TTC37	-0.520262	0.0105032	0.0739676
ENSG00000163050	COQ8A	-0.519839	0.00308443	0.0323021
ENSG00000165323	FAT3	-0.519748	0.154101	0.398546
ENSG00000259605	AC074212.1	-0.519591	0.135161	0.370226
ENSG00000122779	TRIM24	-0.519278	0.014056	0.0898935
ENSG00000147162	OGT	-0.519049	0.0202916	0.113452
ENSG00000168496	FEN1	-0.519016	0.00367369	0.0365302
ENSG00000135605	TEC	-0.518674	0.0268281	0.13631
ENSG00000107742	SPOCK2	-0.518657	0.00195573	0.023479
ENSG00000012983	MAP4K5	-0.518552	0.03509	0.162231
ENSG00000115902	SLC1A4	-0.518113	0.0525719	0.210685
ENSG00000100503	NIN	-0.517931	0.0163424	0.0992451
ENSG00000205726	ITSN1	-0.517664	0.0959684	0.30759
ENSG00000170946	DNAJC24	-0.517562	0.169615	0.422185
ENSG00000128951	DUT	-0.517241	0.00208008	0.0244814
ENSG00000174010	KLHL15	-0.517216	0.107929	0.328909
ENSG00000170540	ARL6IP1	-0.51707	0.00502578	0.0454751
ENSG00000213203	GIMAP1	-0.517064	0.184117	0.439622
ENSG00000135723	FHOD1	-0.517061	0.0126546	0.0841727
ENSG00000049245	VAMP3	-0.51656	0.00916821	0.0672108
ENSG00000260032	NORAD	-0.516531	0.0138343	0.088899
ENSG00000166582	CENPV	-0.516215	0.0194172	0.110532
ENSG00000239998	LILRA2	-0.516155	0.0277442	0.139265
ENSG00000183010	PYCR1	-0.516108	0.00871302	0.0650856
ENSG00000138640	FAM13A	-0.515941	0.413742	0.668566
ENSG00000250312	ZNF718	-0.515844	0.116558	0.342808
ENSG00000103365	GGA2	-0.515637	0.0196821	0.111445
ENSG00000128973	CLN6	-0.51543	0.0248567	0.129371
ENSG00000177045	SIX5	-0.515327	0.0926422	0.300547
ENSG00000077312	SNRPA	-0.51526	0.0174036	0.103565
ENSG00000131473	ACLY	-0.514799	0.00684075	0.0560518
ENSG00000184743	ATL3	-0.514771	0.012699	0.0843461
ENSG00000178966	RMI1	-0.514409	0.0314165	0.151063
ENSG00000154783	FGD5	-0.514407	0.196624	0.456297
ENSG00000091127	PUS7	-0.51424	0.139804	0.37714
ENSG00000204389	HSPA1A	-0.514014	0.0324115	0.153931
ENSG00000170779	CDCA4	-0.513985	0.0265973	0.135664
ENSG00000125482	TTF1	-0.513929	0.0203663	0.113672
ENSG00000248092	NNT-AS1	-0.513828	0.152802	0.396521
ENSG00000259974	LINC00261	-0.513614	0.449573	0.696572
ENSG00000069667	RORA	-0.5132	0.211424	0.473504
ENSG00000254109	RBPMS-AS1	-0.512905	0.1588	0.406485
ENSG00000173542	MOB1B	-0.512746	0.0418558	0.182803
ENSG00000210107	MT-TQ	-0.512673	0.318851	0.587173
ENSG00000127980	PEX1	-0.512569	0.172671	0.426172
ENSG00000197724	PHF2	-0.512338	0.0175803	0.104391
ENSG00000143669	LYST	-0.512294	0.0245458	0.128259
ENSG00000122257	RBBP6	-0.512235	0.00528527	0.0469145
ENSG00000138430	OLA1	-0.512229	0.00299214	0.0316483
ENSG00000150760	DOCK1	-0.512186	0.0155288	0.0962608
ENSG00000137713	PPP2R1B	-0.512106	0.0197508	0.111789
ENSG00000184068	AL021453.1	-0.511851	0.0549509	0.217312
ENSG00000006118	TMEM132A	-0.511506	0.026867	0.136383
ENSG00000101868	POLA1	-0.511179	0.0146981	0.0925397
ENSG00000113369	ARRDC3	-0.51114	0.0819617	0.278913
ENSG00000272688	AP005329.3	-0.511032	0.390197	0.649559
ENSG00000148288	GBGT1	-0.510946	0.00436966	0.0412484
ENSG00000125430	HS3ST3B1	-0.510914	0.374105	0.635984
ENSG00000198157	HMGN5	-0.510791	0.0134696	0.0874828
ENSG00000107290	SETX	-0.510423	0.0249579	0.129507
ENSG00000167281	RBFOX3	-0.510265	0.22663	0.491486
ENSG00000146085	MUT	-0.510198	0.0221868	0.12048
ENSG00000116830	TTF2	-0.509989	0.0523675	0.210049
ENSG00000156531	PHF6	-0.509882	0.0270828	0.136924
ENSG00000196922	ZNF252P	-0.509853	0.0623826	0.235938
ENSG00000165240	ATP7A	-0.509596	0.284694	0.554689
ENSG00000096070	BRPF3	-0.509453	0.0324189	0.153931
ENSG00000109586	GALNT7	-0.509452	0.0243554	0.127484
ENSG00000275854	AC084824.4	-0.50939	0.157038	0.403824
ENSG00000251136	AF117829.1	-0.509387	0.417825	0.672089
ENSG00000178150	ZNF114	-0.509369	0.0928693	0.301088
ENSG00000117479	SLC19A2	-0.50928	0.236576	0.502555
ENSG00000137770	CTDSPL2	-0.509169	0.0186813	0.108406
ENSG00000105767	CADM4	-0.509166	0.376931	0.638295
ENSG00000115310	RTN4	-0.509069	0.00103381	0.0145834
ENSG00000123200	ZC3H13	-0.509035	0.0317116	0.151964
ENSG00000274180	NATD1	-0.508595	0.0628319	0.237101
ENSG00000182866	LCK	-0.508549	0.0176903	0.104863
ENSG00000145777	TSLP	-0.508405	0.137824	0.373843
ENSG00000144455	SUMF1	-0.508316	0.0308287	0.149396
ENSG00000182141	ZNF708	-0.508047	0.102868	0.319675
ENSG00000226950	DANCR	-0.507819	0.0159721	0.0979651
ENSG00000257453	AC011611.3	-0.507811	0.163116	0.413329
ENSG00000198624	CCDC69	-0.50753	0.0188372	0.108866
ENSG00000114857	NKTR	-0.507503	0.114411	0.338954
ENSG00000144815	NXPE3	-0.507449	0.00188149	0.0227063
ENSG00000187764	SEMA4D	-0.50739	0.00585313	0.0501354
ENSG00000089280	FUS	-0.507148	0.000393611	0.0069548
ENSG00000267122	AC004490.1	-0.506986	0.2857	0.555675
ENSG00000158715	SLC45A3	-0.506707	0.00289592	0.0308913
ENSG00000128016	ZFP36	-0.506493	0.0769239	0.268873
ENSG00000079459	FDFT1	-0.506482	0.00361107	0.0362211
ENSG00000095002	MSH2	-0.506335	0.0083376	0.0633455
ENSG00000251562	MALAT1	-0.506309	0.402456	0.65897
ENSG00000137700	SLC37A4	-0.506013	0.0275212	0.138674
ENSG00000189221	MAOA	-0.505927	0.292092	0.561608
ENSG00000153044	CENPH	-0.505805	0.0640813	0.240449
ENSG00000184634	MED12	-0.505619	0.0181185	0.106441
ENSG00000171045	TSNARE1	-0.505406	0.0824886	0.279808
ENSG00000248774	AC097534.1	-0.505372	0.131073	0.363769
ENSG00000227279	AC110015.1	-0.505331	0.429422	0.680672
ENSG00000068078	FGFR3	-0.505001	0.0196484	0.111346
ENSG00000107560	RAB11FIP2	-0.504994	0.152353	0.395728
ENSG00000246363	LINC02458	-0.504989	0.280983	0.551639
ENSG00000107614	TRDMT1	-0.504973	0.171563	0.424578
ENSG00000140391	TSPAN3	-0.504914	0.00212529	0.0248066
ENSG00000222043	AC079305.1	-0.504898	0.381804	0.642965
ENSG00000141384	TAF4B	-0.504797	0.109345	0.330698
ENSG00000117523	PRRC2C	-0.504217	0.281107	0.551642
ENSG00000157106	SMG1	-0.50419	0.334694	0.602186
ENSG00000165138	ANKS6	-0.503938	0.0720742	0.259693
ENSG00000005812	FBXL3	-0.503655	0.0131398	0.0862373
ENSG00000094916	CBX5	-0.503467	0.00115362	0.01582
ENSG00000145495	MARCH6	-0.503348	0.0219973	0.119971
ENSG00000227671	AL390728.4	-0.503308	0.228114	0.493619
ENSG00000183814	LIN9	-0.503132	0.165908	0.416873
ENSG00000205746	AC126755.1	-0.503015	0.167696	0.419624
[truncated: 11,783 more rows]
