# Supplementary material for: DEK::NUP214 acts as an XPO1-dependent transcriptional activator of essential leukemia genes
Source: Leukemia. 2025 Apr 9;39(6):1526–31. doi: 10.1038/s41375-025-02593-8 (PMC12133580; doi:10.1038/s41375-025-02593-8)
Supplement: Supplementary file 8 — Supplemental Table 8 [file 41375_2025_2593_MOESM8_ESM.xlsx]

## Sheet: DN-HA-293T C&R
Chromosome	Region	Gene name	start	end	size	Score
chr1	Promoter (1-2kb)	LOC101928626	629251	629500	250	210
chr1	Promoter (1-2kb)	LOC101928626	629551	630100	550	720
chr1	Promoter (<=1kb)	LOC101928626	630751	631400	650	510
chr1	Promoter (<=1kb)	LOC105378947	631851	632350	500	300
chr1	Promoter (<=1kb)	LOC105378947	633351	633600	250	170
chr1	Promoter (<=1kb)	LOC105378947	633851	634700	850	4210
chr1	Promoter (<=1kb)	LINC02593	917301	917600	300	170
chr1	Promoter (<=1kb)	LINC02593	917651	918350	700	200
chr1	Promoter (1-2kb)	SAMD11	931801	932050	250	190
chr1	Promoter (1-2kb)	SAMD11	943401	943850	450	160
chr1	Promoter (<=1kb)	KLHL17	963801	964150	350	150
chr1	Promoter (<=1kb)	PERM1	975251	975650	400	180
chr1	Promoter (1-2kb)	PERM1	978551	978750	200	200
chr1	Promoter (<=1kb)	C1QTNF12	1244201	1244550	350	160
chr1	Promoter (1-2kb)	SCNN1D	1285201	1285650	450	220
chr1	Promoter (<=1kb)	ACAP3	1304951	1305400	450	160
chr1	Promoter (<=1kb)	ACAP3	1306701	1307000	300	210
chr1	Promoter (<=1kb)	INTS11	1314151	1314450	300	160
chr1	Promoter (1-2kb)	MRPL20-AS1	1401551	1402050	500	180
chr1	Promoter (<=1kb)	LINC01770	1430701	1430950	250	150
chr1	Promoter (<=1kb)	ATAD3C	1463001	1463300	300	160
chr1	Promoter (<=1kb)	MIB2	1630451	1630700	250	150
chr1	Promoter (1-2kb)	SLC35E2B	1671801	1672000	200	160
chr1	Promoter (1-2kb)	NADK	1752851	1753200	350	150
chr1	Promoter (<=1kb)	GNB1	1888451	1889850	1400	170
chr1	Promoter (<=1kb)	GNB1	1892251	1892650	400	150
chr1	Promoter (<=1kb)	GNB1	1892701	1893600	900	160
chr1	Promoter (<=1kb)	LOC124903823	2212101	2212550	450	210
chr1	Promoter (1-2kb)	SKI	2229351	2229700	350	180
chr1	Promoter (1-2kb)	LOC124903824	2313751	2314000	250	160
chr1	Promoter (<=1kb)	PLCH2	2468251	2469000	750	160
chr1	Promoter (<=1kb)	PLCH2	2479751	2480650	900	170
chr1	Promoter (1-2kb)	PLCH2	2495701	2496000	300	150
chr1	Promoter (1-2kb)	PLCH2	2500501	2500850	350	180
chr1	Promoter (1-2kb)	PANK4	2511351	2511900	550	150
chr1	Promoter (<=1kb)	TNFRSF14	2558201	2558650	450	150
chr1	Promoter (1-2kb)	TNFRSF14	2563201	2563600	400	160
chr1	Promoter (<=1kb)	MEGF6	3494751	3495000	250	150
chr1	Promoter (<=1kb)	MEGF6	3496051	3496300	250	150
chr1	Promoter (1-2kb)	MEGF6	3609251	3609500	250	180
chr1	Promoter (<=1kb)	ICMT-DT	6234001	6234700	700	150
chr1	Promoter (<=1kb)	ACOT7	6392451	6392700	250	170
chr1	Promoter (<=1kb)	PLEKHG5	6486401	6486700	300	170
chr1	Promoter (1-2kb)	TNFRSF9	7944401	7944700	300	180
chr1	Promoter (<=1kb)	RERE	8816301	8816850	550	160
chr1	Promoter (<=1kb)	GPR157	9127851	9128300	450	170
chr1	Promoter (1-2kb)	SPSB1	9291601	9291800	200	150
chr1	Promoter (<=1kb)	SLC25A33	9539901	9540450	550	170
chr1	Promoter (<=1kb)	CLSTN1	9822601	9822800	200	150
chr1	Promoter (<=1kb)	CASZ1	10644351	10644550	200	180
chr1	Promoter (<=1kb)	TARDBP	11012501	11012750	250	150
chr1	Promoter (1-2kb)	MTOR	11129101	11129350	250	190
chr1	Promoter (<=1kb)	UBIAD1	11273651	11273850	200	170
chr1	Promoter (1-2kb)	DISP3	11477801	11478100	300	190
chr1	Promoter (<=1kb)	MAD2L2	11675501	11675700	200	150
chr1	Promoter (<=1kb)	PRDM2	13700651	13701100	450	150
chr1	Promoter (<=1kb)	PRDM2	13731001	13731300	300	170
chr1	Promoter (<=1kb)	HSPB7	16019401	16019800	400	150
chr1	Promoter (<=1kb)	NBPF1	16607301	16607650	350	230
chr1	Promoter (<=1kb)	NBPF1	16609201	16609700	500	180
chr1	Promoter (1-2kb)	NBPF1	16611501	16612000	500	150
chr1	Promoter (<=1kb)	NBPF1	16612051	16612800	750	210
chr1	Promoter (<=1kb)	NBPF1	16613101	16613600	500	220
chr1	Promoter (<=1kb)	NBPF1	16613901	16614100	200	170
chr1	Promoter (<=1kb)	NBPF1	16614301	16614600	300	150
chr1	Promoter (1-2kb)	NBPF1	16614701	16615500	800	150
chr1	Promoter (1-2kb)	LOC124900584	16624001	16624650	650	210
chr1	Promoter (<=1kb)	LOC124900584	16625951	16626200	250	150
chr1	Promoter (<=1kb)	LOC124900584	16626401	16626700	300	160
chr1	Promoter (1-2kb)	LOC124900584	16633051	16634150	1100	150
chr1	Promoter (<=1kb)	CROCCP2	16642201	16642900	700	260
chr1	Promoter (<=1kb)	ATP13A2	16989901	16990100	200	150
chr1	Promoter (<=1kb)	PADI3	17249001	17249300	300	230
chr1	Promoter (1-2kb)	PADI4	17309501	17309700	200	160
chr1	Promoter (1-2kb)	ARHGEF10L	17604001	17604400	400	150
chr1	Promoter (<=1kb)	ARHGEF10L	17638701	17639000	300	180
chr1	Promoter (<=1kb)	LINC01654	18065401	18065700	300	150
chr1	Promoter (<=1kb)	UBR4	19126501	19126800	300	160
chr1	Promoter (1-2kb)	TMCO4	19769551	19769750	200	170
chr1	Promoter (<=1kb)	TMCO4	19798401	19798600	200	160
chr1	Promoter (1-2kb)	HP1BP3	20784701	20785150	450	170
chr1	Promoter (<=1kb)	ECE1	21255501	21255800	300	160
chr1	Promoter (<=1kb)	ECE1	21299101	21299550	450	150
chr1	Promoter (<=1kb)	USP48	21782351	21783000	650	190
chr1	Promoter (<=1kb)	HSPG2	21854101	21854350	250	150
chr1	Promoter (1-2kb)	HSPG2	21880301	21880650	350	170
chr1	Promoter (<=1kb)	KDM1A	23019701	23020100	400	150
chr1	Promoter (<=1kb)	LUZP1	23167451	23168150	700	150
chr1	Promoter (<=1kb)	HTR1D	23216301	23216550	250	200
chr1	Promoter (<=1kb)	HNRNPR	23340951	23341400	450	190
chr1	Promoter (<=1kb)	HNRNPR	23343201	23343450	250	170
chr1	Promoter (1-2kb)	ID3	23557151	23557650	500	170
chr1	Promoter (<=1kb)	PITHD1	23779451	23779750	300	150
chr1	Promoter (<=1kb)	TMEM50A	25339301	25339650	350	160
chr1	Promoter (<=1kb)	MAN1C1	25780851	25781150	300	190
chr1	Promoter (<=1kb)	MTFR1L	25819851	25820350	500	170
chr1	Promoter (1-2kb)	UBXN11	26300751	26301100	350	170
chr1	Promoter (<=1kb)	RPS6KA1	26570151	26570450	300	160
chr1	Promoter (<=1kb)	SYTL1	27341351	27341600	250	150
chr1	Promoter (1-2kb)	LINC02574	27664651	27664850	200	180
chr1	Promoter (1-2kb)	FAM76A	27724601	27724900	300	160
chr1	Promoter (<=1kb)	FAM76A	27725651	27725900	250	190
chr1	Promoter (1-2kb)	RPA2	27895501	27895700	200	200
chr1	Promoter (<=1kb)	XKR8	27958501	27958850	350	190
chr1	Promoter (<=1kb)	XKR8	27960101	27960850	750	150
chr1	Promoter (<=1kb)	EYA3	28086151	28088600	2450	310
chr1	Promoter (<=1kb)	SESN2	28259651	28260900	1250	230
chr1	Promoter (1-2kb)	SESN2	28261401	28261800	400	150
chr1	Promoter (<=1kb)	RCC1	28518851	28519200	350	220
chr1	Promoter (<=1kb)	TAF12	28641951	28642800	850	260
chr1	Promoter (1-2kb)	GMEB1	28670401	28670800	400	150
chr1	Promoter (<=1kb)	EPB41	28914201	28914650	450	200
chr1	Promoter (<=1kb)	EPB41	28915301	28915600	300	210
chr1	Promoter (1-2kb)	EPB41	29066151	29066450	300	160
chr1	Promoter (1-2kb)	SRSF4	29179751	29180350	600	200
chr1	Promoter (<=1kb)	SRSF4	29181051	29181950	900	210
chr1	Promoter (<=1kb)	SRSF4	29182201	29182550	350	170
chr1	Promoter (<=1kb)	LOC124903887	29224901	29225100	200	150
chr1	Promoter (<=1kb)	PTPRU	29310551	29310900	350	160
chr1	Promoter (1-2kb)	LINC01756	29351751	29352150	400	200
chr1	Promoter (<=1kb)	MATN1	30719651	30719950	300	170
chr1	Promoter (1-2kb)	LAPTM5	30747401	30747950	550	160
chr1	Promoter (<=1kb)	LINC01778	30823451	30823800	350	160
chr1	Promoter (<=1kb)	SDC3	30881501	30881750	250	160
chr1	Promoter (<=1kb)	PUM1	31064301	31064950	650	180
chr1	Promoter (<=1kb)	NKAIN1	31193651	31194150	500	190
chr1	Promoter (1-2kb)	ZCCHC17	31298501	31298750	250	200
chr1	Promoter (1-2kb)	TINAGL1	31586801	31587150	350	180
chr1	Promoter (<=1kb)	HCRTR1	31619701	31620000	300	160
chr1	Promoter (1-2kb)	PEF1	31633701	31633900	200	160
chr1	Promoter (<=1kb)	COL16A1	31671051	31671400	350	170
chr1	Promoter (<=1kb)	ADGRB2	31739551	31740250	700	210
chr1	Promoter (1-2kb)	ADGRB2	31744751	31745150	400	190
chr1	Promoter (<=1kb)	ADGRB2	31755201	31755550	350	190
chr1	Promoter (<=1kb)	ADGRB2	31757351	31757750	400	150
chr1	Promoter (<=1kb)	ADGRB2	31759451	31759950	500	190
chr1	Promoter (<=1kb)	PTP4A2	31910451	31910750	300	200
chr1	Promoter (1-2kb)	PTP4A2	31936501	31936750	250	230
chr1	Promoter (<=1kb)	PTP4A2	31937101	31937500	400	170
chr1	Promoter (<=1kb)	KHDRBS1	32014651	32015450	800	150
chr1	Promoter (1-2kb)	KHDRBS1	32015501	32016200	700	220
chr1	Promoter (1-2kb)	MIR5585	32088901	32089150	250	150
chr1	Promoter (<=1kb)	KPNA6	32107701	32108000	300	150
chr1	Promoter (<=1kb)	KPNA6	32108051	32108750	700	180
chr1	Promoter (<=1kb)	TXLNA	32178301	32178850	550	150
chr1	Promoter (<=1kb)	CCDC28B	32200001	32200350	350	150
chr1	Promoter (<=1kb)	TMEM234	32214601	32214950	350	180
chr1	Promoter (<=1kb)	FAM167B	32246601	32247150	550	150
chr1	Promoter (<=1kb)	TSSK3	32363151	32363400	250	170
chr1	Promoter (<=1kb)	ZBTB8A	32538951	32539250	300	150
chr1	Promoter (<=1kb)	RBBP4	32651151	32651950	800	180
chr1	Promoter (1-2kb)	RBBP4	32666601	32667200	600	190
chr1	Promoter (<=1kb)	NHSL3	32742751	32742950	200	170
chr1	Promoter (1-2kb)	NHSL3	32743801	32744450	650	270
chr1	Promoter (<=1kb)	S100PBP	32816101	32816950	850	160
chr1	Promoter (1-2kb)	AK2	33019701	33020150	450	210
chr1	Promoter (1-2kb)	A3GALT2	33322401	33322900	500	170
chr1	Promoter (<=1kb)	CSMD2	33819651	33819950	300	180
chr1	Promoter (<=1kb)	ZMYM1	35033151	35033400	250	150
chr1	Promoter (<=1kb)	NCDN	35558701	35559050	350	190
chr1	Promoter (<=1kb)	LOC105378647	36012751	36013050	300	170
chr1	Promoter (<=1kb)	AIRIM	37691251	37691800	550	160
chr1	Promoter (<=1kb)	LOC105378654	38193851	38194150	300	150
chr1	Promoter (<=1kb)	EXO5	40509501	40509700	200	150
chr1	Promoter (<=1kb)	LOC124904162	42680901	42681350	450	200
chr1	Promoter (<=1kb)	P3H1	42766701	42767000	300	220
chr1	Promoter (1-2kb)	ZNF691	42848001	42848200	200	170
chr1	Promoter (1-2kb)	DPH2	43972851	43973050	200	170
chr1	Promoter (<=1kb)	ATP6V0B	43976201	43976400	200	190
chr1	Promoter (1-2kb)	ZSWIM5	45205051	45205350	300	160
chr1	Promoter (1-2kb)	HPDL	45328451	45328700	250	150
chr1	Promoter (<=1kb)	NASP	45617151	45617400	250	150
chr1	Promoter (<=1kb)	POMGNT1	46194501	46194750	250	150
chr1	Promoter (<=1kb)	LRRC41	46300751	46301250	500	150
chr1	Promoter (<=1kb)	UQCRH	46303751	46304800	1050	160
chr1	Promoter (1-2kb)	UQCRH	46305601	46305950	350	160
chr1	Promoter (<=1kb)	CDKN2C	50968651	50969550	900	160
chr1	Promoter (<=1kb)	CDKN2C	50969901	50970100	200	150
chr1	Promoter (<=1kb)	CDKN2C	50970151	50970900	750	280
chr1	Promoter (<=1kb)	CDKN2C	50970951	50971550	600	170
chr1	Promoter (1-2kb)	CDKN2C	50971801	50972050	250	150
chr1	Promoter (1-2kb)	CDKN2C	50972201	50973800	1600	240
chr1	Promoter (<=1kb)	EPS15	51422901	51423200	300	150
chr1	Promoter (<=1kb)	OSBPL9	51730451	51730700	250	190
chr1	Promoter (<=1kb)	TXNDC12	52032601	52033300	700	150
chr1	Promoter (<=1kb)	CZIB	53221101	53221400	300	160
chr1	Promoter (<=1kb)	CDCP2	54153401	54153600	200	150
chr1	Promoter (<=1kb)	MRPL37	54209801	54210000	200	180
chr1	Promoter (1-2kb)	SSBP3	54323751	54324100	350	150
chr1	Promoter (1-2kb)	PCSK9	55045301	55045750	450	160
chr1	Promoter (1-2kb)	USP24	55070851	55071350	500	180
chr1	Promoter (<=1kb)	USP24	55084851	55085450	600	170
chr1	Promoter (<=1kb)	USP24	55085501	55085950	450	160
chr1	Promoter (1-2kb)	USP24	55212251	55213650	1400	260
chr1	Promoter (<=1kb)	PLPP3	56515851	56516150	300	150
chr1	Promoter (<=1kb)	PLPP3	56516651	56516850	200	150
chr1	Promoter (<=1kb)	PRKAA2	56645701	56646200	500	190
chr1	Promoter (1-2kb)	PRKAA2	56646351	56646550	200	180
chr1	Promoter (1-2kb)	PRKAA2	56646751	56647200	450	180
chr1	Promoter (<=1kb)	C8A	56880851	56881100	250	190
chr1	Promoter (1-2kb)	HSD52	59205051	59205250	200	150
chr1	Promoter (<=1kb)	FGGY	59297351	59297700	350	160
chr1	Promoter (<=1kb)	NFIA	61081201	61081800	600	150
chr1	Promoter (<=1kb)	NFIA	61083551	61084450	900	250
chr1	Promoter (1-2kb)	NFIA	61084501	61085150	650	250
chr1	Promoter (1-2kb)	NFIA	61090401	61090700	300	150
chr1	Promoter (1-2kb)	NFIA	61402301	61402700	400	150
chr1	Promoter (<=1kb)	NFIA	61403701	61403900	200	160
chr1	Promoter (<=1kb)	NFIA	61404451	61404700	250	180
chr1	Promoter (<=1kb)	TM2D1	61696601	61696950	350	160
chr1	Promoter (<=1kb)	PATJ	62119351	62119900	550	160
chr1	Promoter (<=1kb)	USP1	62437901	62438900	1000	190
chr1	Promoter (<=1kb)	DOCK7	62687501	62687800	300	150
chr1	Promoter (<=1kb)	LINC01739	63010251	63010550	300	170
chr1	Promoter (<=1kb)	MIR6068	63325701	63326000	300	160
chr1	Promoter (1-2kb)	ITGB3BP	63521751	63522050	300	180
chr1	Promoter (1-2kb)	CACHD1	64565301	64565600	300	160
chr1	Promoter (<=1kb)	AK4	65165051	65165300	250	220
chr1	Promoter (<=1kb)	DNAI4	66923451	66924450	1000	170
chr1	Promoter (<=1kb)	MIER1	66930301	66931450	1150	240
chr1	Promoter (<=1kb)	MIER1	66931501	66931850	350	180
chr1	Promoter (<=1kb)	MIER1	66932301	66932900	600	220
chr1	Promoter (1-2kb)	MIER1	66933751	66934100	350	170
chr1	Promoter (<=1kb)	IL12RB2	67380451	67380650	200	150
chr1	Promoter (1-2kb)	LINC01702	67523901	67524100	200	170
chr1	Promoter (1-2kb)	ANKRD13C	70352501	70353000	500	170
chr1	Promoter (<=1kb)	ANKRD13C	70354001	70354400	400	150
chr1	Promoter (<=1kb)	PTGER3	71047101	71047600	500	170
chr1	Promoter (<=1kb)	ACADM	75726451	75726900	450	300
chr1	Promoter (<=1kb)	AK5	77282201	77282500	300	150
chr1	Promoter (1-2kb)	ZZZ3	77680701	77681350	650	170
chr1	Promoter (<=1kb)	ZZZ3	77682201	77682450	250	200
chr1	Promoter (<=1kb)	USP33	77701901	77702250	350	180
chr1	Promoter (<=1kb)	USP33	77758351	77758600	250	150
chr1	Promoter (<=1kb)	USP33	77758651	77759100	450	200
chr1	Promoter (<=1kb)	GIPC2	77979551	77979750	200	150
chr1	Promoter (<=1kb)	IFI44	78663601	78663900	300	150
chr1	Promoter (<=1kb)	ADGRL2	81941951	81942300	350	150
chr1	Promoter (<=1kb)	GNG5	84504601	84504950	350	150
chr1	Promoter (<=1kb)	SSX2IP	84689851	84690100	250	180
chr1	Promoter (1-2kb)	SYDE2	85199001	85199250	250	180
chr1	Promoter (<=1kb)	C1orf52	85259401	85259650	250	150
chr1	Promoter (<=1kb)	BCL10-AS1	85276801	85277000	200	150
chr1	Promoter (<=1kb)	CCN1	85581301	85581500	200	180
chr1	Promoter (1-2kb)	SH3GLB1	86706051	86706400	350	150
chr1	Promoter (<=1kb)	GBP3	89023651	89024000	350	180
chr1	Promoter (1-2kb)	LRRC8C	89634401	89634650	250	180
chr1	Promoter (1-2kb)	LOC101927975	89790601	89791000	400	160
chr1	Promoter (<=1kb)	BRDT	91949701	91949900	200	180
chr1	Promoter (1-2kb)	CCDC18	93178151	93178400	250	150
chr1	Promoter (<=1kb)	CCDC18-AS1	93340701	93340900	200	170
chr1	Promoter (<=1kb)	CCDC18-AS1	93344951	93345350	400	150
chr1	Promoter (<=1kb)	CCDC18-AS1	93345551	93345900	350	150
chr1	Promoter (<=1kb)	CCDC18-AS1	93347001	93348050	1050	280
chr1	Promoter (<=1kb)	DR1	93354551	93354750	200	150
chr1	Promoter (<=1kb)	BCAR3	93776001	93776300	300	150
chr1	Promoter (<=1kb)	ARHGAP29	94238551	94238800	250	160
chr1	Promoter (<=1kb)	ABCD3	94418901	94419800	900	170
chr1	Promoter (1-2kb)	RWDD3	95153151	95153600	450	150
chr1	Promoter (1-2kb)	MFSD14A	100039101	100039500	400	160
chr1	Promoter (1-2kb)	MFSD14A	100039851	100040300	450	150
chr1	Promoter (<=1kb)	LRRC39	100178601	100178850	250	180
chr1	Promoter (1-2kb)	LOC107985116	105958101	105958500	400	170
chr1	Promoter (<=1kb)	PRMT6	107056951	107057250	300	150
chr1	Promoter (<=1kb)	WDR47	109041351	109041650	300	180
chr1	Promoter (<=1kb)	SCARNA2	109100651	109101050	400	160
chr1	Promoter (<=1kb)	SARS1	109214651	109214950	300	150
chr1	Promoter (1-2kb)	SORT1	109367801	109368050	250	150
chr1	Promoter (<=1kb)	EPS8L3	109760301	109760550	250	150
chr1	Promoter (1-2kb)	AHCYL1	109986051	109986400	350	170
chr1	Promoter (<=1kb)	KCNC4	110212251	110212450	200	160
chr1	Promoter (<=1kb)	KCNC4	110224601	110225100	500	180
chr1	Promoter (1-2kb)	RBM15	110341101	110342500	1400	150
chr1	Promoter (1-2kb)	KCNA10	110520801	110521000	200	190
chr1	Promoter (1-2kb)	CD53	110895651	110895950	300	170
chr1	Promoter (<=1kb)	KCND3-IT1	111856701	111856950	250	150
chr1	Promoter (1-2kb)	LINC02884	112358651	112359000	350	160
chr1	Promoter (1-2kb)	WNT2B	112507501	112507850	350	170
chr1	Promoter (<=1kb)	ST7L	112619301	112619650	350	150
chr1	Promoter (<=1kb)	MOV10	112696551	112696900	350	170
chr1	Promoter (<=1kb)	SLC16A1	112954651	112955400	750	200
chr1	Promoter (1-2kb)	MAGI3	113388851	113389450	600	160
chr1	Promoter (<=1kb)	MAGI3	113390501	113391100	600	160
chr1	Promoter (<=1kb)	MAGI3	113392201	113393150	950	160
chr1	Promoter (<=1kb)	PHTF1	113715201	113715400	200	160
chr1	Promoter (1-2kb)	RSBN1	113809851	113810500	650	200
chr1	Promoter (<=1kb)	RSBN1	113810851	113811950	1100	180
chr1	Promoter (<=1kb)	HIPK1	113930501	113931200	700	220
chr1	Promoter (<=1kb)	TRIM33	114399301	114399500	200	160
chr1	Promoter (<=1kb)	TRIM33	114512101	114512650	550	160
chr1	Promoter (<=1kb)	DENND2C	114671051	114671450	400	180
chr1	Promoter (<=1kb)	CSDE1	114757301	114757600	300	150
chr1	Promoter (<=1kb)	LINC01762	116465151	116465700	550	150
chr1	Promoter (<=1kb)	MAN1A2	117368301	117368750	450	210
chr1	Promoter (<=1kb)	TBX15	118989801	118990000	200	150
chr1	Promoter (<=1kb)	PHGDH	119713401	119713850	450	220
chr1	Promoter (1-2kb)	NBPF7P	119845801	119846100	300	160
chr1	Promoter (<=1kb)	NOTCH2	119987701	119988050	350	150
chr1	Promoter (<=1kb)	LIX1L	145958301	145958850	550	150
chr1	Promoter (<=1kb)	ANKRD34A	145963951	145965050	1100	210
chr1	Promoter (<=1kb)	TXNIP	145995701	145995900	200	180
chr1	Promoter (<=1kb)	LOC124904613	146377351	146377700	350	150
chr1	Promoter (1-2kb)	FMO5	147226951	147227150	200	160
chr1	Promoter (<=1kb)	ACP6	147659551	147660150	600	170
chr1	Promoter (<=1kb)	PPIAL4G	148483851	148484050	200	170
chr1	Promoter (<=1kb)	PDE4DIP	148953301	148953600	300	200
chr1	Promoter (<=1kb)	PDE4DIP	149013001	149013200	200	170
chr1	Promoter (<=1kb)	LOC124904627	149637101	149637300	200	150
chr1	Promoter (<=1kb)	H3C13	149814151	149814400	250	150
chr1	Promoter (<=1kb)	H2AC18	149843651	149843950	300	200
chr1	Promoter (<=1kb)	H2BC20P	149849051	149850350	1300	240
chr1	Promoter (<=1kb)	H2BC21	149886501	149886800	300	190
chr1	Promoter (<=1kb)	BOLA1	149887301	149887600	300	150
chr1	Promoter (<=1kb)	VPS45	150067051	150067600	550	170
chr1	Promoter (<=1kb)	ANP32E	150234701	150235100	400	180
chr1	Promoter (1-2kb)	CA14	150255551	150255800	250	160
chr1	Promoter (1-2kb)	MRPS21	150295851	150296050	200	160
chr1	Promoter (<=1kb)	RPRD2	150365151	150365550	400	260
chr1	Promoter (<=1kb)	ADAMTSL4	150558351	150558700	350	160
chr1	Promoter (<=1kb)	CERS2	150973951	150974150	200	150
chr1	Promoter (<=1kb)	ZNF687	151283251	151283450	200	150
chr1	Promoter (1-2kb)	CELF3	151718351	151718900	550	170
chr1	Promoter (<=1kb)	FLG-AS1	152312151	152312400	250	170
chr1	Promoter (<=1kb)	S100A7A	153417251	153417600	350	160
chr1	Promoter (1-2kb)	S100A1	153629551	153629850	300	190
chr1	Promoter (1-2kb)	CHTOP	153636201	153636500	300	170
chr1	Promoter (<=1kb)	NPR1	153677751	153678100	350	170
chr1	Promoter (<=1kb)	INTS3	153727501	153727950	450	150
chr1	Promoter (1-2kb)	LOC343052	153792201	153792400	200	160
chr1	Promoter (1-2kb)	GATAD2B	153900701	153901000	300	190
chr1	Promoter (<=1kb)	GATAD2B	153921051	153921450	400	160
chr1	Promoter (<=1kb)	CRTC2	153957501	153958050	550	180
chr1	Promoter (<=1kb)	SLC39A1	153963901	153964200	300	190
chr1	Promoter (<=1kb)	SLC39A1	153976151	153976750	600	170
chr1	Promoter (<=1kb)	JTB	153977651	153978250	600	160
chr1	Promoter (<=1kb)	C1orf43	154220501	154220750	250	150
chr1	Promoter (<=1kb)	SHE	154488351	154488550	200	150
chr1	Promoter (1-2kb)	UBE2Q1	154557251	154557500	250	160
chr1	Promoter (<=1kb)	SHC1	154966601	154966950	350	160
chr1	Promoter (<=1kb)	CKS1B	154975151	154976100	950	180
chr1	Promoter (1-2kb)	DCST2	155024451	155024750	300	150
chr1	Promoter (1-2kb)	DCST1-AS1	155044651	155044900	250	180
chr1	Promoter (<=1kb)	ADAM15	155051101	155051550	450	160
chr1	Promoter (1-2kb)	EFNA3	155080601	155080850	250	190
chr1	Promoter (<=1kb)	THBS3	155203201	155203400	200	160
chr1	Promoter (<=1kb)	CLK2	155278151	155278750	600	180
chr1	Promoter (<=1kb)	FDPS	155308951	155309550	600	200
chr1	Promoter (1-2kb)	ASH1L-AS1	155560501	155560950	450	150
chr1	Promoter (<=1kb)	DAP3	155687051	155687250	200	170
chr1	Promoter (1-2kb)	DAP3	155690601	155690850	250	170
chr1	Promoter (1-2kb)	ARHGEF2	155968451	155968700	250	150
chr1	Promoter (<=1kb)	UBQLN4	156052501	156053000	500	150
chr1	Promoter (<=1kb)	LAMTOR2	156055151	156055400	250	250
chr1	Promoter (<=1kb)	SMG5	156266501	156266700	200	180
chr1	Promoter (<=1kb)	TSACC	156337001	156337350	350	160
chr1	Promoter (1-2kb)	MEF2D	156498151	156498850	700	170
chr1	Promoter (<=1kb)	MEF2D	156501401	156501950	550	180
chr1	Promoter (1-2kb)	GPATCH4	156602651	156603100	450	180
chr1	Promoter (1-2kb)	HAPLN2	156621201	156621500	300	180
chr1	Promoter (<=1kb)	BCAN	156642051	156642400	350	170
chr1	Promoter (1-2kb)	BCAN-AS2	156659801	156660000	200	160
chr1	Promoter (1-2kb)	CRABP2	156707301	156707600	300	190
chr1	Promoter (<=1kb)	PRCC	156748601	156749650	1050	180
chr1	Promoter (<=1kb)	PRCC	156749701	156750000	300	300
chr1	Promoter (<=1kb)	PRCC	156750051	156751050	1000	180
chr1	Promoter (<=1kb)	PRCC	156796801	156797100	300	160
chr1	Promoter (1-2kb)	PEAR1	156904551	156905100	550	150
chr1	Promoter (1-2kb)	LRRC71	156930151	156930400	250	170
chr1	Promoter (1-2kb)	ARHGEF11	156944001	156944300	300	150
chr1	Promoter (<=1kb)	CYCSP52	157128701	157128950	250	180
chr1	Promoter (<=1kb)	SNHG28	159841001	159841450	450	180
chr1	Promoter (<=1kb)	VSIG8	159872601	159872900	300	160
chr1	Promoter (<=1kb)	IGSF9	159934251	159934500	250	160
chr1	Promoter (<=1kb)	PIGM	160030951	160032050	1100	150
chr1	Promoter (1-2kb)	IGSF8	160100151	160100400	250	150
chr1	Promoter (1-2kb)	ATP1A2	160114101	160114300	200	150
chr1	Promoter (1-2kb)	CD244	160864201	160864550	350	150
chr1	Promoter (1-2kb)	F11R	161019101	161019450	350	160
chr1	Promoter (<=1kb)	TSTD1	161037651	161037850	200	190
chr1	Promoter (<=1kb)	USF1	161045201	161045800	600	160
chr1	Promoter (<=1kb)	ADAMTS4	161195301	161195550	250	150
chr1	Promoter (<=1kb)	NR1I3	161230651	161230950	300	160
chr1	Promoter (<=1kb)	C1orf226	162379201	162379400	200	160
chr1	Promoter (<=1kb)	PBX1	164560351	164560600	250	180
chr1	Promoter (<=1kb)	TMCO1	165768651	165769000	350	160
chr1	Promoter (1-2kb)	POU2F1	167222051	167222700	650	160
chr1	Promoter (<=1kb)	CD247	167455751	167456400	650	150
chr1	Promoter (<=1kb)	MPZL1	167721551	167721950	400	160
chr1	Promoter (1-2kb)	MPZL1	167772401	167772600	200	150
chr1	Promoter (<=1kb)	DCAF6	167934451	167934900	450	160
chr1	Promoter (<=1kb)	MPC2	167936901	167937750	850	160
chr1	Promoter (<=1kb)	TIPRL	168177751	168178050	300	220
chr1	Promoter (1-2kb)	LINC00970	169088701	169088900	200	170
chr1	Promoter (<=1kb)	ATP1B1	169116501	169116700	200	150
chr1	Promoter (<=1kb)	CCDC181	169427401	169427650	250	160
chr1	Promoter (<=1kb)	PRRX1	170730451	170730900	450	150
chr1	Promoter (1-2kb)	SUCO	172535101	172535450	350	210
chr1	Promoter (<=1kb)	CENPL	173823851	173824400	550	160
chr1	Promoter (<=1kb)	RC3H1	174021101	174021400	300	300
chr1	Promoter (<=1kb)	RC3H1	174021651	174022150	500	170
chr1	Promoter (1-2kb)	RABGAP1L-DT	174161451	174162000	550	160
chr1	Promoter (<=1kb)	CACYBP	175001101	175001350	250	230
chr1	Promoter (1-2kb)	KIAA0040	175194851	175195100	250	170
chr1	Promoter (<=1kb)	LOC105371634	179817651	179818000	350	170
chr1	Promoter (<=1kb)	CEP350	179954801	179955100	300	150
chr1	Promoter (<=1kb)	CEP350	179955251	179956000	750	150
chr1	Promoter (<=1kb)	IER5	181088751	181088950	200	160
chr1	Promoter (<=1kb)	CACNA1E	181732151	181732400	250	160
chr1	Promoter (1-2kb)	ZNF648	182067601	182067850	250	150
chr1	Promoter (<=1kb)	LAMC1	183024351	183024650	300	170
chr1	Promoter (<=1kb)	COLGALT2	183936101	183936550	450	180
chr1	Promoter (1-2kb)	C1orf21	184388901	184389500	600	160
chr1	Promoter (<=1kb)	RNF2	185045401	185045850	450	170
chr1	Promoter (1-2kb)	BRINP3-DT	190480301	190480550	250	180
chr1	Promoter (<=1kb)	CDC73	193121001	193121350	350	160
chr1	Promoter (<=1kb)	CDC73	193122501	193123100	600	180
chr1	Promoter (<=1kb)	LHX9	197911751	197912050	300	150
chr1	Promoter (<=1kb)	NEK7	198157701	198158200	500	190
chr1	Promoter (<=1kb)	TNNT2	201362201	201362700	500	150
chr1	Promoter (<=1kb)	CSRP1-AS1	201508051	201508400	350	160
chr1	Promoter (1-2kb)	PPP1R12B	202556751	202557000	250	170
chr1	Promoter (1-2kb)	SYT2	202709101	202709300	200	160
chr1	Promoter (<=1kb)	KDM5B	202731001	202731400	400	180
chr1	Promoter (<=1kb)	KDM5B	202806451	202806750	300	160
chr1	Promoter (<=1kb)	ACTG1P25	202862201	202862400	200	160
chr1	Promoter (<=1kb)	CYB5R1	202968001	202968250	250	170
chr1	Promoter (<=1kb)	PPFIA4	203044401	203044600	200	170
chr1	Promoter (<=1kb)	ADORA1	203130251	203130600	350	230
chr1	Promoter (1-2kb)	SNORA77	203731301	203731650	350	190
chr1	Promoter (1-2kb)	SOX13	204123451	204123700	250	180
chr1	Promoter (1-2kb)	REN	204165001	204165250	250	150
chr1	Promoter (<=1kb)	PLEKHA6	204278801	204279050	250	150
chr1	Promoter (<=1kb)	PPP1R15B	204410251	204411900	1650	280
chr1	Promoter (<=1kb)	PPP1R15B	204412051	204412250	200	490
chr1	Promoter (<=1kb)	NFASC	204950451	204950950	500	180
chr1	Promoter (1-2kb)	NFASC	204998851	204999100	250	160
chr1	Promoter (1-2kb)	RBBP5	205120401	205120750	350	150
chr1	Promoter (1-2kb)	CDK18	205525301	205525700	400	150
chr1	Promoter (<=1kb)	ELK4	205630651	205630900	250	180
chr1	Promoter (<=1kb)	SLC26A9	205927051	205927500	450	150
chr1	Promoter (1-2kb)	RAB7B	205996151	205996450	300	150
chr1	Promoter (1-2kb)	PIGR	206929951	206930500	550	180
chr1	Promoter (<=1kb)	PIGR	206938501	206938800	300	160
chr1	Promoter (<=1kb)	C4BPB	207094151	207094400	250	180
chr1	Promoter (<=1kb)	CD46	207752351	207752700	350	190
chr1	Promoter (1-2kb)	CD46	207754701	207755050	350	200
chr1	Promoter (<=1kb)	NEK2-DT	211681001	211681350	350	150
chr1	Promoter (<=1kb)	INTS7	212034301	212034650	350	180
chr1	Promoter (<=1kb)	INTS7	212034801	212035250	450	170
chr1	Promoter (<=1kb)	LINC02608	212226001	212226250	250	170
chr1	Promoter (<=1kb)	LINC02773	212665701	212666050	350	210
chr1	Promoter (<=1kb)	KCTD3	215567801	215568450	650	210
chr1	Promoter (1-2kb)	LOC105372922	218050551	218050750	200	150
chr1	Promoter (1-2kb)	TGFB2	218435251	218436050	800	170
chr1	Promoter (1-2kb)	LYPLAL1	219293301	219293650	350	190
chr1	Promoter (1-2kb)	AURKAP1	220266401	220266650	250	150
chr1	Promoter (<=1kb)	C1orf115	220691151	220691400	250	150
chr1	Promoter (<=1kb)	LOC124904522	223144201	223144450	250	160
chr1	Promoter (<=1kb)	CAPN2	223702301	223702650	350	150
chr1	Promoter (<=1kb)	CAPN2	223746601	223746900	300	210
chr1	Promoter (<=1kb)	CAPN2	223756501	223757200	700	150
chr1	Promoter (<=1kb)	TP53BP2	223813051	223813350	300	240
chr1	Promoter (<=1kb)	TP53BP2	223844551	223845600	1050	310
chr1	Promoter (<=1kb)	FBXO28	224114101	224114750	650	190
chr1	Promoter (<=1kb)	FBXO28	224114801	224115100	300	210
chr1	Promoter (<=1kb)	FBXO28	224115151	224115650	500	190
chr1	Promoter (1-2kb)	DEGS1	224173701	224173950	250	160
chr1	Promoter (<=1kb)	DEGS1	224183151	224183500	350	160
chr1	Promoter (1-2kb)	CNIH4	224358051	224358450	400	170
chr1	Promoter (<=1kb)	WDR26	224433151	224433450	300	170
chr1	Promoter (<=1kb)	CNIH3	224530001	224530200	200	150
chr1	Promoter (<=1kb)	DNAH14	225239951	225240150	200	190
chr1	Promoter (1-2kb)	LBR	225423501	225424200	700	180
chr1	Promoter (<=1kb)	LBR	225426301	225428350	2050	210
chr1	Promoter (<=1kb)	LINC02765	225465951	225466300	350	160
chr1	Promoter (1-2kb)	ENAH	225578751	225578950	200	160
chr1	Promoter (1-2kb)	ENAH	225650551	225651150	600	170
chr1	Promoter (<=1kb)	ENAH	225651451	225652800	1350	220
chr1	Promoter (<=1kb)	SRP9	225777651	225778550	900	160
chr1	Promoter (<=1kb)	SRP9	225778901	225779100	200	160
chr1	Promoter (1-2kb)	SRP9	225779551	225779800	250	150
chr1	Promoter (1-2kb)	EPHX1	225830051	225830250	200	160
chr1	Promoter (1-2kb)	TMEM63A	225844651	225845100	450	150
chr1	Promoter (<=1kb)	TMEM63A	225877151	225877750	600	170
chr1	Promoter (<=1kb)	TMEM63A	225877851	225878700	850	190
chr1	Promoter (1-2kb)	TMEM63A	225878951	225879450	500	150
chr1	Promoter (<=1kb)	PYCR2	225921151	225921400	250	180
chr1	Promoter (1-2kb)	PYCR2	225925951	225926250	300	160
chr1	Promoter (1-2kb)	LEFTY2	225938451	225938650	200	200
chr1	Promoter (<=1kb)	SDE2	225997751	225999150	1400	230
chr1	Promoter (<=1kb)	H3-3A	226062951	226063200	250	150
chr1	Promoter (<=1kb)	H3-3A	226063301	226063800	500	160
chr1	Promoter (<=1kb)	ACBD3	226185601	226185900	300	210
chr1	Promoter (<=1kb)	LIN9	226310401	226310950	550	160
chr1	Promoter (<=1kb)	PARP1	226375001	226375750	750	180
chr1	Promoter (<=1kb)	PARP1	226381801	226382150	350	170
chr1	Promoter (1-2kb)	PARP1	226405301	226406600	1300	150
chr1	Promoter (1-2kb)	PSEN2	226878201	226878900	700	150
chr1	Promoter (<=1kb)	PSEN2	226882001	226882200	200	150
chr1	Promoter (<=1kb)	PSEN2	226884201	226884400	200	160
chr1	Promoter (1-2kb)	PSEN2	226886151	226886550	400	150
chr1	Promoter (<=1kb)	COQ8A	226939951	226940300	350	160
chr1	Promoter (1-2kb)	CDC42BPA	227072151	227072550	400	150
chr1	Promoter (1-2kb)	CDC42BPA	227315351	227315600	250	180
chr1	Promoter (<=1kb)	CDC42BPA	227316751	227317500	750	150
chr1	Promoter (1-2kb)	LOC105373122	227522251	227522750	500	210
chr1	Promoter (<=1kb)	SNAP47	227728401	227729450	1050	200
chr1	Promoter (1-2kb)	JMJD4	227732201	227732950	750	150
chr1	Promoter (<=1kb)	SNAP47	227740051	227740650	600	180
chr1	Promoter (<=1kb)	SNAP47	227749701	227750150	450	160
chr1	Promoter (1-2kb)	SNAP47	227751001	227751250	250	150
chr1	Promoter (<=1kb)	SNAP47	227764351	227764600	250	150
chr1	Promoter (1-2kb)	LOC105373289	227785251	227785450	200	170
chr1	Promoter (1-2kb)	LOC105373289	227789551	227789900	350	170
chr1	Promoter (<=1kb)	MIR5008	227942551	227943400	850	160
chr1	Promoter (<=1kb)	WNT9A	227946751	227947200	450	160
chr1	Promoter (<=1kb)	LINC02809	228076551	228077200	650	160
chr1	Promoter (<=1kb)	ARF1	228082451	228082650	200	150
chr1	Promoter (<=1kb)	ARF1	228083451	228085550	2100	270
chr1	Promoter (1-2kb)	ARF1	228085651	228086550	900	150
chr1	Promoter (1-2kb)	ARF1	228092101	228092300	200	180
chr1	Promoter (<=1kb)	C1orf35	228101401	228102250	850	250
chr1	Promoter (<=1kb)	C1orf35	228103251	228104000	750	200
chr1	Promoter (<=1kb)	C1orf35	228104101	228104700	600	160
chr1	Promoter (1-2kb)	GUK1	228137501	228138000	500	160
chr1	Promoter (<=1kb)	GUK1	228139801	228140200	400	150
chr1	Promoter (<=1kb)	GUK1	228144351	228144850	500	150
chr1	Promoter (<=1kb)	GUK1	228148151	228148600	450	150
chr1	Promoter (<=1kb)	GJC2	228149251	228149500	250	150
chr1	Promoter (1-2kb)	GJC2	228151151	228151500	350	200
chr1	Promoter (<=1kb)	IBA57-DT	228163701	228164150	450	160
chr1	Promoter (<=1kb)	IBA57	228171401	228172050	650	180
chr1	Promoter (<=1kb)	IBA57	228174951	228175200	250	150
chr1	Promoter (<=1kb)	OBSCN	228295601	228296150	550	180
chr1	Promoter (<=1kb)	OBSCN	228309901	228310150	250	170
chr1	Promoter (<=1kb)	OBSCN	228337751	228338000	250	170
chr1	Promoter (1-2kb)	OBSCN	228340101	228340700	600	210
chr1	Promoter (1-2kb)	OBSCN	228348201	228348450	250	160
chr1	Promoter (<=1kb)	OBSCN	228350501	228350950	450	160
chr1	Promoter (<=1kb)	LOC124904538	228457701	228458050	350	240
chr1	Promoter (<=1kb)	BTNL10P	228512101	228512400	300	180
chr1	Promoter (<=1kb)	RNA5S6	228621001	228621500	500	300
chr1	Promoter (<=1kb)	RNA5S12	228635301	228635700	400	180
chr1	Promoter (<=1kb)	RNA5S17	228646601	228647800	1200	260
chr1	Promoter (<=1kb)	LINC02815	229095351	229095600	250	160
chr1	Promoter (<=1kb)	LINC02815	229095651	229095850	200	150
chr1	Promoter (<=1kb)	CCSAP	229339551	229340000	450	200
chr1	Promoter (<=1kb)	ACTA1	229434451	229434800	350	150
chr1	Promoter (1-2kb)	NUP133	229507051	229507300	250	220
chr1	Promoter (<=1kb)	LINC01682	229891951	229892200	250	210
chr1	Promoter (1-2kb)	GALNT2	230068501	230069100	600	260
chr1	Promoter (1-2kb)	LOC105373167	230887901	230888100	200	170
chr1	Promoter (<=1kb)	LOC105373167	230889801	230890100	300	250
chr1	Promoter (<=1kb)	C1orf131	231241051	231241450	400	150
chr1	Promoter (<=1kb)	GNPAT	231241801	231242150	350	210
chr1	Promoter (1-2kb)	GNPAT	231242401	231242900	500	170
chr1	Promoter (<=1kb)	SPRTN	231335101	231336750	1650	470
chr1	Promoter (<=1kb)	SPRTN	231336801	231337300	500	180
chr1	Promoter (<=1kb)	EXOC8	231337801	231338700	900	250
chr1	Promoter (<=1kb)	SPRTN	231338951	231340500	1550	320
chr1	Promoter (1-2kb)	SPRTN	231340551	231341100	550	170
chr1	Promoter (1-2kb)	SPRTN	231341151	231341600	450	210
chr1	Promoter (<=1kb)	SPRTN	231347601	231347850	250	150
chr1	Promoter (1-2kb)	EGLN1	231418201	231418650	450	350
chr1	Promoter (<=1kb)	EGLN1	231418701	231421500	2800	520
chr1	Promoter (<=1kb)	EGLN1	231421551	231422550	1000	200
chr1	Promoter (<=1kb)	EGLN1	231422701	231422900	200	200
chr1	Promoter (<=1kb)	TSNAX	231533451	231533900	450	150
chr1	Promoter (1-2kb)	DISC1	231624801	231625000	200	150
chr1	Promoter (1-2kb)	SIPA1L2	232628151	232628500	350	170
chr1	Promoter (1-2kb)	LINC01744	232740601	232740800	200	200
chr1	Promoter (<=1kb)	LOC101927711	232843801	232844100	300	200
chr1	Promoter (1-2kb)	NTPCR	232952701	232953100	400	210
chr1	Promoter (1-2kb)	MAP3K21	233329301	233329500	200	150
chr1	Promoter (1-2kb)	KCNK1	233615651	233616800	1150	160
chr1	Promoter (1-2kb)	LOC124900421	234591751	234592150	400	230
chr1	Promoter (<=1kb)	IRF2BP2	234607601	234608250	650	230
chr1	Promoter (<=1kb)	IRF2BP2	234608351	234608850	500	160
chr1	Promoter (<=1kb)	IRF2BP2	234610351	234611650	1300	170
chr1	Promoter (1-2kb)	LINC00184	234631051	234631350	300	160
chr1	Promoter (<=1kb)	LOC124904555	234696201	234696550	350	150
chr1	Promoter (1-2kb)	LOC124904556	234710401	234710750	350	190
chr1	Promoter (1-2kb)	LINC01132	234722001	234722250	250	150
chr1	Promoter (<=1kb)	LNCATV	234961451	234961750	300	180
chr1	Promoter (1-2kb)	TOMM20	235121151	235121400	250	160
chr1	Promoter (<=1kb)	SNORA14B	235127051	235127950	900	180
chr1	Promoter (<=1kb)	TOMM20	235128151	235129000	850	160
chr1	Promoter (1-2kb)	RBM34	235159101	235159400	300	160
chr1	Promoter (<=1kb)	GGPS1	235325401	235326350	950	220
chr1	Promoter (<=1kb)	GGPS1	235326401	235327400	1000	320
chr1	Promoter (<=1kb)	TBCE	235328601	235330450	1850	340
chr1	Promoter (<=1kb)	TBCE	235330751	235331250	500	190
chr1	Promoter (1-2kb)	TBCE	235400151	235400350	200	170
chr1	Promoter (<=1kb)	TBCE	235414051	235414550	500	170
chr1	Promoter (<=1kb)	TBCE	235430251	235430550	300	190
chr1	Promoter (<=1kb)	B3GALNT2	235502401	235503750	1350	240
chr1	Promoter (<=1kb)	B3GALNT2	235503801	235504700	900	200
chr1	Promoter (<=1kb)	GPR137B	236142651	236142900	250	150
chr1	Promoter (1-2kb)	ERO1B	236228451	236228800	350	160
chr1	Promoter (1-2kb)	ACTN2	236749401	236749600	200	160
chr1	Promoter (1-2kb)	MTR	236810901	236811200	300	170
chr1	Promoter (<=1kb)	CHRM3-AS2	239770751	239771000	250	170
chr1	Promoter (1-2kb)	FMN2	240093801	240094100	300	150
chr1	Promoter (<=1kb)	CEP170	243253001	243253250	250	160
chr1	Promoter (<=1kb)	AKT3	243850351	243850600	250	160
chr1	Promoter (<=1kb)	ADSS2	244450801	244451400	600	210
chr1	Promoter (<=1kb)	ADSS2	244451501	244451950	450	180
chr1	Promoter (<=1kb)	DESI2	244652901	244653300	400	180
chr1	Promoter (<=1kb)	COX20	244835751	244836000	250	160
chr1	Promoter (<=1kb)	HNRNPU	244862201	244862450	250	160
chr1	Promoter (<=1kb)	HNRNPU	244864651	244864950	300	150
chr1	Promoter (<=1kb)	HNRNPU	244865101	244865800	700	180
chr1	Promoter (1-2kb)	HNRNPU	244865901	244866500	600	170
chr1	Promoter (1-2kb)	SH3BP5L	248817901	248818150	250	160
chr10	Promoter (1-2kb)	ZMYND11	132751	133150	400	150
chr10	Promoter (1-2kb)	WDR37	1054101	1054650	550	150
chr10	Promoter (1-2kb)	WDR37	1054901	1055150	250	210
chr10	Promoter (<=1kb)	WDR37	1056301	1056550	250	150
chr10	Promoter (1-2kb)	LINC02668	3256051	3256300	250	180
chr10	Promoter (1-2kb)	AKR1C8	5136701	5136950	250	150
chr10	Promoter (<=1kb)	AKR1C4	5195151	5195500	350	190
chr10	Promoter (1-2kb)	NET1	5413951	5414250	300	150
chr10	Promoter (<=1kb)	CALML5	5498851	5499300	450	170
chr10	Promoter (<=1kb)	TASOR2	5685251	5685650	400	170
chr10	Promoter (<=1kb)	TASOR2	5685701	5686650	950	170
chr10	Promoter (<=1kb)	TASOR2	5692401	5693500	1100	170
chr10	Promoter (1-2kb)	GDI2	5810751	5811800	1050	200
chr10	Promoter (<=1kb)	PFKFB3	6145401	6145700	300	190
chr10	Promoter (1-2kb)	PFKFB3	6148251	6148600	350	150
chr10	Promoter (<=1kb)	LOC107984206	8181751	8182000	250	180
chr10	Promoter (1-2kb)	USP6NL-AS1	11609251	11609550	300	160
chr10	Promoter (<=1kb)	MSANTD7	14838101	14838300	200	150
chr10	Promoter (<=1kb)	NMT2	15110351	15110600	250	150
chr10	Promoter (1-2kb)	NMT2	15166151	15166900	750	230
chr10	Promoter (<=1kb)	NMT2	15167251	15168100	850	180
chr10	Promoter (<=1kb)	MINDY3	15817451	15817650	200	150
chr10	Promoter (<=1kb)	NEBL	21175051	21175400	350	170
chr10	Promoter (1-2kb)	SKIDA1	21528351	21528650	300	180
chr10	Promoter (<=1kb)	COMMD3	22316701	22317400	700	150
chr10	Promoter (<=1kb)	BMI1	22320051	22320250	200	150
chr10	Promoter (<=1kb)	COMMD3-BMI1	22324701	22325250	550	160
chr10	Promoter (1-2kb)	ARHGAP21	24720201	24720400	200	150
chr10	Promoter (<=1kb)	ARHGAP21	24720601	24721600	1000	220
chr10	Promoter (<=1kb)	ARHGAP21	24721901	24722200	300	190
chr10	Promoter (1-2kb)	ANKRD26	27050751	27050950	200	160
chr10	Promoter (<=1kb)	CREM	35127701	35128000	300	160
chr10	Promoter (<=1kb)	HNRNPF	43398001	43399100	1100	170
chr10	Promoter (1-2kb)	HNRNPF	43405951	43406700	750	170
chr10	Promoter (<=1kb)	HNRNPF	43407401	43407850	450	160
chr10	Promoter (1-2kb)	LINC02916	43421801	43422000	200	150
chr10	Promoter (<=1kb)	LINC00619	43846601	43846900	300	160
chr10	Promoter (<=1kb)	GPRIN2	46554051	46554750	700	220
chr10	Promoter (<=1kb)	GPRIN2	46555951	46556600	650	150
chr10	Promoter (1-2kb)	FRMPD2	48250001	48250200	200	150
chr10	Promoter (<=1kb)	ARHGAP22	48524851	48525050	200	190
chr10	Promoter (<=1kb)	CHAT	49609501	49609800	300	180
chr10	Promoter (<=1kb)	LNCAROD	52454201	52454450	250	150
chr10	Promoter (<=1kb)	IPMK	58266851	58267100	250	160
chr10	Promoter (<=1kb)	CISD1	58269801	58270100	300	170
chr10	Promoter (<=1kb)	HERC4	68074101	68074350	250	210
chr10	Promoter (<=1kb)	PBLD	68297151	68297400	250	150
chr10	Promoter (<=1kb)	SLC25A16	68527101	68527300	200	270
chr10	Promoter (<=1kb)	TET1	68560501	68560750	250	150
chr10	Promoter (<=1kb)	VPS26A	69124601	69125050	450	160
chr10	Promoter (1-2kb)	TSPAN15	69504051	69504300	250	150
chr10	Promoter (<=1kb)	TYSND1	70145101	70145550	450	150
chr10	Promoter (1-2kb)	SAR1A	70172101	70172300	200	150
chr10	Promoter (<=1kb)	EIF4EBP2	70404651	70405650	1000	150
chr10	Promoter (1-2kb)	EIF4EBP2	70405701	70406300	600	170
chr10	Promoter (1-2kb)	PALD1	70535901	70536200	300	150
chr10	Promoter (1-2kb)	UNC5B	71214751	71214950	200	150
chr10	Promoter (1-2kb)	UNC5B-AS1	71216301	71216750	450	170
chr10	Promoter (<=1kb)	UNC5B-AS1	71216901	71217500	600	240
chr10	Promoter (<=1kb)	UNC5B-AS1	71217551	71218100	550	150
chr10	Promoter (<=1kb)	CDH23	71571751	71572050	300	150
chr10	Promoter (1-2kb)	VSIR	71759501	71759800	300	150
chr10	Promoter (<=1kb)	ASCC1	72204351	72204650	300	160
chr10	Promoter (<=1kb)	MCU	72693451	72693900	450	250
chr10	Promoter (<=1kb)	P4HA1	73097251	73097500	250	200
chr10	Promoter (<=1kb)	FUT11	73773201	73773550	350	190
chr10	Promoter (<=1kb)	ZSWIM8	73785201	73785750	550	150
chr10	Promoter (<=1kb)	ADK	74151751	74152000	250	160
chr10	Promoter (<=1kb)	RPS24	78034151	78034450	300	200
chr10	Promoter (<=1kb)	ZMIZ1-AS1	79066251	79066500	250	150
chr10	Promoter (1-2kb)	ZMIZ1	79244951	79245200	250	160
chr10	Promoter (1-2kb)	ZMIZ1	79275751	79276000	250	170
chr10	Promoter (<=1kb)	SFTPA2	79560151	79560500	350	170
chr10	Promoter (1-2kb)	ANXA11	80203201	80203450	250	260
chr10	Promoter (<=1kb)	ANXA11	80203801	80204000	200	150
chr10	Promoter (<=1kb)	ANXA11	80204101	80204400	300	180
chr10	Promoter (<=1kb)	GHITM	84140151	84140450	300	220
chr10	Promoter (1-2kb)	RGR	84243551	84243800	250	160
chr10	Promoter (<=1kb)	WAPL	86521051	86521300	250	160
chr10	Promoter (<=1kb)	GLUD1	87053101	87053300	200	150
chr10	Promoter (<=1kb)	GLUD1	87094851	87095050	200	180
chr10	Promoter (<=1kb)	KIF11	92574451	92574850	400	150
chr10	Promoter (<=1kb)	KIF11	92593451	92594250	800	230
chr10	Promoter (<=1kb)	TBC1D12	94403451	94403850	400	160
chr10	Promoter (<=1kb)	HELLS	94546751	94547000	250	160
chr10	Promoter (<=1kb)	HELLS	94569101	94569450	350	150
chr10	Promoter (<=1kb)	ENTPD1	95756951	95757150	200	200
chr10	Promoter (<=1kb)	ENTPD1-AS1	96090201	96090400	200	150
chr10	Promoter (<=1kb)	ARHGAP19	97292251	97292650	400	170
chr10	Promoter (<=1kb)	PGAM1	97427251	97427750	500	240
chr10	Promoter (1-2kb)	ANKRD2	97573951	97574200	250	180
chr10	Promoter (<=1kb)	PYROXD2	98415401	98415600	200	180
chr10	Promoter (<=1kb)	OLMALINC	100371851	100372100	250	180
chr10	Promoter (<=1kb)	OLMALINC	100372651	100373350	700	210
chr10	Promoter (<=1kb)	MRPL43	100986451	100986900	450	190
chr10	Promoter (<=1kb)	LINC02681	101263101	101263650	550	230
chr10	Promoter (<=1kb)	DPCD	101588501	101588750	250	150
chr10	Promoter (<=1kb)	FBXW4	101694301	101694800	500	160
chr10	Promoter (1-2kb)	OGA	101816001	101816350	350	260
chr10	Promoter (<=1kb)	OGA	101816401	101817750	1350	170
chr10	Promoter (<=1kb)	OGA	101817801	101818050	250	170
chr10	Promoter (<=1kb)	OGA	101818101	101818400	300	150
chr10	Promoter (1-2kb)	ARMH3	102057751	102057950	200	160
chr10	Promoter (<=1kb)	LDB1	102115601	102115850	250	160
chr10	Promoter (<=1kb)	PSD	102422301	102422800	500	160
chr10	Promoter (1-2kb)	MIR146B	102438251	102438550	300	150
chr10	Promoter (1-2kb)	MFSD13A	102462501	102462900	400	190
chr10	Promoter (<=1kb)	ACTR1A	102487451	102487700	250	150
chr10	Promoter (<=1kb)	ACTR1A	102501301	102501700	400	210
chr10	Promoter (<=1kb)	TRIM8	102646101	102646400	300	220
chr10	Promoter (<=1kb)	NT5C2	103192051	103192350	300	150
chr10	Promoter (<=1kb)	PCGF6	103349301	103349500	200	170
chr10	Promoter (<=1kb)	SH3PXD2A	103854201	103854500	300	160
chr10	Promoter (1-2kb)	SLK	103969101	103969300	200	260
chr10	Promoter (1-2kb)	GSTO2	104273501	104273700	200	170
chr10	Promoter (<=1kb)	MXI1	110206551	110206900	350	190
chr10	Promoter (<=1kb)	MXI1	110209201	110209800	600	250
chr10	Promoter (1-2kb)	RBM20	110821851	110822050	200	160
chr10	Promoter (1-2kb)	LOC124902502	112953751	112954850	1100	220
chr10	Promoter (<=1kb)	MIR2110	114173901	114174300	400	170
chr10	Promoter (1-2kb)	PDZD8	117372401	117372850	450	190
chr10	Promoter (<=1kb)	PDZD8	117373301	117373700	400	160
chr10	Promoter (<=1kb)	PDZD8	117373801	117374400	600	190
chr10	Promoter (<=1kb)	PDZD8	117374601	117375000	400	190
chr10	Promoter (<=1kb)	PDZD8	117375201	117375500	300	220
chr10	Promoter (1-2kb)	PDZD8	117377251	117377550	300	170
chr10	Promoter (<=1kb)	CACUL1	118753551	118754200	650	160
chr10	Promoter (<=1kb)	EIF3A	119079201	119080200	1000	260
chr10	Promoter (<=1kb)	GRK5	119208201	119208400	200	250
chr10	Promoter (<=1kb)	LOC105378511	119335851	119336100	250	160
chr10	Promoter (<=1kb)	FAM53B	124745051	124745250	200	160
chr10	Promoter (1-2kb)	ZRANB1	124915301	124915750	450	150
chr10	Promoter (<=1kb)	ZRANB1	124917801	124918150	350	170
chr10	Promoter (<=1kb)	CTBP2	125028001	125028300	300	180
chr10	Promoter (1-2kb)	CTBP2	125156301	125156750	450	250
chr10	Promoter (<=1kb)	CTBP2	125157201	125157950	750	280
chr10	Promoter (<=1kb)	UROS	125814601	125815000	400	170
chr10	Promoter (<=1kb)	FOXI2	127737051	127737250	200	150
chr10	Promoter (<=1kb)	GLRX3	130135251	130135450	200	160
chr10	Promoter (<=1kb)	STK32C	132308051	132308350	300	150
chr10	Promoter (<=1kb)	STK32C	132331251	132331700	450	200
chr10	Promoter (1-2kb)	LRRC27	132339301	132339600	300	150
chr10	Promoter (<=1kb)	LINC03068	132441101	132441350	250	150
chr10	Promoter (<=1kb)	INPP5A	132538851	132539500	650	160
chr10	Promoter (<=1kb)	KNDC1	133159301	133159700	400	150
chr11	Promoter (1-2kb)	PHRF1	574101	575150	1050	200
chr11	Promoter (<=1kb)	TALDO1	747351	747750	400	180
chr11	Promoter (<=1kb)	TALDO1	747801	748000	200	180
chr11	Promoter (1-2kb)	TALDO1	748601	748850	250	150
chr11	Promoter (<=1kb)	SLC25A22	796451	796950	500	150
chr11	Promoter (<=1kb)	PIDD1	802451	803050	600	170
chr11	Promoter (<=1kb)	PNPLA2	820301	820650	350	180
chr11	Promoter (<=1kb)	PNPLA2	820851	821400	550	170
chr11	Promoter (<=1kb)	CRACR2B	827551	827950	400	150
chr11	Promoter (<=1kb)	TSPAN4	844551	845000	450	160
chr11	Promoter (<=1kb)	AP2A2	924251	924600	350	220
chr11	Promoter (1-2kb)	AP2A2	994151	994400	250	160
chr11	Promoter (<=1kb)	AP2A2	1005901	1006150	250	170
chr11	Promoter (<=1kb)	MUC6	1016551	1018550	2000	250
chr11	Promoter (<=1kb)	DUSP8	1558601	1558950	350	160
chr11	Promoter (1-2kb)	LOC105376517	1776751	1777100	350	240
chr11	Promoter (<=1kb)	LSP1	1870601	1871100	500	170
chr11	Promoter (1-2kb)	IGF2	2135801	2136150	350	150
chr11	Promoter (1-2kb)	ASCL2	2269101	2269450	350	150
chr11	Promoter (1-2kb)	SLC22A18	2913951	2914150	200	150
chr11	Promoter (<=1kb)	OSBPL5	3161651	3162050	400	150
chr11	Promoter (<=1kb)	LOC105376526	3580251	3580450	200	150
chr11	Promoter (<=1kb)	PGAP2	3797901	3798200	300	150
chr11	Promoter (<=1kb)	OR51D1	4636801	4637050	250	170
chr11	Promoter (1-2kb)	HPX	6430951	6431150	200	180
chr11	Promoter (1-2kb)	HPX	6439401	6439700	300	170
chr11	Promoter (<=1kb)	HPX	6443351	6443650	300	160
chr11	Promoter (<=1kb)	ARFIP2	6480101	6480600	500	210
chr11	Promoter (<=1kb)	DENND2B	8810901	8811100	200	180
chr11	Promoter (<=1kb)	DENND5A	9265701	9265900	200	150
chr11	Promoter (1-2kb)	IPO7	9418651	9418900	250	150
chr11	Promoter (<=1kb)	ZNF143	9459851	9460700	850	190
chr11	Promoter (1-2kb)	ZNF143	9513751	9514000	250	180
chr11	Promoter (<=1kb)	RNF141	10540351	10541050	700	190
chr11	Promoter (<=1kb)	EIF4G2	10808901	10809100	200	150
chr11	Promoter (1-2kb)	USP47	11952001	11952500	500	160
chr11	Promoter (<=1kb)	MICAL2	12248801	12249100	300	180
chr11	Promoter (<=1kb)	BMAL1	13371401	13371750	350	170
chr11	Promoter (<=1kb)	LOC105376568	15621551	15621900	350	180
chr11	Promoter (<=1kb)	SOX6	16111651	16111950	300	200
chr11	Promoter (<=1kb)	USH1C	17516201	17516400	200	170
chr11	Promoter (<=1kb)	OTOG	17548501	17548750	250	150
chr11	Promoter (<=1kb)	LDHA	18395001	18395550	550	150
chr11	Promoter (1-2kb)	SPTY2D1	18632551	18632900	350	170
chr11	Promoter (1-2kb)	LGR4	27377051	27377350	300	170
chr11	Promoter (1-2kb)	LIN7C	27505351	27505700	350	220
chr11	Promoter (<=1kb)	METTL15	28108301	28108600	300	150
chr11	Promoter (<=1kb)	EIF3M	32593701	32594000	300	170
chr11	Promoter (1-2kb)	CSTF3-DT	33188801	33189000	200	200
chr11	Promoter (1-2kb)	HIPK3	33259351	33259600	250	150
chr11	Promoter (1-2kb)	LINC02740	42241001	42241250	250	150
chr11	Promoter (<=1kb)	EXT2	44127651	44127950	300	160
chr11	Promoter (1-2kb)	CHST1	45648151	45648350	200	240
chr11	Promoter (<=1kb)	LARGE2	45928601	45928950	350	150
chr11	Promoter (<=1kb)	DGKZ	46360851	46361200	350	170
chr11	Promoter (<=1kb)	AMBRA1	46593551	46593850	300	210
chr11	Promoter (<=1kb)	CKAP5	46845251	46845900	650	210
chr11	Promoter (<=1kb)	CKAP5	46845951	46846500	550	160
chr11	Promoter (<=1kb)	SPI1	47377801	47378000	200	150
chr11	Promoter (<=1kb)	SLC39A13	47411451	47411850	400	180
chr11	Promoter (1-2kb)	SLC39A13	47416601	47416900	300	170
chr11	Promoter (<=1kb)	PTPMT1	47565801	47566000	200	200
chr11	Promoter (1-2kb)	FNBP4	47755701	47755900	200	180
chr11	Promoter (<=1kb)	FNBP4	47766701	47767100	400	190
chr11	Promoter (1-2kb)	UBE2L6	57559151	57559350	200	200
chr11	Promoter (<=1kb)	MIR130A	57641451	57641850	400	170
chr11	Promoter (<=1kb)	MS4A8	60700351	60700550	200	150
chr11	Promoter (1-2kb)	TMEM109	60915201	60915550	350	160
chr11	Promoter (1-2kb)	DAGLA	61682451	61682850	400	150
chr11	Promoter (<=1kb)	FADS1	61814851	61815100	250	150
chr11	Promoter (1-2kb)	MIR6747	62568651	62568900	250	170
chr11	Promoter (<=1kb)	MTA2	62600451	62600850	400	230
chr11	Promoter (<=1kb)	MTA2	62600951	62601350	400	190
chr11	Promoter (1-2kb)	GANAB	62648601	62648850	250	150
chr11	Promoter (<=1kb)	LBHD1	62669401	62669600	200	160
chr11	Promoter (<=1kb)	HNRNPUL2-BSCL2	62723851	62724600	750	170
chr11	Promoter (<=1kb)	HNRNPUL2-BSCL2	62726251	62726550	300	170
chr11	Promoter (1-2kb)	STX5	62824951	62825400	450	160
chr11	Promoter (<=1kb)	STX5-DT	62833501	62833850	350	310
chr11	Promoter (<=1kb)	WDR74	62840401	62840700	300	160
chr11	Promoter (1-2kb)	WDR74	62843051	62843300	250	150
chr11	Promoter (1-2kb)	SLC3A2	62857601	62858050	450	170
chr11	Promoter (<=1kb)	SLC3A2	62880551	62880850	300	160
chr11	Promoter (<=1kb)	RTN3	63681901	63682350	450	190
chr11	Promoter (<=1kb)	COX8A	63974501	63974750	250	150
chr11	Promoter (1-2kb)	FLRT1	64037901	64038150	250	150
chr11	Promoter (<=1kb)	STIP1	64202301	64203000	700	150
chr11	Promoter (<=1kb)	NUDT22	64227201	64227500	300	180
chr11	Promoter (<=1kb)	DNAJC4	64232951	64233650	700	160
chr11	Promoter (<=1kb)	VEGFB	64235351	64235700	350	150
chr11	Promoter (<=1kb)	NRXN2-AS1	64646651	64647250	600	170
chr11	Promoter (<=1kb)	PPP2R5B	64917851	64918100	250	150
chr11	Promoter (<=1kb)	LTBP3	65554051	65554300	250	160
chr11	Promoter (1-2kb)	FAM89B	65573551	65573850	300	200
chr11	Promoter (<=1kb)	MAP3K11	65613501	65613750	250	180
chr11	Promoter (1-2kb)	PCNX3	65628151	65628400	250	200
chr11	Promoter (<=1kb)	KAT5	65712401	65712600	200	150
chr11	Promoter (<=1kb)	RNASEH2C	65719651	65720350	700	150
chr11	Promoter (<=1kb)	CFL1	65856601	65856900	300	210
chr11	Promoter (1-2kb)	TMEM151A	66292901	66293300	400	160
chr11	Promoter (<=1kb)	B4GAT1	66346951	66347250	300	150
chr11	Promoter (<=1kb)	RBM14	66618401	66618700	300	180
chr11	Promoter (<=1kb)	SYT12	67021751	67022050	300	150
chr11	Promoter (<=1kb)	KDM2A	67120201	67120850	650	170
chr11	Promoter (<=1kb)	KDM2A	67120901	67121500	600	230
chr11	Promoter (<=1kb)	KDM2A	67239201	67239800	600	150
chr11	Promoter (<=1kb)	GRK2	67282751	67283200	450	190
chr11	Promoter (<=1kb)	ANKRD13D	67290301	67290600	300	180
chr11	Promoter (<=1kb)	SSH3	67308401	67308750	350	160
chr11	Promoter (<=1kb)	LOC100130987	67316651	67317400	750	190
chr11	Promoter (<=1kb)	POLD4	67356801	67357150	350	280
chr11	Promoter (<=1kb)	AIP	67467901	67468250	350	180
chr11	Promoter (<=1kb)	PITPNM1	67498051	67498400	350	150
chr11	Promoter (<=1kb)	NDUFS8	68036501	68036750	250	170
chr11	Promoter (1-2kb)	MIR548K	70282451	70282650	200	180
chr11	Promoter (<=1kb)	CTTN-DT	70397751	70397950	200	160
chr11	Promoter (<=1kb)	PDE2A	72597401	72598400	1000	150
chr11	Promoter (1-2kb)	PDE2A	72667651	72667850	200	170
chr11	Promoter (1-2kb)	ARAP1	72698201	72698750	550	190
chr11	Promoter (<=1kb)	P2RY6	73268751	73269100	350	170
chr11	Promoter (<=1kb)	RAB6A	73759751	73760300	550	160
chr11	Promoter (<=1kb)	MRPL48	73787751	73788000	250	160
chr11	Promoter (<=1kb)	PAAF1	73899701	73899900	200	170
chr11	Promoter (<=1kb)	POLD3	74592501	74592900	400	150
chr11	Promoter (<=1kb)	GDPD5	75451501	75451750	250	170
chr11	Promoter (<=1kb)	GDPD5	75458101	75458350	250	160
chr11	Promoter (1-2kb)	WNT11	76207551	76207750	200	180
chr11	Promoter (<=1kb)	EMSY-DT	76443651	76444100	450	200
chr11	Promoter (1-2kb)	MIR4300HG	82719451	82719650	200	180
chr11	Promoter (<=1kb)	PICALM	86067351	86067900	550	250
chr11	Promoter (1-2kb)	RAB38	88046951	88047250	300	160
chr11	Promoter (<=1kb)	LOC101929174	88338251	88338800	550	180
chr11	Promoter (1-2kb)	LOC105369435	94235701	94236800	1100	330
chr11	Promoter (<=1kb)	LOC105369435	94237401	94239250	1850	480
chr11	Promoter (1-2kb)	JRKL	96391451	96391650	200	160
chr11	Promoter (1-2kb)	PGR	101131351	101131700	350	230
chr11	Promoter (<=1kb)	CASP1P2	105072201	105072450	250	160
chr11	Promoter (1-2kb)	LINC02732	110352901	110353200	300	150
chr11	Promoter (<=1kb)	POU2AF1	111363651	111363900	250	150
chr11	Promoter (<=1kb)	USP28	113875001	113875250	250	150
chr11	Promoter (<=1kb)	ZBTB16	114058701	114059000	300	150
chr11	Promoter (<=1kb)	ZBTB16	114159301	114159650	350	160
chr11	Promoter (1-2kb)	CADM1	115258401	115258600	200	200
chr11	Promoter (<=1kb)	APOA1-AS	116835401	116835700	300	160
chr11	Promoter (1-2kb)	SIK3	117096101	117096350	250	150
chr11	Promoter (1-2kb)	SIK3	117096451	117096850	400	210
chr11	Promoter (<=1kb)	SMIM35	118088651	118088950	300	170
chr11	Promoter (1-2kb)	LOC124902767	118885801	118886150	350	170
chr11	Promoter (<=1kb)	HYOU1	119056051	119056400	350	150
chr11	Promoter (<=1kb)	NLRX1	119169301	119169500	200	160
chr11	Promoter (<=1kb)	POU2F3	120318051	120318350	300	150
chr11	Promoter (<=1kb)	ARHGEF12	120335551	120335850	300	150
chr11	Promoter (<=1kb)	ARHGEF12	120336551	120338050	1500	180
chr11	Promoter (1-2kb)	ARHGEF12	120338651	120338900	250	150
chr11	Promoter (<=1kb)	MSANTD2	124799151	124799550	400	160
chr11	Promoter (1-2kb)	ROBO4	124895601	124895800	200	150
chr11	Promoter (<=1kb)	PKNOX2-AS1	125266651	125266850	200	160
chr11	Promoter (<=1kb)	VSIG10L2	125952451	125952700	250	180
chr11	Promoter (<=1kb)	CDON	126059401	126059650	250	150
chr11	Promoter (<=1kb)	TIRAP	126291701	126291950	250	160
chr11	Promoter (<=1kb)	APLP2	130071051	130071550	500	180
chr11	Promoter (<=1kb)	ZBTB44	130261801	130262050	250	150
chr11	Promoter (1-2kb)	LINC02731	134033901	134034350	450	160
chr11	Promoter (1-2kb)	B3GAT1-DT	134414051	134414600	550	190
chr12	Promoter (1-2kb)	IQSEC3	75951	76300	350	180
chr12	Promoter (<=1kb)	KDM5A	388651	388950	300	200
chr12	Promoter (<=1kb)	WNK1	753751	754050	300	150
chr12	Promoter (1-2kb)	ERC1	992701	992950	250	170
chr12	Promoter (1-2kb)	ERC1	1113451	1113650	200	170
chr12	Promoter (1-2kb)	FBXL14	1591601	1591900	300	160
chr12	Promoter (<=1kb)	FBXL14	1593301	1594200	900	150
chr12	Promoter (<=1kb)	ADIPOR2	1690151	1690350	200	150
chr12	Promoter (<=1kb)	LRTM2	1821001	1821200	200	150
chr12	Promoter (<=1kb)	LINC02827	3319101	3319300	200	150
chr12	Promoter (<=1kb)	CRACR2A	3654001	3654250	250	150
chr12	Promoter (<=1kb)	VWF	6021251	6021650	400	180
chr12	Promoter (<=1kb)	CD9	6201651	6202000	350	180
chr12	Promoter (<=1kb)	IFFO1	6550751	6550950	200	180
chr12	Promoter (1-2kb)	IFFO1	6557401	6557800	400	150
chr12	Promoter (1-2kb)	USP5	6854601	6854900	300	170
chr12	Promoter (<=1kb)	TPI1	6869101	6869300	200	150
chr12	Promoter (<=1kb)	ATN1	6928901	6929250	350	220
chr12	Promoter (<=1kb)	PEX5	7211101	7211400	300	170
chr12	Promoter (<=1kb)	LINC02972	8787101	8787500	400	160
chr12	Promoter (<=1kb)	KLRK1-AS1	10364601	10365100	500	170
chr12	Promoter (<=1kb)	LINC01252	11547251	11547600	350	160
chr12	Promoter (<=1kb)	CDKN1B	12715851	12716750	900	160
chr12	Promoter (<=1kb)	CDKN1B	12717351	12719450	2100	340
chr12	Promoter (1-2kb)	ETNK1	22626601	22626800	200	150
chr12	Promoter (<=1kb)	ETFRF1	25195401	25195600	200	150
chr12	Promoter (<=1kb)	STK38L	27243501	27243750	250	180
chr12	Promoter (<=1kb)	TMTC1	29610001	29610250	250	150
chr12	Promoter (<=1kb)	DDX11	31088901	31089250	350	150
chr12	Promoter (<=1kb)	SINHCAF	31323501	31323850	350	150
chr12	Promoter (<=1kb)	SINHCAF	31325251	31325500	250	180
chr12	Promoter (<=1kb)	SINHCAF	31326251	31326450	200	180
chr12	Promoter (<=1kb)	DENND5B-AS1	31588951	31589500	550	190
chr12	Promoter (<=1kb)	LOC124903068	34210601	34211000	400	160
chr12	Promoter (<=1kb)	KIF21A	39332251	39332450	200	150
chr12	Promoter (<=1kb)	HDAC7	47818551	47818900	350	180
chr12	Promoter (<=1kb)	ASB8	48157551	48157750	200	200
chr12	Promoter (<=1kb)	KANSL2	48682001	48682350	350	180
chr12	Promoter (<=1kb)	PRKAG1	49019701	49020050	350	150
chr12	Promoter (1-2kb)	KMT2D	49058501	49058950	450	160
chr12	Promoter (<=1kb)	TUBA1B-AS1	49131751	49132550	800	160
chr12	Promoter (<=1kb)	TROAP	49323501	49323850	350	160
chr12	Promoter (<=1kb)	SLC11A2	51028201	51028450	250	170
chr12	Promoter (<=1kb)	GALNT6	51393551	51393750	200	160
chr12	Promoter (<=1kb)	ACVR1B	51952351	51952650	300	170
chr12	Promoter (1-2kb)	NR4A1	52039751	52040200	450	190
chr12	Promoter (<=1kb)	NR4A1	52051201	52051850	650	190
chr12	Promoter (<=1kb)	NR4A1	52053201	52054000	800	180
chr12	Promoter (<=1kb)	KRT78	52847051	52847450	400	200
chr12	Promoter (1-2kb)	TNS2	53052551	53052900	350	230
chr12	Promoter (<=1kb)	TNS2	53058551	53058850	300	150
chr12	Promoter (1-2kb)	PFDN5	53293151	53293500	350	150
chr12	Promoter (1-2kb)	AAAS	53316851	53317150	300	150
chr12	Promoter (<=1kb)	AAAS	53321101	53321300	200	150
chr12	Promoter (<=1kb)	SP1	53379601	53380100	500	150
chr12	Promoter (<=1kb)	PRR13	53441501	53441850	350	170
chr12	Promoter (<=1kb)	MAP3K12	53492001	53492300	300	160
chr12	Promoter (<=1kb)	ATF7	53625251	53625450	200	180
chr12	Promoter (<=1kb)	ATP5MC2	53672801	53673100	300	150
chr12	Promoter (1-2kb)	HOXC13-AS	53940651	53940950	300	150
chr12	Promoter (1-2kb)	HOXC13-AS	53941351	53941750	400	150
chr12	Promoter (<=1kb)	HOTAIR	53964601	53965650	1050	180
chr12	Promoter (<=1kb)	HOTAIR	53966301	53967000	700	190
chr12	Promoter (<=1kb)	HOTAIR	53967051	53968050	1000	200
chr12	Promoter (<=1kb)	HOTAIR	53969001	53970300	1300	150
chr12	Promoter (<=1kb)	HOTAIR	53970351	53972700	2350	250
chr12	Promoter (<=1kb)	HOTAIR	53972801	53973300	500	210
chr12	Promoter (<=1kb)	HOTAIR	53975551	53976850	1300	230
chr12	Promoter (<=1kb)	HOXC-AS3	53985351	53986200	850	170
chr12	Promoter (<=1kb)	HOXC10	53986301	53988700	2400	310
chr12	Promoter (<=1kb)	HOXC6	53988751	53990000	1250	180
chr12	Promoter (<=1kb)	HOXC6	53990101	53994150	4050	390
chr12	Promoter (<=1kb)	HOXC9	53994701	53996050	1350	300
chr12	Promoter (<=1kb)	HOXC-AS2	53996151	54001100	4950	290
chr12	Promoter (1-2kb)	HOXC9	54001201	54002000	800	200
chr12	Promoter (1-2kb)	HOXC9	54002051	54002900	850	240
chr12	Promoter (<=1kb)	HOXC8	54006801	54008850	2050	340
chr12	Promoter (<=1kb)	HOXC8	54009401	54012250	2850	240
chr12	Promoter (1-2kb)	HOXC6	54014051	54014500	450	170
chr12	Promoter (<=1kb)	HOXC6	54015001	54015650	650	180
chr12	Promoter (<=1kb)	HOXC6	54015901	54016700	800	240
chr12	Promoter (<=1kb)	HOXC5	54017201	54017450	250	150
chr12	Promoter (1-2kb)	HOXC6	54026301	54027400	1100	200
chr12	Promoter (<=1kb)	HOXC6	54028001	54028800	800	160
chr12	Promoter (1-2kb)	HOXC4	54035551	54036400	850	180
chr12	Promoter (<=1kb)	HOXC4	54037101	54037400	300	180
chr12	Promoter (<=1kb)	HOXC4	54038701	54039700	1000	220
chr12	Promoter (1-2kb)	HOXC4	54039801	54040400	600	200
chr12	Promoter (<=1kb)	HOXC4	54053851	54054400	550	160
chr12	Promoter (<=1kb)	LOC100240735	54079451	54079700	250	170
chr12	Promoter (<=1kb)	LOC100240735	54081951	54082550	600	150
chr12	Promoter (<=1kb)	LOC102724030	54163501	54163700	200	170
chr12	Promoter (<=1kb)	SCAT2	54262901	54263200	300	160
chr12	Promoter (<=1kb)	CBX5	54279501	54279750	250	190
chr12	Promoter (<=1kb)	CBX5	54279901	54280150	250	150
chr12	Promoter (<=1kb)	HNRNPA1	54280301	54280550	250	270
chr12	Promoter (<=1kb)	ITGA7	55701201	55701450	250	150
chr12	Promoter (<=1kb)	CD63	55728001	55728300	300	160
chr12	Promoter (<=1kb)	MMP19	55842151	55842450	300	150
chr12	Promoter (<=1kb)	PMEL	55973051	55973750	700	150
chr12	Promoter (<=1kb)	BAZ2A	56601551	56601800	250	170
chr12	Promoter (<=1kb)	SNORD59A	56645001	56645250	250	170
chr12	Promoter (1-2kb)	PTGES3	56685551	56686350	800	150
chr12	Promoter (1-2kb)	STAT6	57095951	57096150	200	170
chr12	Promoter (1-2kb)	LRP1	57126701	57126900	200	160
chr12	Promoter (<=1kb)	GLI1	57461251	57461700	450	170
chr12	Promoter (<=1kb)	GLI1	57466051	57466300	250	240
chr12	Promoter (<=1kb)	ARHGAP9	57479201	57479800	600	180
chr12	Promoter (<=1kb)	MON2	62467401	62467600	200	150
chr12	Promoter (<=1kb)	LOC105369187	65557701	65558000	300	150
chr12	Promoter (<=1kb)	CAND1	67270301	67270850	550	160
chr12	Promoter (1-2kb)	CAND1	67271251	67271550	300	180
chr12	Promoter (1-2kb)	CSRP2	76880551	76880950	400	150
chr12	Promoter (<=1kb)	LINC01619	92140451	92140750	300	190
chr12	Promoter (1-2kb)	EEA1	92927151	92927400	250	190
chr12	Promoter (1-2kb)	TMPO	98513901	98514150	250	210
chr12	Promoter (<=1kb)	TMPO	98514251	98514750	500	240
chr12	Promoter (<=1kb)	TMPO	98515001	98516850	1850	200
chr12	Promoter (1-2kb)	TMPO-AS1	98517751	98518000	250	150
chr12	Promoter (<=1kb)	SCYL2	100335351	100335550	200	150
chr12	Promoter (<=1kb)	NT5DC3	103785951	103786150	200	180
chr12	Promoter (1-2kb)	TTC41P	103894401	103894700	300	160
chr12	Promoter (<=1kb)	HSP90B1	103930101	103930450	350	160
chr12	Promoter (1-2kb)	CKAP4	106246251	106246500	250	150
chr12	Promoter (<=1kb)	UNG	109098151	109098400	250	190
chr12	Promoter (<=1kb)	VPS29	110498801	110499200	400	160
chr12	Promoter (1-2kb)	PPTC7	110581101	110581500	400	190
chr12	Promoter (1-2kb)	PPTC7	110581551	110582100	550	250
chr12	Promoter (<=1kb)	PPP1CC	110743151	110743350	200	160
chr12	Promoter (<=1kb)	ATXN2	111521301	111521500	200	190
chr12	Promoter (<=1kb)	ATXN2	111596651	111597050	400	170
chr12	Promoter (<=1kb)	ATXN2	111597351	111597750	400	240
chr12	Promoter (<=1kb)	TRAFD1	112126001	112126200	200	210
chr12	Promoter (<=1kb)	TBX3	114680551	114682050	1500	190
chr12	Promoter (<=1kb)	MED13L	116276651	116277100	450	150
chr12	Promoter (<=1kb)	SPRING1	116738001	116738300	300	180
chr12	Promoter (<=1kb)	PRKAB1	119668951	119669300	350	160
chr12	Promoter (<=1kb)	SRSF9	120468351	120469100	750	240
chr12	Promoter (<=1kb)	DYNLL1	120470201	120470750	550	180
chr12	Promoter (<=1kb)	RNF10	120535301	120535500	200	160
chr12	Promoter (1-2kb)	MLEC	120688801	120689300	500	170
chr12	Promoter (<=1kb)	MLEC	120694001	120694300	300	180
chr12	Promoter (<=1kb)	ANAPC5	121399451	121399800	350	160
chr12	Promoter (<=1kb)	RHOF	121795351	121795650	300	160
chr12	Promoter (1-2kb)	RHOF	121798351	121799050	700	220
chr12	Promoter (<=1kb)	LINC01089	121801101	121802050	950	260
chr12	Promoter (<=1kb)	LINC01089	121802701	121803200	500	150
chr12	Promoter (<=1kb)	MLXIP	122079651	122079900	250	150
chr12	Promoter (<=1kb)	RSRC2	122526751	122527000	250	200
chr12	Promoter (<=1kb)	HIP1R	122854351	122854700	350	160
chr12	Promoter (<=1kb)	ABCB9	122966151	122966450	300	150
chr12	Promoter (<=1kb)	OGFOD2	122977851	122978250	400	170
chr12	Promoter (<=1kb)	ARL6IP4	122982251	122982500	250	160
chr12	Promoter (<=1kb)	TMED2-DT	123584951	123585200	250	150
chr12	Promoter (<=1kb)	DNAH10	123834701	123835000	300	150
chr12	Promoter (1-2kb)	NCOR2	124330051	124330350	300	190
chr12	Promoter (1-2kb)	LOC124903045	124740351	124740700	350	180
chr12	Promoter (1-2kb)	DHX37	124951851	124952100	250	170
chr12	Promoter (<=1kb)	ADGRD1	131091901	131092150	250	160
chr12	Promoter (1-2kb)	LINC02370	131345951	131346150	200	150
chr12	Promoter (<=1kb)	EP400	131950051	131950300	250	170
chr12	Promoter (1-2kb)	EP400	131959051	131959300	250	150
chr12	Promoter (<=1kb)	GALNT9	132204551	132205150	600	150
chr12	Promoter (1-2kb)	FBRSL1	132492051	132492300	250	150
chr12	Promoter (<=1kb)	POLE	132631901	132632250	350	160
chr12	Promoter (1-2kb)	POLE	132675201	132675450	250	150
chr13	Promoter (<=1kb)	FAM230C	18211501	18212550	1050	1460
chr13	Promoter (1-2kb)	ZMYM2	19956801	19957100	300	170
chr13	Promoter (<=1kb)	PAN3	28139651	28139900	250	230
chr13	Promoter (1-2kb)	UBL3	29848701	29849250	550	160
chr13	Promoter (<=1kb)	HSPH1	31161851	31162050	200	190
chr13	Promoter (1-2kb)	SMAD9	36918201	36918600	400	180
chr13	Promoter (<=1kb)	NAA16	41312101	41312350	250	160
chr13	Promoter (1-2kb)	NAA16	41312401	41312750	350	220
chr13	Promoter (1-2kb)	CPB2-AS1	46050751	46051000	250	200
chr13	Promoter (<=1kb)	KPNA3	49792001	49792200	200	160
chr13	Promoter (<=1kb)	DLEU1	50222201	50222750	550	190
chr13	Promoter (<=1kb)	RNASEH2B	50946951	50947150	200	180
chr13	Promoter (1-2kb)	FAM124A	51223451	51223800	350	190
chr13	Promoter (1-2kb)	LINC00358	62027751	62028150	400	180
chr13	Promoter (1-2kb)	LINC00358	62031201	62031450	250	190
chr13	Promoter (<=1kb)	LINC00448	62797201	62797400	200	180
chr13	Promoter (1-2kb)	LOC102723968	63845751	63846100	350	200
chr13	Promoter (<=1kb)	DACH1	71866751	71867000	250	190
chr13	Promoter (<=1kb)	DACH1	71867201	71867400	200	160
chr13	Promoter (<=1kb)	PIBF1	72782201	72782550	350	180
chr13	Promoter (<=1kb)	PIBF1	72970001	72970250	250	150
chr13	Promoter (<=1kb)	UCHL3	75604151	75604550	400	170
chr13	Promoter (1-2kb)	LMO7	75621651	75622150	500	160
chr13	Promoter (<=1kb)	LMO7DN	75870601	75870900	300	150
chr13	Promoter (<=1kb)	LOC124903183	76608551	76608750	200	170
chr13	Promoter (<=1kb)	MYCBP2-AS1	77026351	77026800	450	160
chr13	Promoter (<=1kb)	EDNRB-AS1	77829101	77829300	200	170
chr13	Promoter (1-2kb)	RBM26	79403201	79404000	800	170
chr13	Promoter (<=1kb)	SPRY2	80339251	80339700	450	160
chr13	Promoter (1-2kb)	LINC00333	84142251	84142500	250	160
chr13	Promoter (<=1kb)	MIR4500HG	87461701	87461900	200	240
chr13	Promoter (<=1kb)	DCT	94469001	94469600	600	150
chr13	Promoter (<=1kb)	LINC00391	94707701	94707900	200	160
chr13	Promoter (<=1kb)	DZIP1	95643601	95643800	200	180
chr13	Promoter (<=1kb)	IPO5	97977601	97977800	200	170
chr13	Promoter (<=1kb)	TM9SF2	99502101	99502650	550	150
chr13	Promoter (1-2kb)	CLYBL-AS2	99692801	99693100	300	150
chr13	Promoter (1-2kb)	ZIC2	99979551	99980050	500	150
chr13	Promoter (<=1kb)	ZIC2	99983701	99984550	850	150
chr13	Promoter (<=1kb)	DCUN1D2	113489401	113489900	500	200
chr13	Promoter (1-2kb)	LINC00552	113749451	113749650	200	150
chr14	Promoter (<=1kb)	PIP4P1	20459251	20459550	300	220
chr14	Promoter (<=1kb)	ANG	20684651	20684850	200	200
chr14	Promoter (<=1kb)	LRP10	22871451	22871650	200	170
chr14	Promoter (<=1kb)	ACIN1	23072601	23072850	250	210
chr14	Promoter (1-2kb)	CIROP	23102451	23103100	650	160
chr14	Promoter (<=1kb)	DHRS2	23640251	23640450	200	160
chr14	Promoter (<=1kb)	CPNE6	24075601	24075800	200	160
chr14	Promoter (<=1kb)	GMPR2	24233101	24233300	200	150
chr14	Promoter (<=1kb)	TINF2	24242401	24242650	250	160
chr14	Promoter (1-2kb)	FOXG1-AS1	28763951	28764200	250	180
chr14	Promoter (1-2kb)	LINC01551	28769201	28769750	550	180
chr14	Promoter (<=1kb)	MBIP	36320101	36320350	250	180
chr14	Promoter (<=1kb)	FOXA1	37594401	37594600	200	160
chr14	Promoter (<=1kb)	SEC23A-AS1	39103101	39103400	300	160
chr14	Promoter (<=1kb)	LOC124903416	45087151	45087550	400	210
chr14	Promoter (<=1kb)	LRR1	49600951	49601300	350	200
chr14	Promoter (<=1kb)	RPL36AL	49620451	49621000	550	200
chr14	Promoter (1-2kb)	MGAT2	49621901	49622950	1050	150
chr14	Promoter (1-2kb)	DNAAF2	49633101	49633700	600	220
chr14	Promoter (<=1kb)	KLHDC2	49769301	49769850	550	190
chr14	Promoter (<=1kb)	RN7SL2	49862551	49862900	350	160
chr14	Promoter (<=1kb)	ARF6	49894051	49894850	800	220
chr14	Promoter (<=1kb)	MAP4K5	50531101	50531600	500	160
chr14	Promoter (<=1kb)	SAV1	50665351	50665650	300	200
chr14	Promoter (<=1kb)	NIN	50731051	50731300	250	150
chr14	Promoter (<=1kb)	TRIM9	51094701	51095100	400	170
chr14	Promoter (1-2kb)	TXNDC16	52550601	52550800	200	190
chr14	Promoter (1-2kb)	GNPNAT1	52789501	52790100	600	150
chr14	Promoter (<=1kb)	CDKN3	54397851	54398300	450	210
chr14	Promoter (1-2kb)	LOC101927690	56515801	56516200	400	190
chr14	Promoter (1-2kb)	TMEM260	56581351	56581750	400	180
chr14	Promoter (<=1kb)	NAA30	57392251	57392750	500	200
chr14	Promoter (1-2kb)	ARMH4	58153601	58153850	250	180
chr14	Promoter (<=1kb)	CCDC175	59525501	59525700	200	160
chr14	Promoter (1-2kb)	PCNX4-DT	60055751	60056000	250	160
chr14	Promoter (<=1kb)	PPM1A	60250201	60250500	300	180
chr14	Promoter (<=1kb)	SIX1	60649151	60650200	1050	330
chr14	Promoter (<=1kb)	SIX1	60650401	60650650	250	160
chr14	Promoter (<=1kb)	SIX1	60657501	60657700	200	160
chr14	Promoter (1-2kb)	SIX4	60720651	60721550	900	170
chr14	Promoter (<=1kb)	PRKCH	61344351	61344550	200	160
chr14	Promoter (<=1kb)	PRKCH	61462901	61463150	250	190
chr14	Promoter (<=1kb)	HIF1A	61695701	61696250	550	170
chr14	Promoter (1-2kb)	ESR2	64296051	64296300	250	180
chr14	Promoter (<=1kb)	ESR2	64338301	64338500	200	150
chr14	Promoter (1-2kb)	ZBTB1	64501701	64502000	300	220
chr14	Promoter (1-2kb)	SPTB	64783951	64784200	250	150
chr14	Promoter (<=1kb)	PLEKHH1	67584201	67584400	200	170
chr14	Promoter (<=1kb)	PIGH	67600301	67600750	450	180
chr14	Promoter (1-2kb)	RAD51B	67866601	67866800	200	170
chr14	Promoter (<=1kb)	EXD2	69223301	69223500	200	160
chr14	Promoter (<=1kb)	GALNT16	69298801	69299000	200	150
chr14	Promoter (<=1kb)	SLC39A9	69400201	69400400	200	150
chr14	Promoter (<=1kb)	PCNX1	71107701	71108150	450	150
chr14	Promoter (1-2kb)	DPF3	72680401	72680650	250	180
chr14	Promoter (<=1kb)	PSEN1	73142151	73142350	200	150
chr14	Promoter (<=1kb)	NUMB	73457501	73457850	350	150
chr14	Promoter (<=1kb)	ABCD4	74288201	74288550	350	150
chr14	Promoter (<=1kb)	AREL1	74712901	74713400	500	160
chr14	Promoter (<=1kb)	PGF	74956351	74956600	250	150
chr14	Promoter (<=1kb)	C14orf178	77760651	77760950	300	160
chr14	Promoter (1-2kb)	LOC105370622	90698801	90699200	400	190
chr14	Promoter (1-2kb)	DGLUCY	91106451	91106850	400	180
chr14	Promoter (<=1kb)	PPP4R3A	91508951	91509200	250	200
chr14	Promoter (<=1kb)	PPP4R3A	91509301	91509600	300	180
chr14	Promoter (<=1kb)	ITPK1	93036351	93036650	300	170
chr14	Promoter (<=1kb)	SERPINA12	94516651	94516950	300	190
chr14	Promoter (<=1kb)	DICER1	95156401	95156800	400	170
chr14	Promoter (1-2kb)	PAPOLA	96505651	96505950	300	150
chr14	Promoter (1-2kb)	SETD3	99476801	99477650	850	160
chr14	Promoter (<=1kb)	SETD3	99477751	99478300	550	230
chr14	Promoter (<=1kb)	SETD3	99478351	99479400	1050	260
chr14	Promoter (<=1kb)	CCNK	99481401	99481650	250	190
chr14	Promoter (<=1kb)	CCNK	99481901	99482650	750	270
chr14	Promoter (<=1kb)	CCDC85C	99522551	99522900	350	160
chr14	Promoter (<=1kb)	CCDC85C	99536951	99537250	300	150
chr14	Promoter (<=1kb)	CCDC85C	99571701	99572000	300	240
chr14	Promoter (<=1kb)	EML1	99772751	99773250	500	160
chr14	Promoter (<=1kb)	EML1	99794251	99794550	300	220
chr14	Promoter (<=1kb)	YY1	100240751	100241000	250	170
chr14	Promoter (1-2kb)	BEGAIN	100543351	100543650	300	190
chr14	Promoter (1-2kb)	MIR376C	101037601	101037850	250	150
chr14	Promoter (<=1kb)	LOC124903388	101810551	101810750	200	150
chr14	Promoter (<=1kb)	DYNC1H1	101965501	101966200	700	220
chr14	Promoter (1-2kb)	RCOR1	102593651	102594100	450	150
chr14	Promoter (<=1kb)	MARK3	103385901	103387800	1900	270
chr14	Promoter (1-2kb)	CKB	103524101	103524700	600	160
chr14	Promoter (<=1kb)	KLC1	103692551	103692850	300	170
chr14	Promoter (<=1kb)	C14orf180	104579351	104579550	200	150
chr14	Promoter (1-2kb)	ADSS1	104731501	104731850	350	170
chr14	Promoter (<=1kb)	ADSS1	104737101	104737550	450	150
chr14	Promoter (1-2kb)	AKT1	104779901	104780750	850	160
chr14	Promoter (<=1kb)	PLD4	104931751	104932100	350	200
chr14	Promoter (1-2kb)	JAG2	105145751	105146000	250	180
chr14	Promoter (<=1kb)	BRF1	105242951	105243150	200	160
chr14	Promoter (1-2kb)	BRF1	105251001	105251450	450	160
chr14	Promoter (<=1kb)	BRF1	105299351	105299850	500	170
chr14	Promoter (<=1kb)	BRF1	105300101	105300300	200	180
chr14	Promoter (<=1kb)	MTA1	105465251	105465550	300	200
chr14	Promoter (<=1kb)	CRIP2	105471901	105472250	350	150
chr14	Promoter (<=1kb)	TMEM121	105527901	105528250	350	150
chr14	Promoter (<=1kb)	FAM30A	105898251	105898650	400	170
chr15	Promoter (<=1kb)	SNORD116-7	25066551	25066900	350	170
chr15	Promoter (<=1kb)	TMCO5B	33242101	33242450	350	150
chr15	Promoter (<=1kb)	RYR3	33814151	33814400	250	180
chr15	Promoter (<=1kb)	MEIS2	37098751	37099000	250	160
chr15	Promoter (<=1kb)	EIF2AK4	40021651	40022000	350	150
chr15	Promoter (<=1kb)	PAK6	40239001	40239200	200	160
chr15	Promoter (<=1kb)	BAHD1	40439451	40439700	250	160
chr15	Promoter (1-2kb)	TRIM69	44727601	44727800	200	150
chr15	Promoter (<=1kb)	SECISBP2L	49045901	49046300	400	160
chr15	Promoter (<=1kb)	CYP19A1	51215401	51215750	350	150
chr15	Promoter (<=1kb)	MAPK6	51972201	51972400	200	150
chr15	Promoter (<=1kb)	WDR72	53759851	53760250	400	200
chr15	Promoter (1-2kb)	MYZAP	57635551	57635850	300	150
chr15	Promoter (<=1kb)	ADAM10	58749501	58749850	350	150
chr15	Promoter (<=1kb)	VPS13C	61958101	61958600	500	150
chr15	Promoter (1-2kb)	PIF1	64827551	64827800	250	170
chr15	Promoter (<=1kb)	CLPX	65184201	65184400	200	150
chr15	Promoter (<=1kb)	IGDCC3	65335351	65335600	250	160
chr15	Promoter (<=1kb)	IGDCC4	65411851	65412050	200	160
chr15	Promoter (<=1kb)	DENND4A	65701651	65701850	200	150
chr15	Promoter (<=1kb)	RAB11A	65870401	65871500	1100	180
chr15	Promoter (<=1kb)	MEGF11	65923351	65923550	200	200
chr15	Promoter (<=1kb)	MAP2K1	66387901	66388200	300	250
chr15	Promoter (1-2kb)	MAP2K1	66388251	66388700	450	170
chr15	Promoter (<=1kb)	SMAD6	66703751	66704100	350	200
chr15	Promoter (1-2kb)	SMAD6	66704801	66705250	450	160
chr15	Promoter (1-2kb)	SMAD6	66713601	66713900	300	200
chr15	Promoter (1-2kb)	SMAD3	67069351	67069600	250	170
chr15	Promoter (<=1kb)	SKOR1	67831751	67831950	200	150
chr15	Promoter (1-2kb)	SKOR1-AS1	67836551	67837100	550	150
chr15	Promoter (<=1kb)	RNU6-1	67840001	67840300	300	220
chr15	Promoter (1-2kb)	PIAS1	68052601	68052850	250	150
chr15	Promoter (<=1kb)	CLN6	68228301	68229000	700	160
chr15	Promoter (<=1kb)	FEM1B	68279251	68279500	250	150
chr15	Promoter (<=1kb)	FEM1B	68279551	68280350	800	250
chr15	Promoter (1-2kb)	FEM1B	68281201	68281600	400	150
chr15	Promoter (<=1kb)	ANP32A	68819201	68820000	800	230
chr15	Promoter (1-2kb)	DRAIC	69461301	69461850	550	150
chr15	Promoter (<=1kb)	DRAIC	69561651	69561850	200	180
chr15	Promoter (<=1kb)	DRAIC	69565401	69565700	300	190
chr15	Promoter (1-2kb)	PCAT29	69627401	69627650	250	170
chr15	Promoter (<=1kb)	LINC02205	70505701	70505950	250	180
chr15	Promoter (1-2kb)	LINC02205	70507801	70508100	300	150
chr15	Promoter (<=1kb)	UACA	70701001	70701600	600	190
chr15	Promoter (<=1kb)	UACA	70762151	70762600	450	160
chr15	Promoter (1-2kb)	MYO9A	71961701	71962050	350	160
chr15	Promoter (<=1kb)	PKM	72230001	72230400	400	220
chr15	Promoter (1-2kb)	NPTN	73630901	73631400	500	180
chr15	Promoter (<=1kb)	NPTN	73631701	73633050	1350	170
chr15	Promoter (<=1kb)	CD276	73683851	73684050	200	180
chr15	Promoter (<=1kb)	CD276	73684701	73684900	200	150
chr15	Promoter (1-2kb)	CD276	73686601	73686800	200	190
chr15	Promoter (<=1kb)	INSYN1	73740051	73740300	250	180
chr15	Promoter (<=1kb)	INSYN1	73741551	73742000	450	180
chr15	Promoter (<=1kb)	LOC124903525	74319201	74319600	400	200
chr15	Promoter (<=1kb)	SEMA7A	74412201	74412450	250	160
chr15	Promoter (<=1kb)	UBL7-DT	74462201	74462550	350	150
chr15	Promoter (1-2kb)	CLK3	74610351	74611500	1150	160
chr15	Promoter (1-2kb)	CLK3	74613101	74613500	400	170
chr15	Promoter (<=1kb)	CLK3	74613651	74613900	250	150
chr15	Promoter (<=1kb)	CYP1A1	74725951	74726200	250	150
chr15	Promoter (<=1kb)	MIR4513	74789351	74789700	350	190
chr15	Promoter (<=1kb)	MPI	74889951	74890150	200	160
chr15	Promoter (<=1kb)	FAM219B	74904051	74904350	300	150
chr15	Promoter (<=1kb)	RPP25	74955751	74956000	250	150
chr15	Promoter (<=1kb)	PPCDC	75023201	75023500	300	170
chr15	Promoter (1-2kb)	LOC105376731	75228051	75228450	400	150
chr15	Promoter (<=1kb)	COMMD4	75336801	75337100	300	160
chr15	Promoter (<=1kb)	NEIL1	75346651	75347000	350	170
chr15	Promoter (<=1kb)	MAN2C1	75356251	75356450	200	160
chr15	Promoter (<=1kb)	PTPN9	75479451	75479750	300	170
chr15	Promoter (1-2kb)	PTPN9	75577801	75578300	500	210
chr15	Promoter (<=1kb)	SNUPN	75625101	75625650	550	160
chr15	Promoter (<=1kb)	IMP3	75638601	75639450	850	240
chr15	Promoter (<=1kb)	CSPG4	75712851	75713050	200	200
chr15	Promoter (<=1kb)	CIMAP1C	75724701	75725050	350	190
chr15	Promoter (1-2kb)	UBE2Q2	75845651	75846050	400	170
chr15	Promoter (<=1kb)	PSTPIP1	76992801	76993100	300	150
chr15	Promoter (1-2kb)	PSTPIP1	77020351	77020650	300	160
chr15	Promoter (<=1kb)	PEAK1	77255401	77255800	400	170
chr15	Promoter (<=1kb)	LINGO1	77706851	77707200	350	160
chr15	Promoter (1-2kb)	LINGO1	77709001	77709250	250	150
chr15	Promoter (<=1kb)	LOC124903533	77916951	77917200	250	170
chr15	Promoter (<=1kb)	COMMD4P1	77941801	77942050	250	150
chr15	Promoter (1-2kb)	SH2D7	78094001	78094350	350	200
chr15	Promoter (<=1kb)	IDH3A	78150051	78150400	350	180
chr15	Promoter (1-2kb)	ACSBG1	78243851	78244200	350	150
chr15	Promoter (<=1kb)	SKIC8	78299351	78299600	250	160
chr15	Promoter (<=1kb)	IREB2	78439201	78439650	450	170
chr15	Promoter (<=1kb)	CHRNB4	78720001	78720350	350	170
chr15	Promoter (<=1kb)	ADAMTS7	78766051	78766300	250	150
chr15	Promoter (<=1kb)	ADAMTS7	78810851	78811300	450	150
chr15	Promoter (1-2kb)	MORF4L1	78879301	78879550	250	180
chr15	Promoter (<=1kb)	RASGRF1	78984451	78984700	250	160
chr15	Promoter (1-2kb)	ZFAND6	80061651	80062000	350	160
chr15	Promoter (<=1kb)	AP3B2	82666501	82666750	250	160
chr15	Promoter (<=1kb)	WHAMM	82809351	82809750	400	160
chr15	Promoter (1-2kb)	WHAMM	82810901	82811550	650	190
chr15	Promoter (<=1kb)	SCAND2P	84631401	84632050	650	150
chr15	Promoter (1-2kb)	WDR73	84655601	84655900	300	190
chr15	Promoter (<=1kb)	AKAP13	85381051	85381350	300	180
chr15	Promoter (<=1kb)	AKAP13	85381551	85381750	200	150
chr15	Promoter (1-2kb)	AGBL1-AS1	86315401	86315650	250	160
chr15	Promoter (<=1kb)	NTRK3	88136301	88136600	300	150
chr15	Promoter (<=1kb)	NTRK3	88257601	88258000	400	170
chr15	Promoter (<=1kb)	MRPL46	88511251	88511500	250	180
chr15	Promoter (<=1kb)	MIR7-2	88611501	88611700	200	180
chr15	Promoter (<=1kb)	AEN	88625551	88625750	200	160
chr15	Promoter (<=1kb)	ISG20	88638201	88638400	200	150
chr15	Promoter (<=1kb)	ISG20	88647651	88647850	200	150
chr15	Promoter (<=1kb)	MFGE8	88912551	88912750	200	150
chr15	Promoter (<=1kb)	TICRR	89576001	89576250	250	150
chr15	Promoter (1-2kb)	TICRR	89626501	89626800	300	160
chr15	Promoter (1-2kb)	ANPEP	89800851	89801200	350	160
chr15	Promoter (<=1kb)	ANPEP	89803001	89803250	250	180
chr15	Promoter (<=1kb)	ANPEP	89805751	89806350	600	170
chr15	Promoter (<=1kb)	ANPEP	89815001	89815350	350	220
chr15	Promoter (1-2kb)	ZNF710	89999301	89999550	250	180
chr15	Promoter (1-2kb)	FURIN	90870201	90870500	300	180
chr15	Promoter (<=1kb)	VPS33B	91021001	91021300	300	270
chr15	Promoter (<=1kb)	ST8SIA2	92435051	92435250	200	230
chr15	Promoter (1-2kb)	FAM174B	92646751	92647000	250	170
chr15	Promoter (<=1kb)	LOC124903558	92809801	92810250	450	160
chr15	Promoter (1-2kb)	CHASERR	92817451	92817700	250	160
chr15	Promoter (<=1kb)	CHASERR	92819751	92820050	300	200
chr15	Promoter (<=1kb)	CHASERR	92883751	92884350	600	170
chr15	Promoter (<=1kb)	CHASERR	92884451	92885700	1250	250
chr15	Promoter (<=1kb)	CHD2	92901451	92901900	450	210
chr15	Promoter (<=1kb)	CHD2	92905351	92905850	500	190
chr15	Promoter (1-2kb)	CHD2	93002401	93002650	250	190
chr15	Promoter (<=1kb)	RGMA	93057951	93058400	450	170
chr15	Promoter (<=1kb)	RGMA	93059551	93059950	400	150
chr15	Promoter (1-2kb)	RGMA	93071201	93071800	600	150
chr15	Promoter (<=1kb)	RGMA	93071851	93072250	400	170
chr15	Promoter (<=1kb)	LOC105370991	94856601	94857050	450	200
chr15	Promoter (1-2kb)	NR2F2-AS1	96273901	96274350	450	150
chr15	Promoter (<=1kb)	NR2F2	96331601	96332300	700	200
chr15	Promoter (<=1kb)	MIR1469	96333801	96336250	2450	300
chr15	Promoter (<=1kb)	FAM169BP	98515251	98515600	350	160
chr15	Promoter (<=1kb)	TTC23	99242451	99242700	250	150
chr15	Promoter (<=1kb)	SNRPA1	101286101	101286350	250	150
chr15	Promoter (<=1kb)	WASH3P	101965951	101966250	300	160
chr16	Promoter (<=1kb)	RHBDF1	65651	65850	200	150
chr16	Promoter (<=1kb)	LUC7L	206451	206650	200	160
chr16	Promoter (<=1kb)	LUC7L	228201	228450	250	160
chr16	Promoter (<=1kb)	FAM234A	261101	261600	500	160
chr16	Promoter (1-2kb)	ARHGDIG	266701	267000	300	170
chr16	Promoter (1-2kb)	RAB11FIP3	423951	424550	600	150
chr16	Promoter (<=1kb)	LINC00235	526601	527350	750	250
chr16	Promoter (<=1kb)	CAPN15	528101	528500	400	180
chr16	Promoter (<=1kb)	CAPN15	528551	529050	500	160
chr16	Promoter (<=1kb)	RAB40C	588201	588550	350	150
chr16	Promoter (<=1kb)	RAB40C	591301	591650	350	160
chr16	Promoter (1-2kb)	RAB40C	614951	615200	250	150
chr16	Promoter (<=1kb)	RAB40C	617301	617500	200	170
chr16	Promoter (<=1kb)	LOC105371038	648451	648750	300	190
chr16	Promoter (<=1kb)	JMJD8	683201	683500	300	150
chr16	Promoter (<=1kb)	ANTKMT	719901	720450	550	230
chr16	Promoter (<=1kb)	ANTKMT	722201	722700	500	180
chr16	Promoter (1-2kb)	CEROX1	978201	978500	300	150
chr16	Promoter (<=1kb)	CEROX1	978801	979000	200	160
chr16	Promoter (1-2kb)	SOX8	984001	984300	300	160
chr16	Promoter (<=1kb)	SSTR5-AS1	1078251	1078550	300	190
chr16	Promoter (1-2kb)	C1QTNF8	1095001	1095200	200	150
chr16	Promoter (<=1kb)	C1QTNF8	1095351	1095750	400	180
chr16	Promoter (1-2kb)	CACNA1H	1207751	1207950	200	160
chr16	Promoter (<=1kb)	BAIAP3	1334951	1335800	850	150
chr16	Promoter (1-2kb)	BAIAP3	1337551	1337750	200	160
chr16	Promoter (<=1kb)	BAIAP3	1346451	1346700	250	150
chr16	Promoter (1-2kb)	UNKL	1401301	1401600	300	150
chr16	Promoter (<=1kb)	CCDC154	1438501	1438700	200	150
chr16	Promoter (<=1kb)	CRAMP1	1612951	1613400	450	160
chr16	Promoter (<=1kb)	JPT2	1679151	1679500	350	150
chr16	Promoter (<=1kb)	NUBP2	1783301	1783850	550	190
chr16	Promoter (<=1kb)	HS3ST6	1917201	1917450	250	150
chr16	Promoter (<=1kb)	RNF151	1968251	1968550	300	160
chr16	Promoter (<=1kb)	NOXO1	1980101	1980550	450	180
chr16	Promoter (1-2kb)	ZNF598	2007951	2008500	550	190
chr16	Promoter (1-2kb)	NHERF2	2023401	2023750	350	150
chr16	Promoter (<=1kb)	NHERF2	2025201	2025650	450	150
chr16	Promoter (<=1kb)	NHERF2	2026101	2026600	500	170
chr16	Promoter (<=1kb)	NHERF2	2027751	2028250	500	180
chr16	Promoter (<=1kb)	NHERF2	2028601	2028900	300	190
chr16	Promoter (<=1kb)	NHERF2	2032151	2033050	900	160
chr16	Promoter (<=1kb)	NHERF2	2033451	2033700	250	150
chr16	Promoter (<=1kb)	NHERF2	2035951	2036550	600	150
chr16	Promoter (1-2kb)	NHERF2	2037901	2038200	300	200
chr16	Promoter (<=1kb)	TSC2	2082801	2083000	200	150
chr16	Promoter (<=1kb)	MIR4516	2133551	2133850	300	210
chr16	Promoter (<=1kb)	RAB26	2149551	2149850	300	150
chr16	Promoter (<=1kb)	TRAF7	2174401	2174750	350	230
chr16	Promoter (1-2kb)	BRICD5	2212351	2212850	500	210
chr16	Promoter (<=1kb)	E4F1	2223951	2224400	450	150
chr16	Promoter (<=1kb)	E4F1	2224501	2224800	300	190
chr16	Promoter (<=1kb)	CCNF	2430101	2430300	200	150
chr16	Promoter (<=1kb)	MIR6768	2464651	2465150	500	150
chr16	Promoter (1-2kb)	ATP6V0C	2512051	2512600	550	170
chr16	Promoter (1-2kb)	MIR3178	2533451	2533800	350	150
chr16	Promoter (<=1kb)	SRRM2-AS1	2750701	2751050	350	220
chr16	Promoter (<=1kb)	PRSS21	2816851	2817100	250	160
chr16	Promoter (<=1kb)	FLYWCH2	2882901	2883250	350	160
chr16	Promoter (<=1kb)	FLYWCH1	2912151	2912550	400	150
chr16	Promoter (<=1kb)	PAQR4	2969151	2969450	300	270
chr16	Promoter (<=1kb)	GREP1	2990551	2990900	350	150
chr16	Promoter (<=1kb)	CLDN9	3012801	3013000	200	210
chr16	Promoter (<=1kb)	DNASE1	3611801	3612200	400	160
chr16	Promoter (<=1kb)	CREBBP	3878601	3879250	650	200
chr16	Promoter (<=1kb)	ADCY9	4014551	4014800	250	200
chr16	Promoter (<=1kb)	ADCY9	4114051	4114400	350	190
chr16	Promoter (1-2kb)	CORO7-PAM16	4409351	4409900	550	150
chr16	Promoter (<=1kb)	GLYR1	4814101	4814450	350	170
chr16	Promoter (<=1kb)	GLYR1	4847051	4847300	250	160
chr16	Promoter (<=1kb)	USP7	8949301	8949750	450	180
chr16	Promoter (<=1kb)	USP7	8957051	8957400	350	180
chr16	Promoter (1-2kb)	USP7	8957801	8958900	1100	170
chr16	Promoter (<=1kb)	USP7	8964401	8964800	400	160
chr16	Promoter (1-2kb)	NUBP1	10766751	10767050	300	190
chr16	Promoter (1-2kb)	ZC3H7A	11772251	11772500	250	160
chr16	Promoter (1-2kb)	ZC3H7A	11772751	11773150	400	150
chr16	Promoter (<=1kb)	GSPT1	11913301	11914800	1500	200
chr16	Promoter (<=1kb)	GSPT1	11915201	11915950	750	150
chr16	Promoter (1-2kb)	SNX29	12357701	12358000	300	170
chr16	Promoter (<=1kb)	PARN	14632351	14632650	300	150
chr16	Promoter (1-2kb)	PDXDC1	14972701	14973150	450	200
chr16	Promoter (<=1kb)	PDXDC1	14976301	14977400	1100	250
chr16	Promoter (<=1kb)	MIR1972-1	15011101	15011350	250	240
chr16	Promoter (<=1kb)	UMOD	20342201	20342400	200	150
chr16	Promoter (1-2kb)	ERI2	20803951	20804300	350	210
chr16	Promoter (<=1kb)	METTL9	21600651	21601600	950	180
chr16	Promoter (<=1kb)	VWA3A	22131601	22131800	200	160
chr16	Promoter (<=1kb)	GGA2	23480301	23480500	200	170
chr16	Promoter (<=1kb)	RBBP6	24539051	24539400	350	150
chr16	Promoter (<=1kb)	LINC01567	24670701	24671000	300	150
chr16	Promoter (<=1kb)	LINC02175	25066651	25066850	200	210
chr16	Promoter (<=1kb)	SULT1A1	28608251	28608550	300	170
chr16	Promoter (<=1kb)	ATXN2L	28830351	28830550	200	150
chr16	Promoter (<=1kb)	LAT	28984251	28984500	250	170
chr16	Promoter (1-2kb)	SPN	29661451	29661650	200	160
chr16	Promoter (<=1kb)	MAZ	29808451	29809050	600	160
chr16	Promoter (<=1kb)	PRRT2	29809851	29810550	700	160
chr16	Promoter (<=1kb)	PRRT2	29812201	29812550	350	160
chr16	Promoter (<=1kb)	PAGR1	29817501	29817900	400	190
chr16	Promoter (1-2kb)	MVP	29827801	29828250	450	180
chr16	Promoter (<=1kb)	TAOK2	29973701	29973900	200	270
chr16	Promoter (1-2kb)	TAOK2	29987951	29988300	350	150
chr16	Promoter (1-2kb)	INO80E	29998101	29998400	300	150
chr16	Promoter (<=1kb)	DOC2A	30007101	30007850	750	160
chr16	Promoter (<=1kb)	DOC2A	30012201	30012400	200	180
chr16	Promoter (<=1kb)	DOC2A	30021451	30022050	600	160
chr16	Promoter (<=1kb)	TLCD3B	30035801	30036350	550	150
chr16	Promoter (<=1kb)	GDPD3	30111551	30112350	800	160
chr16	Promoter (<=1kb)	SMG1P5	30334551	30334950	400	160
chr16	Promoter (<=1kb)	CD2BP2	30355051	30355400	350	160
chr16	Promoter (<=1kb)	MYL11	30375551	30375750	200	150
chr16	Promoter (1-2kb)	ZNF48	30379751	30380200	450	160
chr16	Promoter (1-2kb)	ZNF771	30405301	30405550	250	160
chr16	Promoter (<=1kb)	ZNF771	30407101	30407500	400	150
chr16	Promoter (<=1kb)	ITGAL	30516651	30517000	350	150
chr16	Promoter (<=1kb)	ITGAL	30519451	30519900	450	160
chr16	Promoter (1-2kb)	ZNF747-DT	30533451	30533750	300	190
chr16	Promoter (<=1kb)	ZNF747	30535301	30536200	900	280
chr16	Promoter (<=1kb)	PRR14	30653251	30653500	250	170
chr16	Promoter (<=1kb)	FBRS	30662451	30662650	200	170
chr16	Promoter (<=1kb)	FBRS	30664101	30664300	200	150
chr16	Promoter (1-2kb)	SRCAP	30696851	30697150	300	160
chr16	Promoter (<=1kb)	SRCAP	30709001	30709750	750	190
chr16	Promoter (<=1kb)	SRCAP	30729851	30730300	450	150
chr16	Promoter (1-2kb)	PHKG2	30750351	30750800	450	180
chr16	Promoter (<=1kb)	CFAP119	30760401	30760750	350	160
chr16	Promoter (<=1kb)	RNF40	30762951	30763900	950	190
chr16	Promoter (1-2kb)	ZNF629	30785401	30785600	200	150
chr16	Promoter (<=1kb)	ZNF629	30787451	30787750	300	180
chr16	Promoter (<=1kb)	MIR762HG	30875101	30875800	700	160
chr16	Promoter (<=1kb)	STX1B	30997051	30997250	200	180
chr16	Promoter (<=1kb)	VPS35	46688001	46688300	300	180
chr16	Promoter (<=1kb)	PHKB	47596451	47596800	350	150
chr16	Promoter (<=1kb)	PHKB	47596901	47597250	350	220
chr16	Promoter (1-2kb)	SIAH1	48383301	48383500	200	150
chr16	Promoter (1-2kb)	SALL1	51148201	51148800	600	200
chr16	Promoter (1-2kb)	SALL1	51148851	51149400	550	180
chr16	Promoter (<=1kb)	SALL1	51150301	51150500	200	150
chr16	Promoter (1-2kb)	NLRC5	57060801	57061050	250	190
chr16	Promoter (<=1kb)	PSME3IP1	57185351	57186200	850	170
chr16	Promoter (<=1kb)	RSPRY1	57186351	57187200	850	200
chr16	Promoter (<=1kb)	RSPRY1	57187251	57188400	1150	220
chr16	Promoter (1-2kb)	CX3CL1	57374151	57374450	300	160
chr16	Promoter (<=1kb)	LOC107984852	57736451	57736850	400	170
chr16	Promoter (<=1kb)	CSNK2A2	58168101	58168350	250	180
chr16	Promoter (1-2kb)	CDH11	65058351	65058550	200	160
chr16	Promoter (1-2kb)	BEAN1-AS1	66507351	66507650	300	150
chr16	Promoter (1-2kb)	LOC107984821	66907151	66907600	450	160
chr16	Promoter (<=1kb)	CBFB	67029951	67030300	350	160
chr16	Promoter (<=1kb)	CBFB	67030451	67030750	300	160
chr16	Promoter (1-2kb)	CBFB	67030801	67031150	350	160
chr16	Promoter (<=1kb)	FHOD1	67233551	67233850	300	180
chr16	Promoter (1-2kb)	HSD11B2	67432551	67432750	200	190
chr16	Promoter (<=1kb)	ACD	67659901	67660200	300	180
chr16	Promoter (<=1kb)	CENPT	67843251	67843600	350	190
chr16	Promoter (1-2kb)	CENPT	67844401	67844850	450	150
chr16	Promoter (1-2kb)	CTRL	67933751	67933950	200	160
chr16	Promoter (<=1kb)	NFATC3	68085251	68085750	500	210
chr16	Promoter (<=1kb)	NFATC3	68086451	68087050	600	200
chr16	Promoter (1-2kb)	NFATC3	68089951	68090200	250	160
chr16	Promoter (1-2kb)	NFATC3	68090701	68091000	300	160
chr16	Promoter (<=1kb)	SLC7A6	68265101	68265500	400	260
chr16	Promoter (<=1kb)	CDH1	68769901	68770100	200	150
chr16	Promoter (<=1kb)	UTP4	69133101	69133300	200	180
chr16	Promoter (<=1kb)	SNTB2	69188351	69188950	600	230
chr16	Promoter (1-2kb)	PDF	69328751	69328950	200	150
chr16	Promoter (<=1kb)	TERF2	69371551	69371850	300	160
chr16	Promoter (1-2kb)	COG4	70495101	70495300	200	150
chr16	Promoter (1-2kb)	IL34	70651951	70652300	350	180
chr16	Promoter (<=1kb)	ZNF821	71880551	71880750	200	150
chr16	Promoter (<=1kb)	IST1	71896451	71897150	700	200
chr16	Promoter (1-2kb)	IST1	71926251	71926500	250	150
chr16	Promoter (<=1kb)	DHX38	72101651	72101900	250	180
chr16	Promoter (<=1kb)	LOC124903718	72428751	72429000	250	150
chr16	Promoter (<=1kb)	LINC01572	72663801	72664050	250	150
chr16	Promoter (1-2kb)	GLG1	74605301	74605600	300	170
chr16	Promoter (<=1kb)	WDR59	74966051	74966300	250	150
chr16	Promoter (1-2kb)	LOC105371347	75862501	75862800	300	160
chr16	Promoter (<=1kb)	MAF	79601051	79601500	450	160
chr16	Promoter (<=1kb)	ATMIN	81036451	81036650	200	180
chr16	Promoter (1-2kb)	PKD1L2	81157801	81158050	250	180
chr16	Promoter (1-2kb)	USP10	84701101	84701450	350	170
chr16	Promoter (1-2kb)	ZDHHC7	85009201	85009550	350	150
chr16	Promoter (<=1kb)	ZDHHC7	85010551	85011300	750	220
chr16	Promoter (1-2kb)	KIAA0513	85029501	85029900	400	180
chr16	Promoter (1-2kb)	LOC107984830	85225851	85226100	250	150
chr16	Promoter (1-2kb)	FBXO31	87381401	87381900	500	180
chr16	Promoter (<=1kb)	FBXO31	87391501	87392200	700	180
chr16	Promoter (1-2kb)	MAP1LC3B	87393601	87394050	450	160
chr16	Promoter (1-2kb)	SLC7A5	87838601	87838850	250	170
chr16	Promoter (1-2kb)	SLC7A5	87861551	87861900	350	160
chr16	Promoter (1-2kb)	CA5A	87890151	87890350	200	170
chr16	Promoter (<=1kb)	PIEZO1	88719301	88719500	200	150
chr16	Promoter (<=1kb)	PABPN1L	88866901	88867400	500	160
chr16	Promoter (<=1kb)	ANKRD11	89488151	89488500	350	230
chr16	Promoter (<=1kb)	SPG7	89510851	89511100	250	180
chr16	Promoter (1-2kb)	SPG7	89520051	89520550	500	150
chr16	Promoter (<=1kb)	SNORD68	89560151	89560600	450	150
chr16	Promoter (<=1kb)	DPEP1	89620651	89620900	250	160
chr16	Promoter (<=1kb)	CHMP1A	89648501	89648700	200	180
chr16	Promoter (1-2kb)	FANCA	89793901	89794100	200	160
chr16	Promoter (<=1kb)	TCF25	89872851	89873200	350	200
chr16	Promoter (<=1kb)	TUBB3	89923101	89923550	450	160
chr16	Promoter (<=1kb)	DEF8	89949251	89949500	250	150
chr17	Promoter (<=1kb)	VPS53	628951	629250	300	150
chr17	Promoter (1-2kb)	NXN	977651	977950	300	150
chr17	Promoter (<=1kb)	INPP5K	1509201	1509500	300	180
chr17	Promoter (<=1kb)	INPP5K	1513701	1514000	300	180
chr17	Promoter (<=1kb)	INPP5K	1516001	1516250	250	160
chr17	Promoter (1-2kb)	PITPNA	1550901	1551200	300	170
chr17	Promoter (<=1kb)	MIR22HG	1716201	1716400	200	170
chr17	Promoter (<=1kb)	WDR81	1716601	1716900	300	210
chr17	Promoter (<=1kb)	LOC105371486	2023801	2024200	400	150
chr17	Promoter (<=1kb)	SGSM2	2371551	2371750	200	180
chr17	Promoter (<=1kb)	MNT	2401601	2401850	250	190
chr17	Promoter (1-2kb)	PAFAH1B1	2595701	2596050	350	190
chr17	Promoter (1-2kb)	RAP1GAP2	2778651	2778900	250	160
chr17	Promoter (<=1kb)	EMC6	3669601	3670100	500	240
chr17	Promoter (1-2kb)	P2RX5-TAX1BP3	3697551	3697900	350	160
chr17	Promoter (1-2kb)	MYBBP1A	4540051	4540300	250	170
chr17	Promoter (1-2kb)	CXCL16	4734751	4735050	300	160
chr17	Promoter (1-2kb)	ENO3	4953601	4953850	250	170
chr17	Promoter (<=1kb)	ZNF232-AS1	5096001	5096250	250	160
chr17	Promoter (<=1kb)	NLRP1	5534151	5534400	250	150
chr17	Promoter (1-2kb)	DLG4	7214951	7215150	200	150
chr17	Promoter (<=1kb)	ACADVL	7224051	7224350	300	180
chr17	Promoter (<=1kb)	PHF23	7236951	7237300	350	160
chr17	Promoter (<=1kb)	GABARAP	7241051	7241750	700	150
chr17	Promoter (<=1kb)	CTDNEP1	7252051	7252300	250	150
chr17	Promoter (<=1kb)	GPS2	7313551	7313900	350	150
chr17	Promoter (<=1kb)	GPS2	7314451	7314850	400	170
chr17	Promoter (<=1kb)	NEURL4	7328901	7329500	600	210
chr17	Promoter (<=1kb)	ZBTB4	7479951	7480500	550	170
chr17	Promoter (<=1kb)	FXR2	7614351	7614650	300	160
chr17	Promoter (<=1kb)	FXR2	7614801	7615250	450	260
chr17	Promoter (<=1kb)	ATP1B2	7653451	7654000	550	180
chr17	Promoter (1-2kb)	KDM6B	7841701	7842100	400	150
chr17	Promoter (<=1kb)	TMEM88	7855901	7856200	300	160
chr17	Promoter (<=1kb)	NAA38	7857251	7857450	200	150
chr17	Promoter (<=1kb)	CHD3	7885851	7886250	400	180
chr17	Promoter (<=1kb)	PER1	8153051	8153350	300	180
chr17	Promoter (<=1kb)	SNORD118	8174301	8174800	500	170
chr17	Promoter (<=1kb)	TMEM107	8175601	8176000	400	260
chr17	Promoter (<=1kb)	NDEL1	8412601	8412900	300	150
chr17	Promoter (<=1kb)	PIK3R5	8886501	8886750	250	160
chr17	Promoter (1-2kb)	LOC101928266	9180451	9180650	200	150
chr17	Promoter (<=1kb)	GAS7	9924901	9925800	900	150
chr17	Promoter (<=1kb)	MIR1269B	12918001	12918200	200	160
chr17	Promoter (1-2kb)	NCOR1	16213751	16214350	600	180
chr17	Promoter (1-2kb)	PIGL	16314851	16315150	300	150
chr17	Promoter (1-2kb)	CENPV	16351251	16351600	350	160
chr17	Promoter (1-2kb)	TRPV2	16413951	16414150	200	210
chr17	Promoter (<=1kb)	TRPV2	16419151	16419650	500	240
chr17	Promoter (1-2kb)	TBC1D27P	16930901	16931400	500	160
chr17	Promoter (1-2kb)	LINC02090	16986351	16986900	550	200
chr17	Promoter (<=1kb)	LOC124903938	17041501	17041950	450	150
chr17	Promoter (<=1kb)	MPRIP	17042751	17044450	1700	240
chr17	Promoter (1-2kb)	MPRIP	17044551	17045400	850	250
chr17	Promoter (1-2kb)	MPRIP	17138251	17138500	250	170
chr17	Promoter (<=1kb)	FLCN	17222051	17222400	350	170
chr17	Promoter (<=1kb)	RASD1	17496901	17497150	250	200
chr17	Promoter (1-2kb)	PEMT	17584351	17584550	200	150
chr17	Promoter (1-2kb)	RAI1	17679301	17680150	850	150
chr17	Promoter (<=1kb)	RAI1	17682851	17683250	400	210
chr17	Promoter (1-2kb)	RAI1	17684001	17684200	200	170
chr17	Promoter (<=1kb)	SMCR5	17779051	17779650	600	190
chr17	Promoter (<=1kb)	RAI1	17781051	17781650	600	190
chr17	Promoter (<=1kb)	SREBF1	17816851	17817100	250	210
chr17	Promoter (<=1kb)	SREBF1	17822251	17822950	700	190
chr17	Promoter (<=1kb)	SREBF1	17823851	17824250	400	190
chr17	Promoter (<=1kb)	TOM1L2	17972001	17972550	550	180
chr17	Promoter (<=1kb)	MYO15A	18139001	18139300	300	170
chr17	Promoter (<=1kb)	MYO15A	18146901	18147200	300	150
chr17	Promoter (1-2kb)	ALKBH5	18185451	18185750	300	150
chr17	Promoter (1-2kb)	LLGL1	18227001	18227400	400	160
chr17	Promoter (<=1kb)	LLGL1	18234151	18234500	350	160
chr17	Promoter (1-2kb)	EPN2-AS1	19307951	19308200	250	170
chr17	Promoter (<=1kb)	MIR1180	19345251	19345450	200	190
chr17	Promoter (<=1kb)	AKAP10	19977401	19977600	200	150
chr17	Promoter (1-2kb)	SPECC1	20006701	20006950	250	180
chr17	Promoter (1-2kb)	LOC124900389	20936801	20937200	400	190
chr17	Promoter (<=1kb)	USP22	21041451	21041750	300	150
chr17	Promoter (<=1kb)	TMEM11	21212651	21213100	450	160
chr17	Promoter (<=1kb)	TMEM11	21213751	21214100	350	170
chr17	Promoter (<=1kb)	TMEM11-DT	21214251	21214600	350	160
chr17	Promoter (<=1kb)	KCNJ12	21376451	21376750	300	160
chr17	Promoter (<=1kb)	SARM1	28383601	28384050	450	150
chr17	Promoter (<=1kb)	SPAG5	28579951	28580150	200	150
chr17	Promoter (1-2kb)	BLTP2	28647351	28647650	300	160
chr17	Promoter (<=1kb)	PROCA1	28711051	28711600	550	150
chr17	Promoter (1-2kb)	FAM222B	28810051	28810300	250	150
chr17	Promoter (<=1kb)	FAM222B	28811701	28812000	300	170
chr17	Promoter (1-2kb)	FAM222B	28843851	28844100	250	190
chr17	Promoter (<=1kb)	PIPOX	28950251	28950550	300	150
chr17	Promoter (<=1kb)	EFCAB5	29928801	29929050	250	170
chr17	Promoter (<=1kb)	CPD	30379901	30380200	300	160
chr17	Promoter (<=1kb)	SUZ12	31938051	31938350	300	150
chr17	Promoter (<=1kb)	LRRC37B	32007401	32007700	300	150
chr17	Promoter (1-2kb)	LINC01989	34176701	34176950	250	150
chr17	Promoter (1-2kb)	LOC101927369	36150701	36150950	250	180
chr17	Promoter (1-2kb)	LHX1	36940351	36940550	200	160
chr17	Promoter (<=1kb)	AATF	36949451	36949700	250	220
chr17	Promoter (1-2kb)	ACACA	37357051	37357350	300	160
chr17	Promoter (1-2kb)	SRCIN1	38560851	38561150	300	200
chr17	Promoter (<=1kb)	MLLT6	38706101	38706350	250	160
chr17	Promoter (1-2kb)	PIP4K2B	38798151	38798400	250	160
chr17	Promoter (1-2kb)	GSDMA	39954401	39954750	350	200
chr17	Promoter (<=1kb)	RAPGEFL1	40176451	40176850	400	210
chr17	Promoter (1-2kb)	RARA	40346351	40346800	450	150
chr17	Promoter (1-2kb)	KRT23	40938951	40939150	200	160
chr17	Promoter (<=1kb)	KRT15	41522351	41522600	250	160
chr17	Promoter (<=1kb)	KRT42P	41635001	41635250	250	160
chr17	Promoter (<=1kb)	P3H4	41811251	41811450	200	160
chr17	Promoter (<=1kb)	P3H4	41812551	41813100	550	170
chr17	Promoter (1-2kb)	FKBP10	41816551	41817000	450	180
chr17	Promoter (<=1kb)	KLHL11	41862751	41864500	1750	270
chr17	Promoter (<=1kb)	KLHL11	41864901	41865400	500	160
chr17	Promoter (<=1kb)	KLHL11	41865451	41865700	250	170
chr17	Promoter (<=1kb)	DNAJC7	41992201	41992450	250	160
chr17	Promoter (<=1kb)	DHX58	42113101	42113400	300	240
chr17	Promoter (<=1kb)	HSPB9	42122701	42122950	250	170
chr17	Promoter (1-2kb)	STAT5B	42233251	42233450	200	150
chr17	Promoter (<=1kb)	ATP6V0A1	42459751	42460000	250	200
chr17	Promoter (1-2kb)	ATP6V0A1	42521451	42521650	200	200
chr17	Promoter (1-2kb)	ATP6V0A1	42521701	42522000	300	160
chr17	Promoter (<=1kb)	COASY	42563651	42563900	250	170
chr17	Promoter (1-2kb)	RETREG3	42607251	42607500	250	150
chr17	Promoter (1-2kb)	RETREG3	42607651	42607950	300	170
chr17	Promoter (<=1kb)	RETREG3	42609351	42609600	250	150
chr17	Promoter (<=1kb)	PLEKHH3	42676201	42676500	300	150
chr17	Promoter (<=1kb)	PLEKHH3	42677651	42678250	600	220
chr17	Promoter (1-2kb)	AOC2	42845901	42846150	250	150
chr17	Promoter (1-2kb)	RNU2-1	43231851	43232700	850	770
chr17	Promoter (<=1kb)	LOC124904137	43246501	43246800	300	460
chr17	Promoter (<=1kb)	LOC124904138	43251651	43251850	200	280
chr17	Promoter (<=1kb)	LINC00910	43388451	43388800	350	160
chr17	Promoter (<=1kb)	CFAP97D1	43779901	43780100	200	250
chr17	Promoter (1-2kb)	MPP3	43834251	43834950	700	150
chr17	Promoter (<=1kb)	TMEM101	44021951	44022150	200	210
chr17	Promoter (1-2kb)	UBTF	44216301	44216700	400	150
chr17	Promoter (<=1kb)	UBTF	44217251	44217600	350	160
chr17	Promoter (<=1kb)	RUNDC3A-AS1	44307451	44307750	300	150
chr17	Promoter (<=1kb)	GJC1	44830601	44831250	650	170
chr17	Promoter (<=1kb)	C1QL1	44968751	44969250	500	190
chr17	Promoter (<=1kb)	PLCD3	45113551	45113800	250	150
chr17	Promoter (<=1kb)	PLCD3	45119951	45120500	550	170
chr17	Promoter (<=1kb)	ACBD4	45136151	45136500	350	170
chr17	Promoter (1-2kb)	HEXIM1	45149701	45150000	300	180
chr17	Promoter (1-2kb)	HEXIM1	45150151	45150350	200	160
chr17	Promoter (<=1kb)	MAP3K14-AS1	45255851	45256550	700	160
chr17	Promoter (<=1kb)	MAP3K14	45317351	45317900	550	170
chr17	Promoter (1-2kb)	LRRC37A4P	45582901	45583200	300	150
chr17	Promoter (<=1kb)	LRRC37A4P	45583651	45583950	300	160
chr17	Promoter (1-2kb)	CRHR1	45834901	45835200	300	150
chr17	Promoter (<=1kb)	KANSL1	46049451	46049800	350	150
chr17	Promoter (<=1kb)	KANSL1	46191701	46192350	650	170
chr17	Promoter (<=1kb)	WNT3	46771951	46772300	350	160
chr17	Promoter (<=1kb)	NPEPPS	47532251	47532450	200	150
chr17	Promoter (1-2kb)	OSBPL7	47810201	47810400	200	150
chr17	Promoter (1-2kb)	CDK5RAP3	47949551	47949750	200	150
chr17	Promoter (<=1kb)	NFE2L1	48049851	48050150	300	150
chr17	Promoter (<=1kb)	CBX1	48100801	48101150	350	170
chr17	Promoter (<=1kb)	SKAP1	48162751	48163250	500	150
chr17	Promoter (<=1kb)	HOXB-AS1	48542201	48542650	450	150
chr17	Promoter (<=1kb)	HOXB-AS1	48543951	48546050	2100	190
chr17	Promoter (<=1kb)	HOXB-AS1	48546151	48547150	1000	180
chr17	Promoter (<=1kb)	HOXB-AS3	48548051	48549400	1350	180
chr17	Promoter (<=1kb)	HOXB3	48555751	48556500	750	210
chr17	Promoter (<=1kb)	HOXB3	48556801	48557050	250	200
chr17	Promoter (<=1kb)	HOXB-AS2	48557201	48557600	400	150
chr17	Promoter (<=1kb)	HOXB-AS2	48558101	48558850	750	180
chr17	Promoter (1-2kb)	HOXB-AS2	48558901	48560650	1750	190
chr17	Promoter (1-2kb)	HOXB3	48571551	48572700	1150	310
chr17	Promoter (<=1kb)	HOXB3	48572751	48574800	2050	300
chr17	Promoter (<=1kb)	HOXB3	48575951	48576600	650	190
chr17	Promoter (<=1kb)	HOXB4	48577251	48577650	400	170
chr17	Promoter (<=1kb)	HOXB3	48578651	48580150	1500	310
chr17	Promoter (<=1kb)	MIR10A	48580351	48581550	1200	260
chr17	Promoter (<=1kb)	HOXB3	48582501	48582800	300	200
chr17	Promoter (<=1kb)	HOXB3	48582851	48584000	1150	150
chr17	Promoter (<=1kb)	HOXB3	48587651	48589600	1950	270
chr17	Promoter (<=1kb)	HOXB3	48589651	48590050	400	180
chr17	Promoter (<=1kb)	HOXB-AS3	48590251	48591550	1300	210
chr17	Promoter (<=1kb)	HOXB-AS3	48592451	48593100	650	240
chr17	Promoter (<=1kb)	HOXB5	48593251	48593700	450	210
chr17	Promoter (<=1kb)	HOXB5	48594551	48594800	250	200
chr17	Promoter (<=1kb)	HOXB-AS3	48595151	48595700	550	170
chr17	Promoter (<=1kb)	HOXB6	48596701	48597300	600	250
chr17	Promoter (<=1kb)	HOXB6	48597501	48598700	1200	290
chr17	Promoter (1-2kb)	HOXB6	48598851	48600200	1350	360
chr17	Promoter (<=1kb)	HOXB-AS3	48600401	48603000	2600	310
chr17	Promoter (<=1kb)	HOXB6	48603051	48604300	1250	240
chr17	Promoter (<=1kb)	HOXB6	48605251	48605750	500	150
chr17	Promoter (<=1kb)	HOXB7	48606351	48607400	1050	300
chr17	Promoter (<=1kb)	HOXB7	48608301	48611000	2700	220
chr17	Promoter (<=1kb)	HOXB7	48611051	48613150	2100	180
chr17	Promoter (<=1kb)	HOXB8	48613551	48615000	1450	220
chr17	Promoter (<=1kb)	HOXB8	48615251	48616200	950	330
chr17	Promoter (<=1kb)	HOXB8	48616251	48617550	1300	210
chr17	Promoter (<=1kb)	HOXB9	48623851	48626250	2400	250
chr17	Promoter (<=1kb)	HOXB13	48728651	48729050	400	210
chr17	Promoter (<=1kb)	ATP5MC1	48894051	48894250	200	160
chr17	Promoter (<=1kb)	IGF2BP1	48997401	48997650	250	160
chr17	Promoter (<=1kb)	PHOSPHO1	49230751	49231200	450	150
chr17	Promoter (<=1kb)	ZNF652-AS1	49360851	49361150	300	200
chr17	Promoter (1-2kb)	FAM117A	49734201	49734600	400	160
chr17	Promoter (1-2kb)	PICART1	50053801	50054100	300	150
chr17	Promoter (1-2kb)	ITGA3	50058251	50058700	450	160
chr17	Promoter (<=1kb)	SAMD14	50115351	50115900	550	160
chr17	Promoter (<=1kb)	SGCA	50165901	50166100	200	150
chr17	Promoter (1-2kb)	TMEM92	50269751	50270350	600	150
chr17	Promoter (<=1kb)	TMEM92	50273351	50273700	350	150
chr17	Promoter (<=1kb)	ACSF2	50459751	50459950	200	150
chr17	Promoter (1-2kb)	MYCBPAP	50506751	50507100	350	170
chr17	Promoter (<=1kb)	MYCBPAP	50530151	50530600	450	150
chr17	Promoter (<=1kb)	EPN3	50536551	50536750	200	160
chr17	Promoter (1-2kb)	SPATA20	50544651	50545150	500	150
chr17	Promoter (1-2kb)	ABCC3	50685801	50686100	300	160
chr17	Promoter (<=1kb)	LUC7L3	50720351	50721450	1100	210
chr17	Promoter (<=1kb)	SPAG9	51119551	51120050	500	160
chr17	Promoter (<=1kb)	MBTD1	51224051	51224250	200	160
chr17	Promoter (<=1kb)	MBTD1	51255851	51256100	250	170
chr17	Promoter (<=1kb)	AKAP1	57084301	57084700	400	170
chr17	Promoter (<=1kb)	MSI2	57405851	57406150	300	150
chr17	Promoter (1-2kb)	LOC107985065	57914051	57914250	200	150
chr17	Promoter (<=1kb)	VEZF1	57983551	57983750	200	160
chr17	Promoter (<=1kb)	DYNLL2	58083401	58083700	300	150
chr17	Promoter (1-2kb)	MTMR4	58515701	58516050	350	160
chr17	Promoter (<=1kb)	TRIM37	59013301	59013650	350	160
chr17	Promoter (1-2kb)	TRIM37	59104351	59104600	250	180
chr17	Promoter (<=1kb)	SKA2	59153351	59154500	1150	240
chr17	Promoter (<=1kb)	YPEL2	59332301	59332600	300	160
chr17	Promoter (<=1kb)	USP32	60390801	60391050	250	160
chr17	Promoter (<=1kb)	USP32	60391351	60391550	200	160
chr17	Promoter (<=1kb)	BCAS3	60680101	60680750	650	190
chr17	Promoter (<=1kb)	MED13	62064101	62064350	250	150
chr17	Promoter (<=1kb)	MED13	62064401	62065050	650	170
chr17	Promoter (<=1kb)	EFCAB3	62380801	62381000	200	160
chr17	Promoter (<=1kb)	TANC2	63355701	63355950	250	150
chr17	Promoter (<=1kb)	CYB561	63438701	63438900	200	160
chr17	Promoter (1-2kb)	ACE	63491401	63491700	300	150
chr17	Promoter (<=1kb)	ACE	63492701	63492900	200	160
chr17	Promoter (<=1kb)	DCAF7	63550451	63551000	550	250
chr17	Promoter (<=1kb)	CCDC47	63773401	63773850	450	160
chr17	Promoter (1-2kb)	SCN4A	63960101	63960550	450	160
chr17	Promoter (<=1kb)	ERN1	64130451	64130700	250	160
chr17	Promoter (<=1kb)	SNORA50C	64146451	64146700	250	180
chr17	Promoter (<=1kb)	SMURF2	64660051	64660250	200	150
chr17	Promoter (<=1kb)	SMURF2	64660451	64661050	600	170
chr17	Promoter (1-2kb)	LOC101929240	64748801	64749000	200	160
chr17	Promoter (<=1kb)	AMZ2P1	64974701	64974900	200	160
chr17	Promoter (<=1kb)	PSMD12	67365601	67365950	350	190
chr17	Promoter (<=1kb)	PSMD12	67366351	67366600	250	170
chr17	Promoter (<=1kb)	NOL11	67742951	67743200	250	150
chr17	Promoter (<=1kb)	FAM20A	68558251	68558450	200	150
chr17	Promoter (<=1kb)	LOC124904049	68716251	68716750	500	180
chr17	Promoter (1-2kb)	MIR4524A	69100751	69100950	200	160
chr17	Promoter (<=1kb)	LINC01483	69789251	69789500	250	160
chr17	Promoter (<=1kb)	KCNJ2	70168901	70169150	250	200
chr17	Promoter (<=1kb)	C17orf80	73233051	73233450	400	160
chr17	Promoter (<=1kb)	SDK2	73507651	73508300	650	210
chr17	Promoter (<=1kb)	RPL38	74204001	74204350	350	180
chr17	Promoter (<=1kb)	NHERF1	74760701	74761200	500	170
chr17	Promoter (<=1kb)	FDXR	74872001	74872200	200	150
chr17	Promoter (<=1kb)	HID1	74960201	74960500	300	150
chr17	Promoter (<=1kb)	NUP85	75205351	75205850	500	170
chr17	Promoter (<=1kb)	NUP85	75206301	75207050	750	180
chr17	Promoter (<=1kb)	LOC124904060	75394201	75395150	950	220
chr17	Promoter (1-2kb)	LOC124904060	75395351	75396000	650	150
chr17	Promoter (<=1kb)	GRB2	75404051	75405100	1050	180
chr17	Promoter (<=1kb)	TMEM94	75497201	75497400	200	160
chr17	Promoter (<=1kb)	CASKIN2	75509001	75509200	200	170
chr17	Promoter (1-2kb)	LLGL2	75526901	75527100	200	160
chr17	Promoter (1-2kb)	MYO15B	75604051	75604400	350	150
chr17	Promoter (<=1kb)	MYO15B	75618801	75619100	300	160
chr17	Promoter (1-2kb)	ITGB4	75749551	75749900	350	160
chr17	Promoter (<=1kb)	UNC13D	75840301	75840650	350	170
chr17	Promoter (<=1kb)	UNC13D	75845551	75845800	250	160
chr17	Promoter (<=1kb)	TRIM47	75874901	75875200	300	180
chr17	Promoter (1-2kb)	FBF1	75932951	75933200	250	150
chr17	Promoter (<=1kb)	ACOX1	75978501	75978800	300	180
chr17	Promoter (<=1kb)	SRP68	76054251	76054650	400	150
chr17	Promoter (<=1kb)	SRP68	76072701	76073250	550	160
chr17	Promoter (<=1kb)	RNF157	76161501	76161700	200	150
chr17	Promoter (<=1kb)	PRPSAP1	76353951	76354250	300	150
chr17	Promoter (1-2kb)	UBE2O	76451201	76451900	700	270
chr17	Promoter (<=1kb)	UBE2O	76451951	76452900	950	300
chr17	Promoter (<=1kb)	RHBDF2	76477951	76478250	300	160
chr17	Promoter (<=1kb)	SNORD1C	76558451	76559050	600	250
chr17	Promoter (<=1kb)	ST6GALNAC2	76578051	76578350	300	150
chr17	Promoter (<=1kb)	MXRA7	76708801	76709250	450	160
chr17	Promoter (<=1kb)	METTL23	76730501	76730850	350	160
chr17	Promoter (1-2kb)	SEC14L1	77126201	77126500	300	160
chr17	Promoter (<=1kb)	SEPTIN9	77375751	77376050	300	160
chr17	Promoter (<=1kb)	TNRC6C	77959601	77960250	650	190
chr17	Promoter (<=1kb)	PGS1	78404001	78404500	500	160
chr17	Promoter (<=1kb)	SCAT1	78630901	78631100	200	150
chr17	Promoter (<=1kb)	CYTH1	78716401	78716600	200	240
chr17	Promoter (<=1kb)	CYTH1	78736601	78736950	350	250
chr17	Promoter (<=1kb)	CYTH1	78780801	78781300	500	150
chr17	Promoter (1-2kb)	CANT1	78996551	78996800	250	150
chr17	Promoter (1-2kb)	ENGASE	79075951	79076200	250	150
chr17	Promoter (1-2kb)	RBFOX3	79113251	79113850	600	150
chr17	Promoter (1-2kb)	RBFOX3	79237651	79238450	800	230
chr17	Promoter (<=1kb)	RBFOX3	79308301	79308900	600	190
chr17	Promoter (1-2kb)	RBFOX3	79309501	79309750	250	160
chr17	Promoter (1-2kb)	RBFOX3	79514551	79514800	250	170
chr17	Promoter (<=1kb)	RBFOX3	79514901	79515200	300	160
chr17	Promoter (<=1kb)	RBFOX3	79602951	79603300	350	190
chr17	Promoter (<=1kb)	LINC02078	79707351	79707800	450	150
chr17	Promoter (<=1kb)	ENPP7	79734501	79734850	350	160
chr17	Promoter (<=1kb)	CBX2	79778901	79779200	300	170
chr17	Promoter (<=1kb)	CBX8	79796151	79796800	650	270
chr17	Promoter (<=1kb)	NPTX1	80472901	80473100	200	150
chr17	Promoter (1-2kb)	RPTOR	80547601	80547950	350	150
chr17	Promoter (<=1kb)	CHMP6	80993651	80994250	600	170
chr17	Promoter (1-2kb)	LOC124904078	81024701	81025200	500	160
chr17	Promoter (1-2kb)	BAIAP2-DT	81032701	81033100	400	170
chr17	Promoter (<=1kb)	BAIAP2	81105501	81105800	300	150
chr17	Promoter (<=1kb)	TEPSIN	81231001	81231350	350	160
chr17	Promoter (1-2kb)	NDUFAF8	81241551	81242150	600	180
chr17	Promoter (1-2kb)	SLC38A10	81246151	81246500	350	150
chr17	Promoter (1-2kb)	SLC38A10	81250851	81251200	350	150
chr17	Promoter (<=1kb)	SLC38A10	81251951	81252200	250	190
chr17	Promoter (<=1kb)	SLC38A10	81293951	81295100	1150	160
chr17	Promoter (<=1kb)	BAHCC1	81394251	81395200	950	170
chr17	Promoter (<=1kb)	BAHCC1	81395301	81395550	250	190
chr17	Promoter (<=1kb)	BAHCC1	81396251	81396850	600	270
chr17	Promoter (<=1kb)	BAHCC1	81397101	81399100	2000	360
chr17	Promoter (<=1kb)	BAHCC1	81400101	81400450	350	170
chr17	Promoter (<=1kb)	MIR4740	81401101	81401850	750	170
chr17	Promoter (1-2kb)	MIR4740	81402451	81403050	600	190
chr17	Promoter (1-2kb)	ACTG1	81509401	81510250	850	150
chr17	Promoter (<=1kb)	FSCN2	81518601	81518900	300	190
chr17	Promoter (<=1kb)	NPLOC4	81570951	81571300	350	150
chr17	Promoter (1-2kb)	NPLOC4	81628201	81628500	300	160
chr17	Promoter (<=1kb)	ARL16	81682951	81683350	400	170
chr17	Promoter (<=1kb)	HGS	81685651	81686200	550	180
chr17	Promoter (<=1kb)	HGS	81701001	81701250	250	150
chr17	Promoter (<=1kb)	SLC25A10	81713301	81714050	750	170
chr17	Promoter (<=1kb)	MCRIP1	81823701	81824150	450	180
chr17	Promoter (<=1kb)	P4HB	81859701	81859950	250	150
chr17	Promoter (1-2kb)	ALYREF	81886801	81887000	200	150
chr17	Promoter (<=1kb)	PCYT2	81905551	81905900	350	190
chr17	Promoter (<=1kb)	SIRT7	81917301	81917550	250	190
chr17	Promoter (1-2kb)	MAFG	81925001	81925350	350	160
chr17	Promoter (1-2kb)	MAFG	81926201	81926450	250	210
chr17	Promoter (<=1kb)	MILIP	81927751	81928350	600	270
chr17	Promoter (<=1kb)	ASPSCR1	82007901	82008200	300	170
chr17	Promoter (<=1kb)	ASPSCR1	82012501	82012850	350	160
chr17	Promoter (1-2kb)	CENPX	82020951	82021250	300	150
chr17	Promoter (<=1kb)	RAC3	82030751	82031050	300	150
chr17	Promoter (1-2kb)	DCXR	82035001	82035250	250	170
chr17	Promoter (<=1kb)	DCXR	82036701	82036950	250	160
chr17	Promoter (<=1kb)	GPS1	82054951	82055300	350	170
chr17	Promoter (<=1kb)	FASN	82086001	82086500	500	150
chr17	Promoter (<=1kb)	FASN	82097601	82097850	250	170
chr17	Promoter (<=1kb)	CCDC57	82172151	82172350	200	150
chr17	Promoter (1-2kb)	SLC16A3	82219301	82219850	550	150
chr17	Promoter (1-2kb)	CSNK1D	82267951	82268250	300	180
chr17	Promoter (<=1kb)	LINC01970	82292801	82293100	300	160
chr17	Promoter (<=1kb)	TEX19	82359651	82360300	650	290
chr17	Promoter (1-2kb)	TEX19	82360351	82361050	700	230
chr17	Promoter (<=1kb)	OGFOD3	82392151	82392550	400	170
chr17	Promoter (<=1kb)	HEXD-IT1	82424901	82425400	500	180
chr17	Promoter (<=1kb)	FOXK2	82520801	82521650	850	160
chr17	Promoter (<=1kb)	FOXK2	82586201	82586500	300	300
chr17	Promoter (<=1kb)	TBCD	82864051	82864500	450	160
chr17	Promoter (<=1kb)	TBCD	82899501	82899750	250	160
chr17	Promoter (<=1kb)	TBCD	82939901	82940100	200	180
chr18	Promoter (1-2kb)	ROCK1P1	106651	107700	1050	590
chr18	Promoter (<=1kb)	ROCK1P1	107751	111150	3400	7730
chr18	Promoter (<=1kb)	MIR8078	112101	112500	400	950
chr18	Promoter (<=1kb)	EMILIN2	2847551	2847900	350	160
chr18	Promoter (<=1kb)	TGIF1	3449851	3450150	300	150
chr18	Promoter (<=1kb)	ROCK1	21109951	21110950	1000	160
chr18	Promoter (1-2kb)	MIB1	21742401	21742650	250	160
chr18	Promoter (<=1kb)	CABLES1	23137051	23137650	600	160
chr18	Promoter (<=1kb)	LAMA3	23688451	23688650	200	160
chr18	Promoter (<=1kb)	LAMA3	23929251	23929500	250	170
chr18	Promoter (1-2kb)	MIR320C2	24320351	24320600	250	150
chr18	Promoter (<=1kb)	LOC102725227	26655251	26655500	250	170
chr18	Promoter (<=1kb)	TRAPPC8	31941601	31942100	500	210
chr18	Promoter (<=1kb)	TRAPPC8	31942251	31942700	450	150
chr18	Promoter (<=1kb)	RNF138	32093101	32094050	950	150
chr18	Promoter (1-2kb)	CCDC178	33268701	33269050	350	160
chr18	Promoter (<=1kb)	DTNA	34678751	34679100	350	160
chr18	Promoter (<=1kb)	C18orf21	35971951	35972400	450	220
chr18	Promoter (<=1kb)	RPRD1A	36067251	36067500	250	160
chr18	Promoter (1-2kb)	ELP2	36156101	36156450	350	200
chr18	Promoter (1-2kb)	ELP2	36165001	36165250	250	160
chr18	Promoter (1-2kb)	TPGS2	36817101	36817300	200	150
chr18	Promoter (<=1kb)	CELF4	37253251	37253600	350	150
chr18	Promoter (1-2kb)	CELF4	37263201	37263500	300	190
chr18	Promoter (<=1kb)	CTIF	48540901	48541200	300	170
chr18	Promoter (<=1kb)	CTIF	48621351	48621550	200	160
chr18	Promoter (<=1kb)	ZCCHC2	62526251	62526550	300	190
chr18	Promoter (1-2kb)	PHLPP1	62716701	62716950	250	200
chr18	Promoter (<=1kb)	PTGR3	75208001	75208400	400	200
chr19	Promoter (1-2kb)	SHC2	459101	459350	250	180
chr19	Promoter (1-2kb)	HCN2	588401	588650	250	180
chr19	Promoter (<=1kb)	FSTL3	680501	680700	200	190
chr19	Promoter (1-2kb)	PTBP1	794951	795150	200	150
chr19	Promoter (1-2kb)	CNN2	1028301	1028600	300	170
chr19	Promoter (1-2kb)	CNN2	1028951	1029250	300	220
chr19	Promoter (<=1kb)	ABCA7	1040551	1040800	250	150
chr19	Promoter (1-2kb)	SBNO2	1122051	1122250	200	150
chr19	Promoter (1-2kb)	SBNO2	1156201	1156450	250	210
chr19	Promoter (<=1kb)	STK11	1207201	1207550	350	160
chr19	Promoter (<=1kb)	CBARP	1234251	1234500	250	180
chr19	Promoter (<=1kb)	ATP5F1D	1241451	1241950	500	250
chr19	Promoter (<=1kb)	ATP5F1D	1244601	1244850	250	160
chr19	Promoter (<=1kb)	CIRBP	1273151	1273500	350	160
chr19	Promoter (<=1kb)	PWWP3A	1360751	1361000	250	150
chr19	Promoter (<=1kb)	MBD3	1586801	1587050	250	220
chr19	Promoter (1-2kb)	KLF16	1861151	1861750	600	170
chr19	Promoter (<=1kb)	ABHD17A	1879851	1880350	500	180
chr19	Promoter (1-2kb)	MOB3A	2094201	2094400	200	150
chr19	Promoter (<=1kb)	IZUMO4	2096551	2097000	450	170
chr19	Promoter (<=1kb)	JSRP1	2256051	2256250	200	170
chr19	Promoter (<=1kb)	OAZ1	2270801	2271150	350	150
chr19	Promoter (<=1kb)	ZNF77	2944901	2945100	200	220
chr19	Promoter (<=1kb)	GNA11	3113051	3113300	250	210
chr19	Promoter (<=1kb)	MFSD12	3558251	3558600	350	190
[truncated: 1,869 more rows]

## Sheet: EV-293T C&R
Chromosome	Region	Gene name	start	end	size	Score
chr1	Promoter (1-2kb)	LOC101928626	629201	629500	300	260
chr1	Promoter (1-2kb)	LOC101928626	629601	630100	500	890
chr1	Promoter (<=1kb)	LOC101928626	630751	631600	850	390
chr1	Promoter (<=1kb)	LOC105378947	631851	632350	500	290
chr1	Promoter (<=1kb)	LOC105378947	632451	632700	250	150
chr1	Promoter (<=1kb)	LOC105378947	633351	633600	250	280
chr1	Promoter (<=1kb)	LOC105378947	633851	634450	600	4720
chr1	Promoter (1-2kb)	MIR200B	1165151	1165450	300	150
chr1	Promoter (1-2kb)	TTLL10	1172001	1172250	250	160
chr1	Promoter (<=1kb)	SDF4	1228501	1228750	250	170
chr1	Promoter (1-2kb)	PLCH2	2481001	2481200	200	160
chr1	Promoter (<=1kb)	PANK4	2515051	2515300	250	170
chr1	Promoter (<=1kb)	TNFRSF14-AS1	2552251	2552450	200	160
chr1	Promoter (<=1kb)	KCNAB2	6093301	6093500	200	150
chr1	Promoter (<=1kb)	ICMT	6235551	6235750	200	160
chr1	Promoter (1-2kb)	MIR4252	6428151	6428450	300	150
chr1	Promoter (<=1kb)	VAMP3	7772151	7772350	200	180
chr1	Promoter (<=1kb)	LOC124903833	7826151	7826350	200	170
chr1	Promoter (<=1kb)	SLC2A5	9040451	9040800	350	150
chr1	Promoter (<=1kb)	C1orf127	10982501	10982700	200	160
chr1	Promoter (<=1kb)	C1orf167	11761351	11761650	300	210
chr1	Promoter (1-2kb)	LINC02766	12528751	12528950	200	160
chr1	Promoter (<=1kb)	HNRNPCL1	12848851	12849100	250	150
chr1	Promoter (<=1kb)	PRAMEF18	13225151	13225350	200	150
chr1	Promoter (<=1kb)	RSC1A1	15658651	15658900	250	170
chr1	Promoter (<=1kb)	FBLIM1	15776351	15776600	250	180
chr1	Promoter (<=1kb)	ZBTB17	15976201	15976500	300	160
chr1	Promoter (<=1kb)	NBPF1	16607801	16608750	950	170
chr1	Promoter (<=1kb)	NBPF1	16609201	16610300	1100	160
chr1	Promoter (<=1kb)	NBPF1	16612701	16612900	200	150
chr1	Promoter (<=1kb)	NBPF1	16614051	16614350	300	160
chr1	Promoter (<=1kb)	NBPF1	16614501	16615100	600	220
chr1	Promoter (<=1kb)	LOC124900584	16631551	16632700	1150	200
chr1	Promoter (1-2kb)	LOC105376805	16887401	16887650	250	180
chr1	Promoter (<=1kb)	LOC105376805	16888801	16889050	250	150
chr1	Promoter (1-2kb)	CROCC	16940551	16940800	250	150
chr1	Promoter (<=1kb)	EMC1	19220701	19220900	200	150
chr1	Promoter (1-2kb)	AKR7A3	19290651	19290850	200	160
chr1	Promoter (<=1kb)	AKR7A2	19307851	19308150	300	150
chr1	Promoter (<=1kb)	OTUD3	19906001	19906200	200	170
chr1	Promoter (1-2kb)	HSPG2	21935451	21935650	200	230
chr1	Promoter (<=1kb)	CDC42	22077851	22078200	350	150
chr1	Promoter (1-2kb)	WNT4	22128251	22128500	250	150
chr1	Promoter (<=1kb)	ZNF436	23369801	23370050	250	160
chr1	Promoter (<=1kb)	PITHD1	23779751	23779950	200	150
chr1	Promoter (<=1kb)	HMGCL	23816301	23816550	250	170
chr1	Promoter (<=1kb)	SRSF10	23977951	23978400	450	170
chr1	Promoter (<=1kb)	CEP85	26268551	26268850	300	160
chr1	Promoter (<=1kb)	DHDDS-AS1	26466951	26467250	300	160
chr1	Promoter (<=1kb)	HMGN2	26473301	26473550	250	150
chr1	Promoter (<=1kb)	RPS6KA1	26570351	26570600	250	170
chr1	Promoter (<=1kb)	STX12	27773101	27773350	250	210
chr1	Promoter (<=1kb)	EYA3	28036551	28037000	450	160
chr1	Promoter (<=1kb)	EYA3	28058101	28058400	300	150
chr1	Promoter (<=1kb)	EYA3	28059001	28059200	200	170
chr1	Promoter (1-2kb)	EYA3	28089651	28089900	250	180
chr1	Promoter (1-2kb)	DNAJC8	28209951	28210450	500	160
chr1	Promoter (1-2kb)	PHACTR4	28436101	28436450	350	150
chr1	Promoter (1-2kb)	PHACTR4	28439601	28439900	300	160
chr1	Promoter (<=1kb)	SNORA73B	28508301	28508600	300	190
chr1	Promoter (<=1kb)	SNHG12	28580151	28580350	200	170
chr1	Promoter (<=1kb)	SNHG12	28583551	28583950	400	160
chr1	Promoter (<=1kb)	TAF12	28621401	28621750	350	150
chr1	Promoter (<=1kb)	GMEB1	28683501	28684200	700	170
chr1	Promoter (<=1kb)	EPB41	28987101	28987500	400	180
chr1	Promoter (<=1kb)	EPB41	29057851	29058050	200	150
chr1	Promoter (1-2kb)	EPB41	29066901	29067100	200	160
chr1	Promoter (1-2kb)	EPB41	29080751	29081000	250	150
chr1	Promoter (<=1kb)	EPB41	29094901	29095350	450	150
chr1	Promoter (1-2kb)	MECR	29205001	29205200	200	150
chr1	Promoter (<=1kb)	PTPRU	29320751	29321000	250	170
chr1	Promoter (<=1kb)	PTPRU	29323101	29323650	550	190
chr1	Promoter (1-2kb)	LAPTM5	30758851	30759150	300	150
chr1	Promoter (<=1kb)	PUM1	30994201	30994550	350	160
chr1	Promoter (1-2kb)	NKAIN1	31192451	31192700	250	170
chr1	Promoter (<=1kb)	SNRNP40	31262701	31263100	400	160
chr1	Promoter (<=1kb)	SNRNP40	31289951	31290250	300	170
chr1	Promoter (<=1kb)	HCRTR1	31617051	31617300	250	180
chr1	Promoter (1-2kb)	COL16A1	31671901	31672100	200	150
chr1	Promoter (1-2kb)	SPOCD1	31812601	31812950	350	160
chr1	Promoter (<=1kb)	PTP4A2	31911151	31911600	450	150
chr1	Promoter (1-2kb)	PTP4A2	31912801	31913000	200	160
chr1	Promoter (1-2kb)	TMEM39B	32077501	32077700	200	190
chr1	Promoter (<=1kb)	CCDC28B	32199701	32200000	300	150
chr1	Promoter (<=1kb)	HDAC1	32331101	32331300	200	200
chr1	Promoter (1-2kb)	MARCKSL1	32334551	32334750	200	170
chr1	Promoter (<=1kb)	BSDC1	32373801	32374050	250	210
chr1	Promoter (1-2kb)	ZBTB8B	32466651	32466950	300	200
chr1	Promoter (1-2kb)	YARS1	32799851	32800150	300	160
chr1	Promoter (<=1kb)	YARS1	32807451	32807750	300	160
chr1	Promoter (<=1kb)	S100PBP	32816451	32816700	250	190
chr1	Promoter (<=1kb)	S100PBP	32852101	32852650	550	150
chr1	Promoter (<=1kb)	HPCA	32887201	32887550	350	190
chr1	Promoter (<=1kb)	TMEM54	32898251	32898450	200	150
chr1	Promoter (<=1kb)	AK2	33021351	33022050	700	160
chr1	Promoter (1-2kb)	TRIM62	33174351	33174600	250	170
chr1	Promoter (<=1kb)	CSMD2	33572701	33573200	500	170
chr1	Promoter (1-2kb)	CSMD2	33574151	33574550	400	230
chr1	Promoter (1-2kb)	CLSPN	35768101	35768300	200	160
chr1	Promoter (1-2kb)	LOC105378647	36015051	36015400	350	150
chr1	Promoter (<=1kb)	LINC02786	38139451	38139700	250	150
chr1	Promoter (<=1kb)	LINC01343	38213951	38214250	300	160
chr1	Promoter (1-2kb)	NDUFS5	39024901	39025150	250	150
chr1	Promoter (1-2kb)	PPIE	39759751	39760100	350	180
chr1	Promoter (<=1kb)	MYCL-AS1	39898651	39898850	200	180
chr1	Promoter (<=1kb)	COL9A2	40318551	40318800	250	150
chr1	Promoter (<=1kb)	SMAP2	40414501	40414750	250	150
chr1	Promoter (1-2kb)	NFYC	40690401	40690600	200	150
chr1	Promoter (1-2kb)	NFYC	40733501	40733700	200	200
chr1	Promoter (<=1kb)	NFYC	40765251	40765450	200	160
chr1	Promoter (<=1kb)	NFYC	40766051	40766300	250	160
chr1	Promoter (1-2kb)	PPIH	42677101	42677350	250	150
chr1	Promoter (<=1kb)	P3H1	42763101	42763450	350	150
chr1	Promoter (<=1kb)	PTPRF	43545401	43545700	300	150
chr1	Promoter (<=1kb)	ARTN	43932501	43932750	250	160
chr1	Promoter (1-2kb)	IPO13	43958601	43959050	450	160
chr1	Promoter (<=1kb)	DMAP1	44215451	44215750	300	170
chr1	Promoter (<=1kb)	ATPAF1	46658701	46659100	400	160
chr1	Promoter (<=1kb)	CYP4B1	46806901	46807100	200	170
chr1	Promoter (<=1kb)	LINC02794	48053851	48054050	200	150
chr1	Promoter (1-2kb)	OSBPL9	51732001	51732550	550	180
chr1	Promoter (<=1kb)	SCP2	52962451	52962750	300	160
chr1	Promoter (<=1kb)	LINC02784	54517501	54517800	300	160
chr1	Promoter (<=1kb)	ACOT11	54597051	54597350	300	200
chr1	Promoter (<=1kb)	FAM151A	54624301	54624600	300	150
chr1	Promoter (1-2kb)	MROH7	54649701	54649950	250	150
chr1	Promoter (1-2kb)	MROH7	54695251	54695450	200	170
chr1	Promoter (1-2kb)	TTC22	54786101	54786350	250	150
chr1	Promoter (<=1kb)	C8A	56882251	56882500	250	170
chr1	Promoter (<=1kb)	C8B	56968551	56969200	650	160
chr1	Promoter (<=1kb)	MYSM1	58690151	58690450	300	160
chr1	Promoter (<=1kb)	MYSM1	58691401	58691700	300	150
chr1	Promoter (1-2kb)	HSD52	59149951	59150150	200	160
chr1	Promoter (1-2kb)	HSD52	59210051	59210300	250	150
chr1	Promoter (<=1kb)	FGGY	59660401	59660600	200	160
chr1	Promoter (<=1kb)	HOOK1	59870901	59871150	250	160
chr1	Promoter (<=1kb)	L1TD1	62195001	62195300	300	160
chr1	Promoter (1-2kb)	DOCK7	62619951	62620200	250	160
chr1	Promoter (1-2kb)	MIR6068	63328001	63328200	200	190
chr1	Promoter (<=1kb)	PGM1	63593401	63593700	300	200
chr1	Promoter (<=1kb)	ROR1-AS1	64107651	64108400	750	160
chr1	Promoter (1-2kb)	UBE2U	64205551	64205750	200	160
chr1	Promoter (<=1kb)	JAK1	64847801	64848000	200	160
chr1	Promoter (<=1kb)	AK4	65146401	65146650	250	160
chr1	Promoter (<=1kb)	DNAJC6	65253701	65253950	250	170
chr1	Promoter (<=1kb)	LOC102724416	65306601	65306800	200	190
chr1	Promoter (<=1kb)	LEPR	65619851	65620050	200	180
chr1	Promoter (1-2kb)	IL23R	67169151	67169400	250	160
chr1	Promoter (<=1kb)	IL12RB2	67313001	67313300	300	190
chr1	Promoter (<=1kb)	IL12RB2	67379601	67380000	400	180
chr1	Promoter (<=1kb)	SERBP1	67421551	67422300	750	150
chr1	Promoter (<=1kb)	SRSF11	70228901	70229350	450	150
chr1	Promoter (1-2kb)	LINC01788	70705101	70705300	200	170
chr1	Promoter (1-2kb)	LINC02797	72791051	72791500	450	170
chr1	Promoter (<=1kb)	LINC02797	72794101	72794450	350	200
chr1	Promoter (1-2kb)	LINC01360	73304051	73304300	250	150
chr1	Promoter (<=1kb)	ERICH3	74672851	74673100	250	190
chr1	Promoter (<=1kb)	LHX8	75128801	75129100	300	150
chr1	Promoter (<=1kb)	ST6GALNAC3	76075701	76075900	200	160
chr1	Promoter (<=1kb)	ST6GALNAC3	76313701	76314000	300	150
chr1	Promoter (<=1kb)	AK5	77556651	77557000	350	170
chr1	Promoter (<=1kb)	USP33	77727301	77727500	200	150
chr1	Promoter (1-2kb)	NEXN	77943201	77943600	400	150
chr1	Promoter (1-2kb)	FUBP1	77957101	77957350	250	190
chr1	Promoter (<=1kb)	ADGRL2	81965951	81966150	200	160
chr1	Promoter (<=1kb)	SAMD13	84344801	84345050	250	160
chr1	Promoter (1-2kb)	UOX	84386501	84386850	350	160
chr1	Promoter (<=1kb)	RPF1	84478001	84478500	500	150
chr1	Promoter (<=1kb)	MCOLN3	85028901	85029200	300	240
chr1	Promoter (1-2kb)	LOC124900422	85591001	85591200	200	160
chr1	Promoter (<=1kb)	HS2ST1	86956651	86957100	450	160
chr1	Promoter (1-2kb)	LINC02609	90791251	90791550	300	160
chr1	Promoter (1-2kb)	HFM1	91406201	91406450	250	180
chr1	Promoter (1-2kb)	TGFBR3	91729251	91729550	300	160
chr1	Promoter (<=1kb)	BTBD8	92079651	92079950	300	160
chr1	Promoter (<=1kb)	C1orf146	92217051	92217250	200	150
chr1	Promoter (<=1kb)	MTF2	93111101	93111450	350	220
chr1	Promoter (<=1kb)	BCAR3	93776301	93776950	650	190
chr1	Promoter (1-2kb)	SLC44A3	94822101	94822300	200	180
chr1	Promoter (<=1kb)	PALMD	99644951	99645200	250	150
chr1	Promoter (1-2kb)	TRMT13	100140701	100141000	300	180
chr1	Promoter (1-2kb)	SLC30A7	100963151	100963450	300	150
chr1	Promoter (<=1kb)	COL11A1	102883851	102884050	200	160
chr1	Promoter (<=1kb)	RNPC3	103547651	103548250	600	150
chr1	Promoter (<=1kb)	AMY2B	103563851	103564050	200	180
chr1	Promoter (1-2kb)	EEIG2	108561901	108562150	250	150
chr1	Promoter (<=1kb)	AKNAD1	108852001	108852200	200	200
chr1	Promoter (1-2kb)	TMEM167B	109089401	109089750	350	180
chr1	Promoter (<=1kb)	CFAP276	109111701	109111900	200	160
chr1	Promoter (1-2kb)	ELAPOR1	109159051	109159700	650	160
chr1	Promoter (1-2kb)	PSMA5	109414101	109414350	250	150
chr1	Promoter (<=1kb)	STRIP1	110041301	110041600	300	150
chr1	Promoter (1-2kb)	CEPT1	111136951	111137550	600	170
chr1	Promoter (1-2kb)	DENND2D	111190701	111190900	200	160
chr1	Promoter (1-2kb)	CHI3L2	111202001	111202300	300	150
chr1	Promoter (<=1kb)	CHIAP2	111282651	111282950	300	160
chr1	Promoter (<=1kb)	CIMAP3	111347251	111347450	200	180
chr1	Promoter (1-2kb)	INKA2-AS1	111741101	111741300	200	180
chr1	Promoter (<=1kb)	PPM1J	112712051	112712250	200	160
chr1	Promoter (<=1kb)	LINC01356	112825851	112826150	300	150
chr1	Promoter (1-2kb)	SLC16A1	112959101	112959400	300	150
chr1	Promoter (<=1kb)	RSBN1	113768501	113768700	200	160
chr1	Promoter (<=1kb)	DENND2C	114588551	114588800	250	180
chr1	Promoter (<=1kb)	CASQ2	115769751	115770000	250	160
chr1	Promoter (1-2kb)	VTCN1	117209501	117209700	200	160
chr1	Promoter (1-2kb)	PHGDH	119660851	119661250	400	160
chr1	Promoter (<=1kb)	PHGDH	119714401	119714700	300	160
chr1	Promoter (<=1kb)	HMGCS2	119769301	119769500	200	160
chr1	Promoter (1-2kb)	LOC105369199	120961751	120962000	250	170
chr1	Promoter (1-2kb)	CD160	145721051	145721300	250	160
chr1	Promoter (1-2kb)	LINC01719	146054051	146054250	200	150
chr1	Promoter (<=1kb)	LINC00624	147517051	147517250	200	160
chr1	Promoter (<=1kb)	BCL9	147605951	147606350	400	160
chr1	Promoter (<=1kb)	RNVU1-3	148403101	148403400	300	170
chr1	Promoter (1-2kb)	NBPF9	149104701	149105000	300	160
chr1	Promoter (<=1kb)	VPS45	150108001	150108350	350	240
chr1	Promoter (<=1kb)	MRPS21	150294701	150294900	200	180
chr1	Promoter (1-2kb)	LOC112268239	150631551	150631850	300	150
chr1	Promoter (1-2kb)	PI4KB	151308001	151308300	300	220
chr1	Promoter (<=1kb)	RFX5	151344851	151345050	200	180
chr1	Promoter (1-2kb)	SNX27	151610401	151610700	300	150
chr1	Promoter (1-2kb)	SNX27	151614951	151615150	200	150
chr1	Promoter (1-2kb)	SNX27	151662201	151662400	200	180
chr1	Promoter (<=1kb)	TDRKH	151792401	151792600	200	160
chr1	Promoter (1-2kb)	LINGO4	151803451	151803650	200	150
chr1	Promoter (<=1kb)	FLG-AS1	152168201	152168450	250	150
chr1	Promoter (<=1kb)	FLG-AS1	152312051	152312400	350	170
chr1	Promoter (<=1kb)	LCE1C	152807151	152807350	200	180
chr1	Promoter (<=1kb)	SPRR3	153002401	153002650	250	160
chr1	Promoter (<=1kb)	SPRR2F	153114201	153114400	200	160
chr1	Promoter (<=1kb)	S100A7A	153416301	153416500	200	170
chr1	Promoter (<=1kb)	S100A6	153534751	153535000	250	150
chr1	Promoter (<=1kb)	INTS3	153752551	153752750	200	160
chr1	Promoter (1-2kb)	GATAD2B	153920401	153920700	300	150
chr1	Promoter (<=1kb)	NUP210L	154057751	154058050	300	200
chr1	Promoter (<=1kb)	SHE	154485651	154486100	450	220
chr1	Promoter (1-2kb)	TDRD10	154539851	154540100	250	150
chr1	Promoter (<=1kb)	SCAMP3	155263051	155263300	250	180
chr1	Promoter (<=1kb)	CLK2	155279001	155279350	350	150
chr1	Promoter (1-2kb)	HCN3	155286501	155286900	400	170
chr1	Promoter (<=1kb)	YY1AP1	155671751	155671950	200	220
chr1	Promoter (1-2kb)	DAP3	155690501	155690850	350	150
chr1	Promoter (1-2kb)	DAP3	155734501	155734800	300	150
chr1	Promoter (<=1kb)	GON4L	155858951	155859150	200	150
chr1	Promoter (1-2kb)	RIT1	155913101	155913350	250	170
chr1	Promoter (<=1kb)	KHDC4	155925451	155925850	400	200
chr1	Promoter (1-2kb)	CCT3	156333951	156334200	250	210
chr1	Promoter (<=1kb)	TSACC	156337201	156337500	300	180
chr1	Promoter (1-2kb)	RHBG	156370601	156370850	250	150
chr1	Promoter (<=1kb)	SH2D2A	156814051	156814300	250	160
chr1	Promoter (<=1kb)	ETV3L	157100701	157100950	250	180
chr1	Promoter (<=1kb)	FCRL2	157776051	157776300	250	150
chr1	Promoter (1-2kb)	LINC01704	158138601	158138950	350	150
chr1	Promoter (1-2kb)	CD1A	158255451	158255650	200	190
chr1	Promoter (1-2kb)	LOC107985213	158496701	158496900	200	170
chr1	Promoter (<=1kb)	OR10J1	159437151	159437350	200	150
chr1	Promoter (<=1kb)	LOC124900450	159852701	159852950	250	160
chr1	Promoter (<=1kb)	PEX19	160284551	160284800	250	150
chr1	Promoter (<=1kb)	COPA	160305751	160306100	350	190
chr1	Promoter (<=1kb)	SLAMF6	160523501	160523800	300	170
chr1	Promoter (1-2kb)	CD84	160549151	160549450	300	200
chr1	Promoter (<=1kb)	CD244	160840151	160840500	350	210
chr1	Promoter (1-2kb)	ADAMTS4	161194501	161194700	200	170
chr1	Promoter (1-2kb)	HSD17B7	162804151	162804350	200	150
chr1	Promoter (1-2kb)	RGS5	163150951	163151200	250	160
chr1	Promoter (<=1kb)	PBX1	164563101	164563350	250	150
chr1	Promoter (1-2kb)	PBX1-AS1	164776301	164776500	200	190
chr1	Promoter (<=1kb)	LMX1A	165213701	165214100	400	160
chr1	Promoter (1-2kb)	LRRC52-AS1	165541801	165542100	300	160
chr1	Promoter (<=1kb)	ADCY10	167849251	167849850	600	150
chr1	Promoter (<=1kb)	ADCY10	167914651	167914850	200	150
chr1	Promoter (<=1kb)	XCL1	168576751	168577100	350	170
chr1	Promoter (<=1kb)	SLC19A2	169468151	169468400	250	150
chr1	Promoter (1-2kb)	F5	169588451	169588850	400	170
chr1	Promoter (1-2kb)	TNFSF18	173052551	173052800	250	170
chr1	Promoter (<=1kb)	KLHL20	173716451	173716650	200	160
chr1	Promoter (1-2kb)	TNR	175741901	175742350	450	200
chr1	Promoter (<=1kb)	SEC16B	177958451	177958800	350	160
chr1	Promoter (<=1kb)	CRYZL2P-SEC16B	178022651	178023150	500	180
chr1	Promoter (1-2kb)	TOR1AIP1	179905451	179905650	200	170
chr1	Promoter (1-2kb)	LHX4	180228301	180228500	200	160
chr1	Promoter (<=1kb)	MR1	181032701	181032900	200	160
chr1	Promoter (<=1kb)	RGSL1	182409601	182409900	300	150
chr1	Promoter (<=1kb)	RGSL1	182492851	182493300	450	280
chr1	Promoter (<=1kb)	RGSL1	182555401	182555600	200	150
chr1	Promoter (1-2kb)	RGS16	182606101	182606350	250	190
chr1	Promoter (<=1kb)	NPL	182792501	182792800	300	150
chr1	Promoter (<=1kb)	LAMC2	183251151	183251350	200	150
chr1	Promoter (1-2kb)	NMNAT2	183280151	183280400	250	150
chr1	Promoter (<=1kb)	TSEN15	184055151	184055500	350	150
chr1	Promoter (<=1kb)	C1orf21	184387801	184388300	500	150
chr1	Promoter (<=1kb)	HMCN1	185956851	185957100	250	180
chr1	Promoter (<=1kb)	PRG4	186297151	186297550	400	160
chr1	Promoter (<=1kb)	PDC	186461301	186461700	400	210
chr1	Promoter (<=1kb)	PDC-AS1	186466051	186466250	200	180
chr1	Promoter (1-2kb)	MIR1278	193134501	193135100	600	190
chr1	Promoter (1-2kb)	DENND1B	197736851	197737200	350	170
chr1	Promoter (<=1kb)	IGFN1	201190201	201190450	250	150
chr1	Promoter (<=1kb)	LAD1	201396301	201396500	200	160
chr1	Promoter (1-2kb)	RNPEP	201994151	201994450	300	150
chr1	Promoter (1-2kb)	LGR6	202205351	202205600	250	170
chr1	Promoter (<=1kb)	PPP1R12B	202566651	202567000	350	160
chr1	Promoter (<=1kb)	KDM5B	202734451	202734750	300	170
chr1	Promoter (<=1kb)	KDM5B	202743551	202743850	300	200
chr1	Promoter (<=1kb)	KDM5B	202766801	202767250	450	170
chr1	Promoter (<=1kb)	KDM5B	202805851	202806100	250	180
chr1	Promoter (1-2kb)	ACTG1P25	202859801	202860200	400	160
chr1	Promoter (1-2kb)	ADORA1	203092651	203093000	350	160
chr1	Promoter (1-2kb)	MYBPH	203177551	203177800	250	170
chr1	Promoter (<=1kb)	CHIT1	203218351	203218550	200	160
chr1	Promoter (1-2kb)	CHIT1	203219601	203219850	250	160
chr1	Promoter (1-2kb)	CHIT1	203221051	203221300	250	200
chr1	Promoter (1-2kb)	PPP1R15B	204402701	204402900	200	170
chr1	Promoter (1-2kb)	MDM4	204535701	204535900	200	170
chr1	Promoter (<=1kb)	MDM4	204542901	204543150	250	150
chr1	Promoter (1-2kb)	NFASC	204869001	204869200	200	160
chr1	Promoter (1-2kb)	MFSD4A	205590051	205590500	450	170
chr1	Promoter (1-2kb)	SLC45A3	205678751	205679050	300	170
chr1	Promoter (1-2kb)	LOC124900423	205729751	205730000	250	160
chr1	Promoter (1-2kb)	PM20D1	205843651	205843950	300	160
chr1	Promoter (1-2kb)	RAB7B	205991151	205991400	250	180
chr1	Promoter (1-2kb)	SRGAP2	206451751	206451950	200	150
chr1	Promoter (1-2kb)	RASSF5	206508901	206509400	500	150
chr1	Promoter (<=1kb)	EIF2D	206603001	206603250	250	160
chr1	Promoter (<=1kb)	MAPKAPK2	206728851	206729150	300	180
chr1	Promoter (<=1kb)	IL19	206833201	206833400	200	150
chr1	Promoter (<=1kb)	MIR205	209432601	209432800	200	180
chr1	Promoter (1-2kb)	LOC105372898	209546151	209546400	250	160
chr1	Promoter (<=1kb)	SYT14	209938851	209939100	250	160
chr1	Promoter (<=1kb)	SYT14	209952601	209952850	250	180
chr1	Promoter (1-2kb)	SNORA16B	212354451	212354750	300	150
chr1	Promoter (<=1kb)	LINC02771	212467501	212467800	300	180
chr1	Promoter (<=1kb)	LINC02773	212664601	212664850	250	150
chr1	Promoter (<=1kb)	PROX1-AS1	213978201	213978500	300	200
chr1	Promoter (<=1kb)	SMYD2	214280401	214280600	200	200
chr1	Promoter (1-2kb)	CENPF	214601651	214601850	200	150
chr1	Promoter (<=1kb)	KCTD3	215574051	215574300	250	170
chr1	Promoter (<=1kb)	RRP15	218284101	218284450	350	200
chr1	Promoter (<=1kb)	LOC124904668	219963101	219963400	300	170
chr1	Promoter (1-2kb)	BPNT1	220092101	220092350	250	190
chr1	Promoter (<=1kb)	MARK1	220631701	220632050	350	150
chr1	Promoter (1-2kb)	TLR5	223139051	223139400	350	160
chr1	Promoter (1-2kb)	SUSD4	223231901	223232400	500	160
chr1	Promoter (<=1kb)	CAPN8	223628451	223628950	500	160
chr1	Promoter (1-2kb)	CAPN2	223748601	223748850	250	170
chr1	Promoter (1-2kb)	CAPN2	223755601	223756400	800	150
chr1	Promoter (1-2kb)	TP53BP2	223843601	223843950	350	190
chr1	Promoter (1-2kb)	TP53BP2	223847901	223848100	200	170
chr1	Promoter (1-2kb)	FBXO28	224112451	224112800	350	150
chr1	Promoter (<=1kb)	CNIH3	224435301	224435650	350	150
chr1	Promoter (<=1kb)	WDR26	224437001	224437350	350	190
chr1	Promoter (1-2kb)	CNIH3	224517601	224517850	250	160
chr1	Promoter (1-2kb)	CNIH3	224618001	224618250	250	160
chr1	Promoter (1-2kb)	DNAH14	225242401	225242650	250	180
chr1	Promoter (<=1kb)	DNAH14	225249751	225249950	200	160
chr1	Promoter (<=1kb)	DNAH14	225251451	225251850	400	150
chr1	Promoter (<=1kb)	LBR	225420101	225420300	200	150
chr1	Promoter (<=1kb)	LBR	225422651	225422950	300	160
chr1	Promoter (1-2kb)	ENAH	225513601	225513850	250	190
chr1	Promoter (1-2kb)	ENAH	225522901	225523250	350	180
chr1	Promoter (1-2kb)	LOC107985352	225733601	225734150	550	200
chr1	Promoter (1-2kb)	EPHX1	225811651	225812150	500	170
chr1	Promoter (<=1kb)	EPHX1	225829201	225829500	300	200
chr1	Promoter (<=1kb)	TMEM63A	225847101	225848300	1200	150
chr1	Promoter (<=1kb)	TMEM63A	225877301	225877550	250	160
chr1	Promoter (1-2kb)	LEFTY2	225943101	225943450	350	170
chr1	Promoter (<=1kb)	LINC01703	226084951	226085850	900	150
chr1	Promoter (1-2kb)	ACBD3	226160301	226160550	250	250
chr1	Promoter (<=1kb)	ACBD3	226161451	226161800	350	240
chr1	Promoter (<=1kb)	ACBD3	226185451	226186050	600	170
chr1	Promoter (1-2kb)	LIN9	226307051	226307350	300	230
chr1	Promoter (<=1kb)	LIN9	226308101	226308450	350	150
chr1	Promoter (<=1kb)	PARP1	226365001	226365550	550	150
chr1	Promoter (1-2kb)	PARP1	226369451	226369750	300	210
chr1	Promoter (1-2kb)	LOC105373116	226544351	226544600	250	180
chr1	Promoter (<=1kb)	PSEN2	226888601	226888900	300	170
chr1	Promoter (<=1kb)	PSEN2	226891301	226891500	200	160
chr1	Promoter (1-2kb)	PSEN2	226895351	226895650	300	160
chr1	Promoter (<=1kb)	CDC42BPA	227034851	227035050	200	170
chr1	Promoter (1-2kb)	CDC42BPA	227320001	227320300	300	150
chr1	Promoter (<=1kb)	LINC01641	227393401	227393600	200	190
chr1	Promoter (<=1kb)	ZNF678	227563201	227563500	300	220
chr1	Promoter (<=1kb)	ZNF678	227651251	227651500	250	190
chr1	Promoter (<=1kb)	SNAP47	227738451	227738850	400	200
chr1	Promoter (<=1kb)	SNAP47	227748501	227748750	250	160
chr1	Promoter (1-2kb)	SNAP47	227750651	227750950	300	160
chr1	Promoter (1-2kb)	SNAP47	227756901	227757250	350	150
chr1	Promoter (<=1kb)	SNAP47	227757501	227757750	250	180
chr1	Promoter (<=1kb)	PRSS38	227815151	227815550	400	150
chr1	Promoter (<=1kb)	MIR3620	228097451	228097850	400	300
chr1	Promoter (<=1kb)	C1orf35	228102051	228102250	200	230
chr1	Promoter (<=1kb)	C1orf35	228103251	228103450	200	160
chr1	Promoter (<=1kb)	GUK1	228145851	228146400	550	150
chr1	Promoter (<=1kb)	IBA57-DT	228163501	228163950	450	150
chr1	Promoter (1-2kb)	IBA57	228167701	228167950	250	180
chr1	Promoter (<=1kb)	IBA57	228171751	228172050	300	230
chr1	Promoter (1-2kb)	OBSCN	228284851	228285100	250	170
chr1	Promoter (<=1kb)	OBSCN	228293401	228293700	300	170
chr1	Promoter (1-2kb)	OBSCN	228332301	228332650	350	160
chr1	Promoter (<=1kb)	TRIM11	228397301	228397700	400	170
chr1	Promoter (<=1kb)	RNA5S6	228620951	228621250	300	280
chr1	Promoter (<=1kb)	RNA5S12	228635251	228635700	450	290
chr1	Promoter (<=1kb)	RHOU	228734301	228734950	650	160
chr1	Promoter (<=1kb)	LINC02815	229184701	229185300	600	150
chr1	Promoter (1-2kb)	NUP133	229453051	229453450	400	150
chr1	Promoter (<=1kb)	LINC01682	229890951	229891300	350	180
chr1	Promoter (<=1kb)	GALNT2	230058051	230058450	400	150
chr1	Promoter (1-2kb)	PGBD5	230375701	230376000	300	160
chr1	Promoter (<=1kb)	PGBD5	230377651	230378050	400	160
chr1	Promoter (1-2kb)	LOC101927604	230866901	230867200	300	150
chr1	Promoter (<=1kb)	LOC124904547	230890301	230890550	250	280
chr1	Promoter (1-2kb)	TTC13	230919801	230920000	200	160
chr1	Promoter (<=1kb)	TTC13	230921151	230921450	300	150
chr1	Promoter (<=1kb)	FAM89A	231026701	231026950	250	180
chr1	Promoter (<=1kb)	TSNAX-DISC1	231529651	231529950	300	170
chr1	Promoter (1-2kb)	DISC1	231686551	231686950	400	150
chr1	Promoter (1-2kb)	DISC1	231817251	231817500	250	180
chr1	Promoter (<=1kb)	DISC1	231819401	231819700	300	180
chr1	Promoter (<=1kb)	SIPA1L2	232494551	232494750	200	160
chr1	Promoter (<=1kb)	SIPA1L2	232561201	232561550	350	160
chr1	Promoter (<=1kb)	LINC01745	232717051	232717300	250	220
chr1	Promoter (<=1kb)	MAP10	232804801	232805150	350	150
chr1	Promoter (<=1kb)	PCNX2	233134051	233134350	300	210
chr1	Promoter (<=1kb)	PCNX2	233134801	233135000	200	160
chr1	Promoter (<=1kb)	KCNK1	233628301	233628650	350	190
chr1	Promoter (<=1kb)	KCNK1	233630151	233630350	200	160
chr1	Promoter (<=1kb)	KCNK1	233636301	233636600	300	150
chr1	Promoter (<=1kb)	LOC105373209	234655901	234656150	250	220
chr1	Promoter (1-2kb)	LOC105373209	234657451	234657950	500	150
chr1	Promoter (<=1kb)	LINC02961	234760951	234761300	350	150
chr1	Promoter (<=1kb)	LNCATV	234961001	234961200	200	150
chr1	Promoter (<=1kb)	LINC01348	235068451	235068850	400	170
chr1	Promoter (<=1kb)	ARID4B	235180801	235181100	300	200
chr1	Promoter (<=1kb)	MIR4753	235189601	235189800	200	160
chr1	Promoter (1-2kb)	TBCE	235364251	235364500	250	180
chr1	Promoter (1-2kb)	TBCE	235402851	235403050	200	180
chr1	Promoter (<=1kb)	LYST	235687151	235687650	500	150
chr1	Promoter (1-2kb)	LYST	235719551	235719850	300	230
chr1	Promoter (1-2kb)	LYST	235772801	235773050	250	150
chr1	Promoter (1-2kb)	GPR137B	236140651	236141150	500	150
chr1	Promoter (1-2kb)	ERO1B	236274301	236274550	250	180
chr1	Promoter (1-2kb)	ERO1B	236277201	236277950	750	150
chr1	Promoter (<=1kb)	LGALS8	236516651	236517150	500	190
chr1	Promoter (<=1kb)	LGALS8	236541151	236541750	600	220
chr1	Promoter (<=1kb)	ACTN2	236747251	236747450	200	170
chr1	Promoter (1-2kb)	ACTN2	236749751	236750100	350	180
chr1	Promoter (<=1kb)	ZP4	237890551	237890800	250	160
chr1	Promoter (<=1kb)	CHRM3	239827051	239827250	200	150
chr1	Promoter (1-2kb)	FMN2	240186301	240186600	300	150
chr1	Promoter (<=1kb)	RGS7	240961301	240961550	250	190
chr1	Promoter (1-2kb)	RGS7	240964101	240964350	250	150
chr1	Promoter (<=1kb)	OPN3	241676401	241676650	250	200
chr1	Promoter (<=1kb)	EXO1	241846801	241847100	300	170
chr1	Promoter (1-2kb)	CEP170	243251351	243251700	350	170
chr1	Promoter (<=1kb)	SDCCAG8	243292251	243292600	350	170
chr1	Promoter (<=1kb)	SDCCAG8	243418051	243418550	500	200
chr1	Promoter (1-2kb)	AKT3	243543801	243544300	500	190
chr1	Promoter (<=1kb)	AKT3	243741301	243741600	300	160
chr1	Promoter (1-2kb)	AKT3	243742201	243742550	350	150
chr1	Promoter (<=1kb)	LINC02774	243917201	243917500	300	150
chr1	Promoter (1-2kb)	ADSS2	244417851	244418050	200	160
chr1	Promoter (<=1kb)	ADSS2	244451501	244451950	450	150
chr1	Promoter (1-2kb)	CATSPERE	244456001	244456500	500	230
chr1	Promoter (<=1kb)	COX20	244839151	244839350	200	150
chr1	Promoter (1-2kb)	OR2AJ1	247923251	247923450	200	240
chr10	Promoter (<=1kb)	WDR37	1124551	1125050	500	170
chr10	Promoter (<=1kb)	LOC107984198	5035751	5036050	300	190
chr10	Promoter (<=1kb)	ASB13	5652501	5652800	300	170
chr10	Promoter (<=1kb)	RBM17	6096651	6096950	300	180
chr10	Promoter (<=1kb)	SEC61A2	12149401	12149750	350	160
chr10	Promoter (<=1kb)	TMEM236	17752151	17752400	250	150
chr10	Promoter (<=1kb)	SLC39A12-AS1	18007801	18008050	250	150
chr10	Promoter (<=1kb)	LOC101928834	19726601	19726900	300	150
chr10	Promoter (1-2kb)	MLLT10	21573351	21573650	300	170
chr10	Promoter (1-2kb)	EBLN1	22216151	22216400	250	180
chr10	Promoter (<=1kb)	ANKRD26	27014401	27014600	200	160
chr10	Promoter (<=1kb)	WAC	28615751	28615950	200	160
chr10	Promoter (1-2kb)	LINC01517	28741101	28741550	450	160
chr10	Promoter (<=1kb)	LINC02635	34973601	34973850	250	150
chr10	Promoter (<=1kb)	LOC124902410	35444951	35445250	300	180
chr10	Promoter (<=1kb)	RASGEF1A	43208851	43209150	300	150
chr10	Promoter (1-2kb)	GPRIN2	46557701	46558000	300	170
chr10	Promoter (1-2kb)	GPRIN2	46558601	46558900	300	150
chr10	Promoter (1-2kb)	FRMPD2	48202951	48203250	300	160
chr10	Promoter (1-2kb)	FAM13C	59300751	59301050	300	150
chr10	Promoter (1-2kb)	FAM13C	59304251	59304450	200	180
chr10	Promoter (1-2kb)	REEP3	63519301	63519800	500	150
chr10	Promoter (<=1kb)	REEP3	63597501	63597700	200	170
chr10	Promoter (1-2kb)	POU5F1P5	68012301	68012750	450	190
chr10	Promoter (1-2kb)	VPS26A	69121551	69121850	300	170
chr10	Promoter (1-2kb)	SUPV3L1	69177901	69178300	400	170
chr10	Promoter (1-2kb)	HK1	69384601	69384800	200	150
chr10	Promoter (<=1kb)	TSPAN15	69505851	69506050	200	170
chr10	Promoter (<=1kb)	COL13A1	69894551	69894750	200	170
chr10	Promoter (<=1kb)	MACROH2A2	70067201	70067450	250	160
chr10	Promoter (1-2kb)	LRRC20	70384601	70384800	200	180
chr10	Promoter (<=1kb)	MICU1	72508901	72509200	300	210
chr10	Promoter (<=1kb)	SYNPO2L	73664451	73664750	300	180
chr10	Promoter (1-2kb)	POLR3A	77989251	77989450	200	170
chr10	Promoter (1-2kb)	POLR3A	77991901	77992150	250	150
chr10	Promoter (<=1kb)	RPS24	78035501	78035700	200	210
chr10	Promoter (1-2kb)	LINC02679	79630101	79630750	650	150
chr10	Promoter (1-2kb)	DYDC1	80354101	80354350	250	180
chr10	Promoter (1-2kb)	SH2D4B	80608501	80608700	200	150
chr10	Promoter (<=1kb)	RGR	84230051	84230350	300	160
chr10	Promoter (<=1kb)	SLC16A12	89535151	89535350	200	180
chr10	Promoter (1-2kb)	MYOF	93338351	93338550	200	150
chr10	Promoter (<=1kb)	LGI1	93786901	93787250	350	180
chr10	Promoter (<=1kb)	SORBS1	95383151	95383400	250	160
chr10	Promoter (1-2kb)	DNTT	96306101	96306300	200	200
chr10	Promoter (<=1kb)	ANKRD2	97573151	97573400	250	200
chr10	Promoter (1-2kb)	CRTAC1	97882301	97882550	250	160
chr10	Promoter (<=1kb)	SEMA4G	100973151	100973400	250	180
chr10	Promoter (1-2kb)	OGA	101816501	101816750	250	150
chr10	Promoter (<=1kb)	PSD	102418001	102418250	250	170
chr10	Promoter (<=1kb)	TRIM8	102649651	102649950	300	170
chr10	Promoter (<=1kb)	CNNM2	103069401	103069950	550	160
chr10	Promoter (<=1kb)	PCGF6	103351451	103351750	300	190
chr10	Promoter (<=1kb)	COL17A1	104056051	104056250	200	150
chr10	Promoter (<=1kb)	MIR609	104218851	104219100	250	190
chr10	Promoter (<=1kb)	LINC01435	108050001	108050300	300	170
chr10	Promoter (1-2kb)	XPNPEP1	109895301	109895550	250	170
chr10	Promoter (1-2kb)	SHOC2	110963651	110963950	300	180
chr10	Promoter (<=1kb)	LOC107984270	113493051	113493300	250	150
chr10	Promoter (1-2kb)	PRDX3	119177251	119177550	300	150
chr10	Promoter (1-2kb)	ARMS2	122456001	122456300	300	150
chr10	Promoter (1-2kb)	C10orf88	122931151	122931500	350	170
chr10	Promoter (<=1kb)	UROS	125800401	125800800	400	170
chr10	Promoter (1-2kb)	FANK1	125898201	125898400	200	180
chr10	Promoter (<=1kb)	ADGRA1-AS1	133087451	133087900	450	170
chr11	Promoter (<=1kb)	PKP3	391601	391850	250	150
chr11	Promoter (<=1kb)	CEND1	790451	790700	250	190
chr11	Promoter (1-2kb)	CHID1	868701	869000	300	180
chr11	Promoter (<=1kb)	MUC6	1016601	1017950	1350	240
chr11	Promoter (<=1kb)	CARS1	3028301	3028500	200	150
chr11	Promoter (<=1kb)	PPFIBP2	7638701	7638900	200	160
chr11	Promoter (<=1kb)	TUB-AS1	8060851	8061200	350	160
chr11	Promoter (<=1kb)	LMO1	8268801	8269050	250	160
chr11	Promoter (1-2kb)	TRIM66	8617451	8617750	300	160
chr11	Promoter (<=1kb)	TRIM66	8680101	8680300	200	160
chr11	Promoter (1-2kb)	DENND2B-AS1	8786701	8786900	200	150
chr11	Promoter (<=1kb)	AMPD3	10318551	10319050	500	150
chr11	Promoter (1-2kb)	USP47	11952851	11953050	200	170
chr11	Promoter (1-2kb)	UEVLD	18537801	18538050	250	160
chr11	Promoter (1-2kb)	IGSF22	18704601	18704800	200	200
chr11	Promoter (<=1kb)	CSRP3	19211001	19211350	350	160
chr11	Promoter (<=1kb)	PRMT3	20388051	20388400	350	160
chr11	Promoter (1-2kb)	SLC17A6	22357251	22357700	450	150
chr11	Promoter (1-2kb)	CCDC34	27361501	27362050	550	170
chr11	Promoter (<=1kb)	METTL15	28110751	28111000	250	150
chr11	Promoter (<=1kb)	MPPED2-AS1	30584051	30584300	250	160
chr11	Promoter (1-2kb)	CCDC73	32637801	32638000	200	160
chr11	Promoter (1-2kb)	NAT10	34136901	34137200	300	150
chr11	Promoter (1-2kb)	PRR5L	36360351	36360600	250	200
chr11	Promoter (<=1kb)	LOC100507384	45722201	45722550	350	200
chr11	Promoter (<=1kb)	PHF21A	45981701	45982000	300	150
chr11	Promoter (<=1kb)	DGKZ	46339101	46339350	250	160
chr11	Promoter (<=1kb)	ARHGAP1	46698101	46698400	300	160
chr11	Promoter (<=1kb)	CELF1	47499751	47500000	250	160
chr11	Promoter (<=1kb)	FNBP4	47744451	47744750	300	200
chr11	Promoter (1-2kb)	OR4X1	48262201	48262400	200	170
chr11	Promoter (1-2kb)	OR5AR1	56661751	56662000	250	150
chr11	Promoter (<=1kb)	CTNND1	57753801	57754000	200	150
chr11	Promoter (1-2kb)	MS4A8	60702701	60702950	250	160
chr11	Promoter (<=1kb)	DDB1	61329301	61329550	250	160
chr11	Promoter (<=1kb)	CYB561A3	61351651	61351850	200	150
chr11	Promoter (1-2kb)	CPSF7	61404351	61404550	200	180
chr11	Promoter (1-2kb)	FADS2	61794051	61794250	200	180
chr11	Promoter (1-2kb)	RAB3IL1	61897501	61897750	250	200
chr11	Promoter (1-2kb)	SCGB2A1	62206101	62206700	600	180
chr11	Promoter (1-2kb)	MARK2	63900901	63901150	250	160
chr11	Promoter (1-2kb)	NAA40	63950151	63950500	350	150
chr11	Promoter (<=1kb)	FLRT1	64102401	64102650	250	160
chr11	Promoter (<=1kb)	FERMT3	64208301	64208550	250	160
chr11	Promoter (<=1kb)	FERMT3	64221101	64221300	200	170
chr11	Promoter (<=1kb)	CDC42BPG	64845501	64845900	400	160
chr11	Promoter (<=1kb)	SNX15	65026401	65026750	350	150
chr11	Promoter (<=1kb)	PCNX3	65619501	65619700	200	180
chr11	Promoter (<=1kb)	PCNX3	65631001	65631250	250	160
chr11	Promoter (<=1kb)	CCDC85B	65890001	65890200	200	150
chr11	Promoter (<=1kb)	RAB1B	66267351	66267600	250	160
chr11	Promoter (<=1kb)	CD248	66316701	66317100	400	180
chr11	Promoter (1-2kb)	CTSF	66563901	66564100	200	240
chr11	Promoter (<=1kb)	CTSF	66569551	66569800	250	150
chr11	Promoter (<=1kb)	SPTBN2	66718201	66718550	350	150
chr11	Promoter (<=1kb)	TOP6BL	66816501	66816800	300	160
chr11	Promoter (<=1kb)	PITPNM1	67502301	67502500	200	150
chr11	Promoter (1-2kb)	GSTP1	67581851	67582100	250	180
chr11	Promoter (<=1kb)	ALDH3B1	68014701	68014900	200	240
chr11	Promoter (1-2kb)	CHKA-DT	68124001	68124350	350	160
chr11	Promoter (<=1kb)	SMIM38	69154601	69154850	250	150
chr11	Promoter (<=1kb)	ANO1	69985401	69985650	250	180
chr11	Promoter (<=1kb)	PPFIA1	70344201	70344600	400	170
chr11	Promoter (<=1kb)	NUMA1	72025751	72026050	300	160
chr11	Promoter (<=1kb)	PDE2A	72673701	72673950	250	160
chr11	Promoter (<=1kb)	ATG16L2	72822701	72822900	200	160
chr11	Promoter (<=1kb)	XRRA1	74920901	74921350	450	160
chr11	Promoter (<=1kb)	GDPD5	75451851	75452100	250	190
chr11	Promoter (<=1kb)	ACER3	76989201	76989500	300	150
chr11	Promoter (<=1kb)	CAPN5	77066301	77066500	200	160
chr11	Promoter (1-2kb)	TENM4	78902001	78902250	250	150
chr11	Promoter (1-2kb)	DLG2	85009251	85009500	250	190
chr11	Promoter (<=1kb)	PICALM	85983701	85984150	450	160
chr11	Promoter (<=1kb)	PICALM	86001451	86001650	200	180
chr11	Promoter (<=1kb)	LOC102724775	86736001	86736250	250	150
chr11	Promoter (<=1kb)	LINC02711	87719001	87719200	200	150
chr11	Promoter (1-2kb)	LOC105369435	94235801	94236300	500	350
chr11	Promoter (1-2kb)	LOC105369435	94236351	94236800	450	440
chr11	Promoter (<=1kb)	LOC105369435	94237401	94239250	1850	470
chr11	Promoter (1-2kb)	PIWIL4	94616001	94616200	200	180
chr11	Promoter (1-2kb)	DYNC2H1	103280151	103280350	200	160
chr11	Promoter (1-2kb)	ZC3H12C	110091851	110092100	250	190
chr11	Promoter (<=1kb)	ALG9	111839151	111839350	200	150
chr11	Promoter (<=1kb)	DIXDC1	111926251	111926450	200	180
chr11	Promoter (<=1kb)	DLAT	112024501	112024800	300	190
chr11	Promoter (1-2kb)	LINC02762	112268801	112269100	300	200
chr11	Promoter (1-2kb)	HTR3A	113982201	113982450	250	180
chr11	Promoter (<=1kb)	CADM1	115257801	115258050	250	150
chr11	Promoter (<=1kb)	SIK3	116865901	116866200	300	160
chr11	Promoter (<=1kb)	FXYD6-AS1	117834851	117835050	200	160
chr11	Promoter (<=1kb)	FXYD6	117842051	117842300	250	150
chr11	Promoter (<=1kb)	SCN4B	118152151	118152450	300	200
chr11	Promoter (<=1kb)	JAML	118205301	118205500	200	150
chr11	Promoter (<=1kb)	TTC36	118526151	118526500	350	160
chr11	Promoter (<=1kb)	TTC36	118526651	118526950	300	150
chr11	Promoter (<=1kb)	TTC36-AS1	118530001	118530200	200	190
chr11	Promoter (<=1kb)	VPS11	119072551	119072750	200	150
chr11	Promoter (1-2kb)	ABCG4	119157501	119157750	250	150
chr11	Promoter (<=1kb)	ARHGEF12	120438551	120439000	450	190
chr11	Promoter (1-2kb)	ARHGEF12	120459501	120459750	250	170
chr11	Promoter (<=1kb)	UBASH3B	122795401	122795600	200	160
chr11	Promoter (<=1kb)	GRAMD1B	123480901	123481200	300	170
chr11	Promoter (1-2kb)	OR8D4	123900201	123900600	400	150
chr11	Promoter (<=1kb)	PKNOX2	125330701	125330900	200	200
chr11	Promoter (1-2kb)	PATE1	125748251	125748700	450	150
chr11	Promoter (1-2kb)	CDON	126020151	126020500	350	150
chr11	Promoter (1-2kb)	PRDM10	129949101	129949400	300	160
chr11	Promoter (1-2kb)	IGSF9B	133939101	133939450	350	160
chr12	Promoter (<=1kb)	KDM5A	311951	312150	200	210
chr12	Promoter (1-2kb)	WNK1	852601	852800	200	200
chr12	Promoter (1-2kb)	CACNA2D4	1855251	1855550	300	150
chr12	Promoter (<=1kb)	C12orf4	4516451	4516750	300	150
chr12	Promoter (<=1kb)	NCAPD2	6528751	6529000	250	150
chr12	Promoter (<=1kb)	GAPDH	6537601	6537900	300	170
chr12	Promoter (<=1kb)	CHD4	6592601	6592850	250	210
chr12	Promoter (<=1kb)	ACRBP	6647751	6647950	200	150
chr12	Promoter (<=1kb)	ACSM4	7309901	7310450	550	170
chr12	Promoter (<=1kb)	LINC00987	9245451	9245650	200	160
chr12	Promoter (<=1kb)	KLRC1	10454451	10454650	200	150
chr12	Promoter (<=1kb)	YBX3	10703251	10703450	200	150
chr12	Promoter (<=1kb)	BORCS5	12357751	12357950	200	160
chr12	Promoter (1-2kb)	MIR614	12913601	12914050	450	150
chr12	Promoter (<=1kb)	GPRC5D-AS1	12980451	12980650	200	170
chr12	Promoter (<=1kb)	RERG-AS1	15152701	15153150	450	160
chr12	Promoter (<=1kb)	AEBP2	19500351	19500750	400	150
chr12	Promoter (1-2kb)	ABCC9	21852401	21852600	200	170
chr12	Promoter (1-2kb)	BHLHE41	26126051	26126250	200	160
chr12	Promoter (1-2kb)	LOC100506606	29281451	29281700	250	160
chr12	Promoter (<=1kb)	OVOS2	31118451	31118650	200	160
chr12	Promoter (1-2kb)	DENND5B	31493801	31494000	200	150
chr12	Promoter (<=1kb)	ASB8	48150101	48150550	450	200
chr12	Promoter (<=1kb)	NCKAP5L	49828751	49829000	250	190
chr12	Promoter (<=1kb)	CERS5	50145351	50146100	750	160
chr12	Promoter (<=1kb)	KRT85	52364101	52364350	250	210
chr12	Promoter (1-2kb)	KRT5	52522351	52522550	200	170
chr12	Promoter (1-2kb)	KRT79	52835501	52835700	200	160
chr12	Promoter (1-2kb)	CSAD	53175351	53175550	200	200
chr12	Promoter (<=1kb)	RARG	53216251	53216550	300	200
chr12	Promoter (1-2kb)	RARG	53222101	53222300	200	150
chr12	Promoter (<=1kb)	MYG1	53302401	53302650	250	150
chr12	Promoter (<=1kb)	CALCOCO1	53728401	53728650	250	150
chr12	Promoter (1-2kb)	GTSF1	54457751	54458050	300	160
chr12	Promoter (<=1kb)	NCKAP1L	54509051	54509600	550	180
chr12	Promoter (1-2kb)	PDE1B	54572601	54572800	200	260
chr12	Promoter (<=1kb)	TMEM198B	55832901	55833200	300	190
chr12	Promoter (1-2kb)	ERBB3	56089901	56090150	250	170
chr12	Promoter (<=1kb)	SMARCC2	56175501	56175700	200	150
chr12	Promoter (<=1kb)	R3HDM2	57310001	57310250	250	190
chr12	Promoter (1-2kb)	KIF5A	57584301	57584800	500	160
chr12	Promoter (<=1kb)	AGAP2-AS1	57718851	57719050	200	160
chr12	Promoter (<=1kb)	TBK1	64466351	64466550	200	150
chr12	Promoter (<=1kb)	GNS	64752751	64753050	300	210
chr12	Promoter (<=1kb)	TBC1D30	64780451	64780650	200	160
chr12	Promoter (<=1kb)	LLPH	66130001	66130550	550	150
chr12	Promoter (<=1kb)	GRIP1	66466301	66466500	200	160
chr12	Promoter (<=1kb)	LINC02421	67729601	67729800	200	160
chr12	Promoter (<=1kb)	LINC02384	68442251	68442500	250	160
chr12	Promoter (1-2kb)	CPM	68871751	68872050	300	170
chr12	Promoter (1-2kb)	KCNMB4	70364701	70365000	300	150
chr12	Promoter (1-2kb)	LOC124902964	71592901	71593200	300	150
chr12	Promoter (<=1kb)	PPP1R12A	79873601	79873850	250	150
chr12	Promoter (1-2kb)	LOC105369890	89713401	89713700	300	210
chr12	Promoter (1-2kb)	CEP83	94403951	94404300	350	150
chr12	Promoter (<=1kb)	VEZT	95294751	95295000	250	160
chr12	Promoter (<=1kb)	SPIC	101476201	101476400	200	150
chr12	Promoter (1-2kb)	C12orf42	103573251	103573450	200	150
chr12	Promoter (<=1kb)	STAB2	103758901	103759150	250	160
chr12	Promoter (1-2kb)	WASHC4	105154101	105154300	200	150
chr12	Promoter (1-2kb)	LOC100287944	106776851	106777200	350	180
chr12	Promoter (<=1kb)	CORO1C	108658401	108658800	400	160
chr12	Promoter (<=1kb)	SSH1	108817701	108817950	250	180
chr12	Promoter (<=1kb)	USP30	109067401	109067600	200	200
chr12	Promoter (<=1kb)	ATXN2	111458351	111458650	300	170
chr12	Promoter (<=1kb)	HECTD4	112167951	112168350	400	180
chr12	Promoter (<=1kb)	HECTD4	112219301	112219600	300	160
chr12	Promoter (<=1kb)	RPH3A	112892901	112893200	300	160
chr12	Promoter (1-2kb)	FBXW8	116980051	116980250	200	180
chr12	Promoter (<=1kb)	CIT	119742201	119742500	300	170
chr12	Promoter (<=1kb)	MSI1	120367201	120367400	200	150
chr12	Promoter (<=1kb)	SRSF9	120465451	120465900	450	170
chr12	Promoter (1-2kb)	ACADS	120724551	120724750	200	160
chr12	Promoter (<=1kb)	OASL	121023701	121023900	200	170
chr12	Promoter (1-2kb)	KDM2B	121582701	121582900	200	160
chr12	Promoter (<=1kb)	TMEM120B	121744151	121744500	350	150
chr12	Promoter (<=1kb)	VPS33A	122250651	122250900	250	160
chr12	Promoter (1-2kb)	HCAR2	122701601	122701800	200	160
chr12	Promoter (<=1kb)	ATP6V0A2	123742301	123742500	200	190
chr12	Promoter (<=1kb)	DNAH10	123927351	123927650	300	190
chr12	Promoter (1-2kb)	NCOR2	124330201	124330450	250	150
chr12	Promoter (1-2kb)	SCARB1	124804401	124804600	200	150
chr12	Promoter (1-2kb)	RIMBP2	130714001	130714400	400	190
chr12	Promoter (<=1kb)	ADGRD1	131001901	131002150	250	180
chr12	Promoter (1-2kb)	SNORA49	132032801	132033100	300	180
chr12	Promoter (<=1kb)	ANKLE2	132742751	132742950	200	160
chr13	Promoter (<=1kb)	FAM230C	18211701	18212600	900	2320
chr13	Promoter (<=1kb)	FAM230C	18212951	18213150	200	200
chr13	Promoter (1-2kb)	LINC00621	22917951	22918250	300	150
chr13	Promoter (<=1kb)	WASF3	26641351	26641650	300	190
chr13	Promoter (<=1kb)	MTIF3	27451401	27451650	250	150
chr13	Promoter (<=1kb)	LNX2	27607901	27608200	300	160
chr13	Promoter (1-2kb)	LINC00366	38578601	38578800	200	160
chr13	Promoter (<=1kb)	SMIM2	44160551	44160850	300	180
chr13	Promoter (<=1kb)	CPB2-AS1	46053401	46053600	200	150
chr13	Promoter (1-2kb)	RCBTB1	49554051	49554250	200	150
chr13	Promoter (1-2kb)	SERPINE3	51333801	51334000	200	150
chr13	Promoter (1-2kb)	LINC00358	62027751	62028150	400	180
chr13	Promoter (<=1kb)	LINC00358	62028901	62030000	1100	240
chr13	Promoter (1-2kb)	LINC00358	62031001	62033300	2300	270
chr13	Promoter (1-2kb)	LOC105370232	62572751	62573150	400	200
chr13	Promoter (1-2kb)	LINC00448	62730201	62730400	200	230
chr13	Promoter (<=1kb)	LINC00448	62732351	62732600	250	180
chr13	Promoter (1-2kb)	LOC102723968	63841751	63842100	350	190
chr13	Promoter (<=1kb)	LOC102723968	63842551	63842750	200	150
chr13	Promoter (<=1kb)	LINC01052	65866551	65867000	450	150
chr13	Promoter (<=1kb)	MIR548X2	65965251	65965750	500	150
chr13	Promoter (<=1kb)	MIR4704	66218801	66219450	650	150
chr13	Promoter (<=1kb)	PCDH9-AS2	66826001	66826600	600	160
chr13	Promoter (1-2kb)	PCDH9-AS4	66989251	66989700	450	160
chr13	Promoter (<=1kb)	PCDH9	67229201	67229550	350	190
chr13	Promoter (1-2kb)	LINC00364	67324301	67324600	300	150
chr13	Promoter (1-2kb)	LINC00364	67370601	67371350	750	150
chr13	Promoter (1-2kb)	LOC105370248	67789801	67790150	350	190
chr13	Promoter (<=1kb)	LINC00348	71015651	71016050	400	150
chr13	Promoter (<=1kb)	DIS3	72780601	72781250	650	170
chr13	Promoter (1-2kb)	LINC00381	74420701	74421000	300	230
chr13	Promoter (1-2kb)	LINC00347	74555751	74556150	400	180
chr13	Promoter (<=1kb)	UCHL3	75565701	75565900	200	200
chr13	Promoter (1-2kb)	LMO7	75638051	75638950	900	170
chr13	Promoter (<=1kb)	LMO7	75849601	75850000	400	160
chr13	Promoter (<=1kb)	MYCBP2-AS1	77009201	77009400	200	210
chr13	Promoter (1-2kb)	MYCBP2	77324551	77324800	250	150
chr13	Promoter (1-2kb)	SCEL	77598901	77599150	250	180
chr13	Promoter (<=1kb)	SCEL-AS1	77606701	77606950	250	160
chr13	Promoter (<=1kb)	SLAIN1	77696901	77697100	200	210
chr13	Promoter (<=1kb)	EDNRB-AS1	77828101	77828500	400	170
chr13	Promoter (<=1kb)	NDFIP2	79482101	79482450	350	170
chr13	Promoter (1-2kb)	NDFIP2	79535701	79535900	200	150
chr13	Promoter (<=1kb)	NDFIP2	79541601	79542100	500	190
chr13	Promoter (1-2kb)	MIR4500HG	87449001	87449250	250	160
chr13	Promoter (<=1kb)	LOC107984621	89405001	89405250	250	180
chr13	Promoter (1-2kb)	LOC124903257	89835501	89835900	400	160
chr13	Promoter (<=1kb)	LOC124903257	89836051	89836250	200	150
chr13	Promoter (<=1kb)	LINC00380	91090351	91090600	250	160
chr13	Promoter (<=1kb)	DCT	94467551	94467800	250	190
chr13	Promoter (<=1kb)	LOC101927284	94703901	94704100	200	150
chr13	Promoter (<=1kb)	MBNL2	97276401	97276600	200	160
chr13	Promoter (1-2kb)	IPO5	98004151	98004450	300	200
chr13	Promoter (<=1kb)	STK24	98462901	98463250	350	150
chr13	Promoter (1-2kb)	GPR18	99259751	99259950	200	160
chr13	Promoter (<=1kb)	TM9SF2	99515001	99515200	200	150
chr13	Promoter (<=1kb)	LOC107984574	100481501	100481750	250	160
chr13	Promoter (1-2kb)	ATP11A	112692201	112692450	250	150
chr14	Promoter (1-2kb)	OR4K5	19919101	19919300	200	160
chr14	Promoter (<=1kb)	TTC5	20306301	20306600	300	160
chr14	Promoter (<=1kb)	RPGRIP1	21301301	21301650	350	160
chr14	Promoter (<=1kb)	OR4E2	21653251	21653600	350	190
chr14	Promoter (1-2kb)	TRD-AS1	22486451	22486650	200	170
chr14	Promoter (1-2kb)	PSMB5	23033251	23033550	300	150
chr14	Promoter (<=1kb)	CARMIL3	24057451	24057650	200	160
chr14	Promoter (<=1kb)	EMC9	24139401	24139650	250	170
chr14	Promoter (<=1kb)	REC8	24173651	24174000	350	150
chr14	Promoter (<=1kb)	COCH	30881451	30881700	250	160
chr14	Promoter (<=1kb)	AP4S1	31066601	31066800	200	190
chr14	Promoter (1-2kb)	HEATR5A	31343401	31343750	350	170
chr14	Promoter (<=1kb)	ARHGAP5	32075701	32076200	500	170
chr14	Promoter (<=1kb)	NPAS3	33212351	33212800	450	150
chr14	Promoter (<=1kb)	NPAS3	33735401	33735750	350	150
chr14	Promoter (<=1kb)	RALGAPA1	35573051	35573400	350	180
chr14	Promoter (<=1kb)	LINC00648	47789551	47789850	300	200
chr14	Promoter (1-2kb)	LINC01588	49991601	49992100	500	160
chr14	Promoter (<=1kb)	NIN	50753851	50754050	200	170
chr14	Promoter (1-2kb)	PYGL	50910151	50910350	200	150
chr14	Promoter (1-2kb)	LINC00519	51326251	51326500	250	160
chr14	Promoter (<=1kb)	LOC101927598	51764451	51764650	200	160
chr14	Promoter (<=1kb)	RTRAF	51997851	51998050	200	150
chr14	Promoter (<=1kb)	TXNDC16	52551551	52551800	250	170
chr14	Promoter (<=1kb)	LOC105370504	53316101	53316350	250	150
chr14	Promoter (1-2kb)	EXOC5	57239401	57239700	300	180
chr14	Promoter (<=1kb)	LINC01500	58647451	58647750	300	200
chr14	Promoter (<=1kb)	LINC01500	58895851	58896050	200	170
chr14	Promoter (1-2kb)	PRKCH	61278951	61279150	200	150
chr14	Promoter (<=1kb)	SYNE2	64208851	64209150	300	180
chr14	Promoter (1-2kb)	GPHN	66505251	66505550	300	150
chr14	Promoter (1-2kb)	DCAF5	69150801	69151100	300	180
chr14	Promoter (<=1kb)	MED6	70599451	70599700	250	160
chr14	Promoter (1-2kb)	SIPA1L1	71683951	71684250	300	160
chr14	Promoter (<=1kb)	DPF3	72675101	72675350	250	150
chr14	Promoter (<=1kb)	DPF3	72743401	72743600	200	160
chr14	Promoter (1-2kb)	PAPLN	73235701	73235900	200	150
chr14	Promoter (<=1kb)	COQ6	73959251	73959450	200	160
chr14	Promoter (<=1kb)	SYNDIG1L	74410201	74410450	250	150
chr14	Promoter (<=1kb)	NEK9	75117251	75117500	250	150
chr14	Promoter (1-2kb)	IFT43	75987151	75987350	200	170
chr14	Promoter (<=1kb)	LOC105370577	76727601	76727850	250	160
chr14	Promoter (<=1kb)	ANGEL1	76803251	76803500	250	160
chr14	Promoter (<=1kb)	POMT2	77287901	77288250	350	150
chr14	Promoter (<=1kb)	GSTZ1	77328451	77328650	200	160
chr14	Promoter (<=1kb)	NRXN3	78279201	78279400	200	160
chr14	Promoter (1-2kb)	DIO2	80232901	80233200	300	150
chr14	Promoter (<=1kb)	EFCAB11	89931601	89931950	350	190
chr14	Promoter (1-2kb)	LOC101929107	95514451	95514700	250	210
chr14	Promoter (1-2kb)	AK7	96390901	96391100	200	160
chr14	Promoter (1-2kb)	EML1	99808051	99808300	250	200
chr14	Promoter (<=1kb)	MIR6764	100277851	100278100	250	190
chr14	Promoter (<=1kb)	WDR25	100382201	100382650	450	160
chr14	Promoter (<=1kb)	MEG8	100913701	100913950	250	170
chr14	Promoter (<=1kb)	SNORD113-7	100941701	100942000	300	160
chr14	Promoter (1-2kb)	HSP90AA1	102082001	102082300	300	160
chr14	Promoter (1-2kb)	MOK	102242151	102242350	200	150
chr14	Promoter (<=1kb)	EXOC3L4	103099401	103099700	300	190
chr14	Promoter (<=1kb)	MARK3	103498751	103499200	450	180
chr14	Promoter (1-2kb)	CRIP2	105479801	105480000	200	190
chr15	Promoter (<=1kb)	GABRB3	26939201	26939400	200	180
chr15	Promoter (1-2kb)	GABRG3	27270251	27270500	250	150
chr15	Promoter (<=1kb)	MEIS2	37028451	37028650	200	160
chr15	Promoter (1-2kb)	THBS1	39579551	39579750	200	150
chr15	Promoter (<=1kb)	SLC28A2	45263401	45263600	200	150
chr15	Promoter (1-2kb)	TCF12	57253901	57254250	350	150
chr15	Promoter (<=1kb)	LOC107984784	62197651	62197950	300	160
chr15	Promoter (<=1kb)	DPP8	65456251	65456650	400	150
chr15	Promoter (<=1kb)	DPP8	65513501	65513950	450	160
chr15	Promoter (<=1kb)	SLC24A1	65620651	65621000	350	150
chr15	Promoter (1-2kb)	MEGF11	65923901	65924100	200	160
chr15	Promoter (1-2kb)	DIS3L	66308201	66308450	250	150
chr15	Promoter (<=1kb)	TIPIN	66357201	66357400	200	170
chr15	Promoter (<=1kb)	SNORD18C	66501101	66501550	450	190
chr15	Promoter (<=1kb)	SNORD18A	66503601	66503950	350	150
chr15	Promoter (<=1kb)	SMAD3	67185851	67186300	450	160
chr15	Promoter (<=1kb)	RNU6-1	67840001	67840300	300	300
chr15	Promoter (1-2kb)	CORO2B	68614951	68615150	200	150
chr15	Promoter (<=1kb)	GLCE	69255901	69256100	200	150
chr15	Promoter (1-2kb)	KIF23-AS1	69412301	69412550	250	150
chr15	Promoter (<=1kb)	SENP8	72115751	72116050	300	150
chr15	Promoter (<=1kb)	PARP6	72270151	72270650	500	160
chr15	Promoter (1-2kb)	ARIH1	72559401	72559600	200	180
chr15	Promoter (<=1kb)	SEMA7A	74412601	74412850	250	160
chr15	Promoter (<=1kb)	LOC102723750	74615351	74615650	300	150
chr15	Promoter (<=1kb)	LMAN1L	74815301	74815500	200	160
chr15	Promoter (<=1kb)	ULK3	74841751	74842400	650	190
chr15	Promoter (1-2kb)	PPCDC	75025251	75025600	350	200
chr15	Promoter (<=1kb)	LOC105376731	75233751	75234100	350	180
chr15	Promoter (1-2kb)	SIN3A	75457001	75457200	200	150
chr15	Promoter (<=1kb)	PTPN9	75579501	75579800	300	150
chr15	Promoter (<=1kb)	SNUPN	75600151	75600450	300	210
chr15	Promoter (<=1kb)	TYRO3P	76260551	76260750	200	150
chr15	Promoter (<=1kb)	SCAPER	76577651	76577950	300	160
chr15	Promoter (<=1kb)	LINGO1-AS1	77642651	77642850	200	150
chr15	Promoter (<=1kb)	LINGO1	77695101	77695550	450	200
chr15	Promoter (1-2kb)	LINGO1	77817401	77817650	250	170
chr15	Promoter (<=1kb)	COMMD4P1	77943951	77944250	300	220
chr15	Promoter (1-2kb)	IDH3A	78167901	78168100	200	200
chr15	Promoter (1-2kb)	HYKK	78511601	78511900	300	150
chr15	Promoter (<=1kb)	PSMA4	78540401	78540650	250	170
chr15	Promoter (<=1kb)	CHRNA5	78590551	78591150	600	170
chr15	Promoter (<=1kb)	ST20	79914301	79914600	300	150
chr15	Promoter (1-2kb)	IL16	81184451	81184700	250	170
chr15	Promoter (<=1kb)	IL16	81199651	81199950	300	180
chr15	Promoter (<=1kb)	TMC3-AS1	81332151	81332400	250	160
chr15	Promoter (1-2kb)	EFL1	82167601	82167900	300	170
chr15	Promoter (<=1kb)	UBE2Q2P2	82390951	82391250	300	150
chr15	Promoter (1-2kb)	CPEB1	82555201	82555400	200	150
chr15	Promoter (<=1kb)	AP3B2	82708251	82708550	300	220
chr15	Promoter (<=1kb)	AP3B2	82710751	82710950	200	150
chr15	Promoter (1-2kb)	HOMER2	82866151	82866350	200	150
chr15	Promoter (1-2kb)	BTBD1	83032551	83032900	350	180
chr15	Promoter (<=1kb)	ZSCAN2	84603651	84604000	350	150
chr15	Promoter (<=1kb)	LOC105370947	84633301	84633500	200	160
chr15	Promoter (1-2kb)	SEC11A	84672051	84672400	350	150
chr15	Promoter (1-2kb)	MIR548AP	85824151	85824400	250	150
chr15	Promoter (1-2kb)	AGBL1	86081651	86082000	350	180
chr15	Promoter (<=1kb)	LOC105370954	86932901	86933150	250	150
chr15	Promoter (1-2kb)	MFGE8	88908601	88908850	250	160
chr15	Promoter (<=1kb)	POLGARF	89318951	89319300	350	170
chr15	Promoter (1-2kb)	WDR93	89722651	89723000	350	160
chr15	Promoter (1-2kb)	ANPEP	89800851	89801050	200	200
chr15	Promoter (1-2kb)	AP3S2	89886251	89886700	450	150
chr15	Promoter (<=1kb)	SEMA4B	90221201	90221400	200	150
chr15	Promoter (1-2kb)	CRTC3	90615201	90615500	300	150
chr15	Promoter (<=1kb)	LOC124903590	90755251	90755500	250	170
chr15	Promoter (<=1kb)	PRC1	90977151	90977400	250	190
chr15	Promoter (1-2kb)	LINC00930	92569351	92569850	500	170
chr15	Promoter (<=1kb)	FAM174B	92639501	92639850	350	170
chr15	Promoter (<=1kb)	FAM174B	92657301	92657600	300	210
chr15	Promoter (<=1kb)	CHASERR	92818751	92819000	250	200
chr15	Promoter (<=1kb)	LOC124900612	93311551	93311850	300	180
chr15	Promoter (1-2kb)	LOC124900612	93453701	93453900	200	160
chr15	Promoter (<=1kb)	LINC00924	95325401	95325850	450	150
chr15	Promoter (<=1kb)	ARRDC4	97959701	97959900	200	150
chr15	Promoter (1-2kb)	LINC02251	98000901	98001150	250	180
chr15	Promoter (<=1kb)	FAM169BP	98519851	98520100	250	150
chr15	Promoter (<=1kb)	IGF1R	98733951	98734300	350	180
chr15	Promoter (<=1kb)	TTC23	99175051	99175300	250	150
chr15	Promoter (1-2kb)	TTC23	99223651	99223950	300	160
chr15	Promoter (<=1kb)	CERS3	100529251	100529600	350	160
chr15	Promoter (1-2kb)	PCSK6	101364251	101364500	250	150
chr15	Promoter (1-2kb)	PCSK6	101394451	101394700	250	190
chr15	Promoter (<=1kb)	LOC124903567	101527351	101527600	250	200
chr15	Promoter (<=1kb)	LINC02348	101614751	101615650	900	150
chr15	Promoter (<=1kb)	TARS3	101700551	101700800	250	170
chr15	Promoter (<=1kb)	TARS3	101721401	101721750	350	210
chr15	Promoter (1-2kb)	UBE2Q2P13	101743301	101743500	200	160
chr16	Promoter (<=1kb)	WASIR2	21901	22200	300	230
chr16	Promoter (<=1kb)	NPRL3	118751	118950	200	160
chr16	Promoter (<=1kb)	LMF1	870051	870300	250	150
chr16	Promoter (<=1kb)	UNKL	1415401	1415600	200	160
chr16	Promoter (<=1kb)	MAPK8IP3-AS1	1715201	1715450	250	160
chr16	Promoter (<=1kb)	SPSB3	1792801	1793200	400	170
chr16	Promoter (<=1kb)	NTHL1	2039351	2039650	300	180
chr16	Promoter (<=1kb)	SNORD60	2155001	2155200	200	160
chr16	Promoter (1-2kb)	E4F1	2226901	2227100	200	160
chr16	Promoter (1-2kb)	ABCA3	2331201	2331400	200	160
chr16	Promoter (<=1kb)	FLYWCH2	2897651	2897850	200	150
chr16	Promoter (<=1kb)	CLDN6	3019851	3020100	250	210
chr16	Promoter (1-2kb)	ZSCAN32	3392051	3392300	250	180
chr16	Promoter (1-2kb)	DNASE1	3652501	3652700	200	150
chr16	Promoter (1-2kb)	TRAP1	3715701	3715900	200	150
chr16	Promoter (1-2kb)	C16orf96	4557401	4557700	300	160
chr16	Promoter (<=1kb)	ANKS3	4701001	4701250	250	170
chr16	Promoter (1-2kb)	LINC01570	5618201	5618400	200	150
chr16	Promoter (<=1kb)	LOC101927026	9512801	9513150	350	150
chr16	Promoter (1-2kb)	GRIN2A	9767551	9767750	200	170
chr16	Promoter (1-2kb)	EMP2	10557051	10557250	200	190
chr16	Promoter (<=1kb)	TXNDC11	11690701	11691000	300	170
chr16	Promoter (<=1kb)	ZC3H7A	11762401	11762600	200	160
chr16	Promoter (1-2kb)	LOC124900383	12295101	12295350	250	160
chr16	Promoter (1-2kb)	CPPED1	12802051	12802250	200	160
chr16	Promoter (<=1kb)	ERCC4	13938101	13938300	200	200
chr16	Promoter (1-2kb)	MRTFB	14187751	14188150	400	150
chr16	Promoter (<=1kb)	MIR1972-1	15010951	15011250	300	150
chr16	Promoter (1-2kb)	LINC02858	19335751	19335950	200	150
chr16	Promoter (<=1kb)	GDE1	19504951	19505150	200	160
chr16	Promoter (1-2kb)	GPRC5B	19860551	19860750	200	150
chr16	Promoter (<=1kb)	ACSM3	20609451	20609700	250	210
chr16	Promoter (<=1kb)	GGA2	23494051	23494400	350	150
chr16	Promoter (<=1kb)	PLK1	23683801	23684000	200	170
chr16	Promoter (1-2kb)	KATNIP	27777951	27778200	250	160
chr16	Promoter (<=1kb)	KIF22	29801401	29802000	600	160
chr16	Promoter (1-2kb)	SEZ6L2	29895801	29896050	250	160
chr16	Promoter (<=1kb)	KCTD13	29926151	29926550	400	180
chr16	Promoter (1-2kb)	TMEM219	29939401	29939650	250	160
chr16	Promoter (1-2kb)	TAOK2	29991451	29991650	200	160
chr16	Promoter (1-2kb)	DOC2A	30009251	30009450	200	180
chr16	Promoter (<=1kb)	TLCD3B	30032051	30032350	300	150
chr16	Promoter (<=1kb)	YPEL3	30094751	30095050	300	150
chr16	Promoter (1-2kb)	MAPK3	30120951	30121250	300	150
chr16	Promoter (<=1kb)	MAPK3	30121751	30122200	450	220
chr16	Promoter (<=1kb)	TBC1D10B	30367651	30367950	300	190
chr16	Promoter (1-2kb)	ZNF48	30393901	30394100	200	150
chr16	Promoter (1-2kb)	ZNF771	30405401	30405750	350	170
chr16	Promoter (1-2kb)	ITGAL	30497601	30497850	250	160
chr16	Promoter (<=1kb)	ZNF747-DT	30534551	30534750	200	160
chr16	Promoter (<=1kb)	ZNF785	30584551	30584950	400	150
chr16	Promoter (1-2kb)	PRR14	30648751	30649050	300	190
chr16	Promoter (<=1kb)	TMEM265	30740151	30740400	250	180
chr16	Promoter (<=1kb)	RNF40	30765451	30765750	300	190
chr16	Promoter (1-2kb)	BCL7C	30842401	30842750	350	180
chr16	Promoter (<=1kb)	MIR762	30893001	30893550	550	190
chr16	Promoter (1-2kb)	SETD1A	30960051	30960500	450	230
chr16	Promoter (<=1kb)	FUS	31179301	31179550	250	220
chr16	Promoter (<=1kb)	LOC105371203	35450601	35450800	200	170
chr16	Promoter (1-2kb)	ITFG1	47240001	47240350	350	150
chr16	Promoter (<=1kb)	NOD2	50713851	50714100	250	150
chr16	Promoter (1-2kb)	CYLD	50778151	50778450	300	150
chr16	Promoter (<=1kb)	LINC02128	50842101	50842300	200	190
chr16	Promoter (1-2kb)	CHD9	53128951	53129200	250	200
chr16	Promoter (<=1kb)	RBL2	53445351	53445550	200	150
chr16	Promoter (1-2kb)	LOC105371275	54875901	54876100	200	160
chr16	Promoter (<=1kb)	BBS2	56581651	56581950	300	160
chr16	Promoter (1-2kb)	CPNE2	57107251	57107600	350	160
chr16	Promoter (<=1kb)	KIFC3	57863551	57863850	300	160
chr16	Promoter (1-2kb)	CSNK2A2	58200101	58200300	200	170
chr16	Promoter (1-2kb)	NDRG4	58493401	58493700	300	180
chr16	Promoter (1-2kb)	CNOT1	58631351	58631550	200	160
chr16	Promoter (<=1kb)	LOC101927605	60360451	60360700	250	160
chr16	Promoter (<=1kb)	CDH5	66378051	66378250	200	160
chr16	Promoter (1-2kb)	PHAF1	67144901	67145150	250	170
chr16	Promoter (<=1kb)	SLC9A5	67237551	67237900	350	150
chr16	Promoter (1-2kb)	DDX28	68021751	68022000	250	170
chr16	Promoter (<=1kb)	DERPC	69121251	69121550	300	220
chr16	Promoter (<=1kb)	SNTB2	69186401	69186650	250	150
chr16	Promoter (1-2kb)	NIP7	69342251	69342550	300	180
chr16	Promoter (1-2kb)	WWP2	69797251	69797550	300	180
chr16	Promoter (<=1kb)	WWP2	69838001	69838200	200	240
chr16	Promoter (1-2kb)	PDXDC2P-NPIPB14P	69997951	69998150	200	160
chr16	Promoter (<=1kb)	COG4	70496201	70496800	600	150
chr16	Promoter (1-2kb)	CALB2	71383551	71383750	200	150
chr16	Promoter (1-2kb)	ZNF23	71452251	71452450	200	160
chr16	Promoter (1-2kb)	ATXN1L	71844151	71844450	300	150
chr16	Promoter (<=1kb)	DHODH	72008651	72008950	300	170
chr16	Promoter (<=1kb)	DHODH	72011051	72011300	250	160
chr16	Promoter (<=1kb)	TMEM231	75555551	75555800	250	180
chr16	Promoter (1-2kb)	PKD1L2	81161601	81161800	200	160
chr16	Promoter (1-2kb)	ZDHHC7	84983551	84983850	300	170
chr16	Promoter (<=1kb)	MIR1910	85742401	85742850	450	200
chr16	Promoter (1-2kb)	IRF8	85897401	85897600	200	150
chr16	Promoter (1-2kb)	BANP	87958351	87958550	200	160
chr16	Promoter (<=1kb)	DEF8	89949401	89949600	200	150
chr17	Promoter (<=1kb)	RPH3AL	351801	352350	550	150
chr17	Promoter (<=1kb)	VPS53	551951	552250	300	150
chr17	Promoter (<=1kb)	GLOD4	781651	781900	250	170
chr17	Promoter (<=1kb)	PITPNA	1541251	1541500	250	160
chr17	Promoter (<=1kb)	SMYD4	1800101	1800300	200	150
chr17	Promoter (1-2kb)	SMG6	2268151	2268400	250	170
chr17	Promoter (1-2kb)	LOC105371490	2686551	2686800	250	170
chr17	Promoter (1-2kb)	CLUH	2697801	2698050	250	180
chr17	Promoter (1-2kb)	ITGAE	3736751	3737050	300	160
chr17	Promoter (<=1kb)	ANKFY1	4185901	4186250	350	160
chr17	Promoter (<=1kb)	MINK1	4883351	4883700	350	150
chr17	Promoter (1-2kb)	RABEP1	5355901	5356200	300	240
chr17	Promoter (<=1kb)	LOC124900388	5500001	5500300	300	150
chr17	Promoter (<=1kb)	LOC124900388	5502751	5503000	250	170
chr17	Promoter (<=1kb)	TNK1	7383751	7383950	200	150
chr17	Promoter (1-2kb)	FXR2	7602851	7603050	200	160
chr17	Promoter (<=1kb)	ALOX12B	8081051	8081400	350	160
chr17	Promoter (<=1kb)	MIR4314	8088951	8089300	350	150
chr17	Promoter (<=1kb)	ALOXE3	8103301	8103500	200	150
chr17	Promoter (<=1kb)	AURKB	8208551	8208800	250	160
chr17	Promoter (<=1kb)	NDEL1	8436901	8437200	300	180
chr17	Promoter (<=1kb)	PIK3R5-DT	8968151	8968400	250	180
chr17	Promoter (1-2kb)	TRIM16	15678951	15679150	200	150
chr17	Promoter (1-2kb)	ADORA2B	15946701	15946950	250	160
chr17	Promoter (<=1kb)	CCDC144A	16707351	16707550	200	150
chr17	Promoter (<=1kb)	LOC284191	16980101	16980450	350	190
chr17	Promoter (1-2kb)	MPRIP	17152301	17152500	200	150
chr17	Promoter (<=1kb)	FLCN	17233401	17233700	300	200
chr17	Promoter (1-2kb)	FLCN	17238801	17239000	200	230
chr17	Promoter (<=1kb)	PEMT	17581501	17581800	300	160
chr17	Promoter (1-2kb)	RAI1	17799451	17799750	300	200
chr17	Promoter (<=1kb)	ATPAF2	18027401	18027750	350	190
chr17	Promoter (<=1kb)	MYO15A	18144901	18145200	300	160
chr17	Promoter (1-2kb)	TOP3A	18313051	18313250	200	160
chr17	Promoter (<=1kb)	CCDC144BP	18626651	18626900	250	170
chr17	Promoter (<=1kb)	ZNF286B	18680951	18681250	300	150
chr17	Promoter (<=1kb)	TVP23B	18794851	18795100	250	210
chr17	Promoter (1-2kb)	FAM83G	19006501	19006800	300	180
chr17	Promoter (1-2kb)	EPN2	19284901	19285150	250	200
chr17	Promoter (1-2kb)	RNF112	19416601	19416900	300	150
chr17	Promoter (<=1kb)	SPECC1	20154101	20154400	300	200
chr17	Promoter (<=1kb)	USP22	21004951	21005150	200	150
chr17	Promoter (1-2kb)	KCNJ12	21407101	21407300	200	150
chr17	Promoter (<=1kb)	WSB1	27302501	27302700	200	160
chr17	Promoter (<=1kb)	ACACA	37248401	37248650	250	150
chr17	Promoter (<=1kb)	GSDMA	39965101	39965350	250	160
chr17	Promoter (<=1kb)	SMARCE1	40631301	40631500	200	180
chr17	Promoter (<=1kb)	KRT36	41488801	41489050	250	210
chr17	Promoter (<=1kb)	KRT17	41623101	41623300	200	150
chr17	Promoter (1-2kb)	HAP1	41723501	41723750	250	150
chr17	Promoter (1-2kb)	FKBP10	41814851	41815250	400	180
chr17	Promoter (<=1kb)	KLHL10	41835701	41835950	250	160
chr17	Promoter (1-2kb)	KLHL11	41867351	41867650	300	170
chr17	Promoter (<=1kb)	KCNH4	42180051	42180350	300	160
chr17	Promoter (<=1kb)	STAT5B	42210051	42210400	350	180
chr17	Promoter (1-2kb)	STAT3	42390501	42390800	300	160
chr17	Promoter (<=1kb)	MLX	42567801	42568050	250	150
chr17	Promoter (<=1kb)	EZH1	42718851	42719050	200	200
chr17	Promoter (<=1kb)	RAMP2	42759101	42759550	450	170
chr17	Promoter (<=1kb)	AARSD1	42956451	42956650	200	170
chr17	Promoter (1-2kb)	BRCA1	43107601	43108000	400	160
chr17	Promoter (1-2kb)	CCDC200	43231851	43232250	400	400
chr17	Promoter (1-2kb)	RNU2-1	43232351	43232650	300	500
chr17	Promoter (<=1kb)	LOC124904137	43246551	43246800	250	300
chr17	Promoter (<=1kb)	HDAC5	44092301	44092600	300	160
chr17	Promoter (1-2kb)	ASB16	44171901	44172350	450	150
chr17	Promoter (<=1kb)	UBTF	44217351	44217850	500	150
chr17	Promoter (<=1kb)	RUNDC3A-AS1	44307351	44307600	250	180
chr17	Promoter (<=1kb)	ADAM11	44759851	44760150	300	150
chr17	Promoter (<=1kb)	GFAP	44906701	44907100	400	150
chr17	Promoter (1-2kb)	DCAKD	45049351	45049600	250	190
chr17	Promoter (1-2kb)	MAPT	45970901	45971150	250	150
chr17	Promoter (<=1kb)	MAPT	45973501	45973750	250	180
chr17	Promoter (1-2kb)	KANSL1	46122701	46123000	300	180
chr17	Promoter (1-2kb)	LRRC37A2	46370601	46370900	300	160
chr17	Promoter (<=1kb)	LRRC37A2	46502451	46502950	500	210
chr17	Promoter (<=1kb)	GOSR2	46923351	46923650	300	160
chr17	Promoter (1-2kb)	CDC27	47139051	47139400	350	220
chr17	Promoter (<=1kb)	EFCAB13	47369801	47370050	250	160
chr17	Promoter (1-2kb)	NPEPPS	47588551	47588800	250	180
chr17	Promoter (<=1kb)	OSBPL7	47821451	47822050	600	160
chr17	Promoter (<=1kb)	SNX11	48112151	48112500	350	200
chr17	Promoter (<=1kb)	LOC124904020	49013151	49013400	250	190
chr17	Promoter (1-2kb)	GNGT2	49207351	49207650	300	210
chr17	Promoter (<=1kb)	COL1A1	50190401	50190650	250	160
chr17	Promoter (<=1kb)	COL1A1	50200451	50200700	250	150
chr17	Promoter (<=1kb)	XYLT2	50356201	50356500	300	160
chr17	Promoter (1-2kb)	ACSF2	50424651	50424900	250	170
chr17	Promoter (1-2kb)	LOC101927253	50633051	50633350	300	180
chr17	Promoter (1-2kb)	ABCC3	50660251	50660450	200	170
chr17	Promoter (1-2kb)	LUC7L3	50721551	50721750	200	150
chr17	Promoter (1-2kb)	LUC7L3	50738251	50738550	300	270
chr17	Promoter (1-2kb)	LUC7L3	50741651	50741850	200	150
chr17	Promoter (<=1kb)	SPAG9	51016051	51016650	600	160
chr17	Promoter (<=1kb)	MBTD1	51208601	51208800	200	170
chr17	Promoter (1-2kb)	MMD	55420201	55420500	300	180
chr17	Promoter (<=1kb)	TRIM25	56903701	56903950	250	210
chr17	Promoter (<=1kb)	AKAP1	57083901	57084200	300	150
chr17	Promoter (<=1kb)	AKAP1	57104851	57105100	250	190
chr17	Promoter (<=1kb)	AKAP1	57117001	57117200	200	220
chr17	Promoter (<=1kb)	CUEDC1	57869501	57869850	350	150
chr17	Promoter (1-2kb)	RNF43	58413651	58413900	250	160
chr17	Promoter (<=1kb)	SEPTIN4	58529201	58529400	200	160
chr17	Promoter (1-2kb)	CLTC	59668701	59669300	600	160
chr17	Promoter (<=1kb)	VMP1	59735501	59735750	250	150
chr17	Promoter (<=1kb)	HEATR6-DT	60080301	60080600	300	150
chr17	Promoter (1-2kb)	BCAS3	61082801	61083150	350	150
chr17	Promoter (<=1kb)	TBX2-AS1	61395251	61395500	250	160
chr17	Promoter (1-2kb)	INTS2	61895601	61895850	250	160
chr17	Promoter (<=1kb)	EFCAB3	62371001	62371300	300	150
chr17	Promoter (<=1kb)	MRC2	62676901	62677200	300	160
chr17	Promoter (<=1kb)	LOC105371855	62699101	62699350	250	160
chr17	Promoter (1-2kb)	ACE	63475451	63475650	200	150
chr17	Promoter (<=1kb)	CCDC47	63776801	63777100	300	180
chr17	Promoter (1-2kb)	CCDC47	63777751	63778150	400	150
chr17	Promoter (<=1kb)	DDX42	63787701	63787900	200	150
chr17	Promoter (<=1kb)	GH1	63918801	63919050	250	200
chr17	Promoter (1-2kb)	ERN1	64052801	64053000	200	160
chr17	Promoter (<=1kb)	PECAM1	64390401	64390600	200	150
chr17	Promoter (<=1kb)	AMZ2P1	64976101	64976350	250	160
chr17	Promoter (<=1kb)	CEP112	65751051	65751300	250	150
chr17	Promoter (<=1kb)	PITPNC1	67376751	67377000	250	160
chr17	Promoter (1-2kb)	PRKAR1A	68521201	68521400	200	150
chr17	Promoter (<=1kb)	LINC01482	68628751	68628950	200	170
chr17	Promoter (<=1kb)	ABCA9-AS1	69012651	69012950	300	160
chr17	Promoter (<=1kb)	LINC01483	69789601	69789850	250	160
chr17	Promoter (<=1kb)	NUP85	75215701	75215900	200	150
chr17	Promoter (<=1kb)	SLC25A19	75286701	75286900	200	150
chr17	Promoter (<=1kb)	MYO15B	75616901	75617200	300	200
chr17	Promoter (<=1kb)	SAP30BP	75668701	75669050	350	180
chr17	Promoter (<=1kb)	H3-3B	75780201	75780450	250	170
chr17	Promoter (1-2kb)	UNK	75821351	75821550	200	170
chr17	Promoter (1-2kb)	EVPL	76010551	76010750	200	160
chr17	Promoter (1-2kb)	PRPSAP1	76327651	76327850	200	160
chr17	Promoter (<=1kb)	METTL23	76731851	76732300	450	160
chr17	Promoter (<=1kb)	SEC14L1	77128001	77128250	250	160
chr17	Promoter (<=1kb)	SEC14L1	77192801	77193000	200	150
chr17	Promoter (<=1kb)	SEPTIN9	77465751	77465950	200	160
chr17	Promoter (<=1kb)	SEPTIN9	77496201	77496450	250	150
chr17	Promoter (1-2kb)	TNRC6C	78029451	78029650	200	200
chr17	Promoter (<=1kb)	TMC6	78129701	78129950	250	200
chr17	Promoter (<=1kb)	SGSH	80214351	80214850	500	180
chr17	Promoter (<=1kb)	SLC38A10	81285551	81285750	200	180
chr17	Promoter (<=1kb)	BAHCC1	81443851	81444050	200	150
chr17	Promoter (<=1kb)	ACTG1	81511001	81511550	550	150
chr17	Promoter (1-2kb)	CCDC137	81669901	81670200	300	180
chr17	Promoter (1-2kb)	ARL16	81680951	81681400	450	170
chr17	Promoter (1-2kb)	CCDC57	82136051	82136250	200	190
chr17	Promoter (<=1kb)	TEX19	82359501	82360250	750	210
chr17	Promoter (1-2kb)	TEX19	82360751	82360950	200	180
chr17	Promoter (<=1kb)	OGFOD3	82405151	82405600	450	170
chr17	Promoter (<=1kb)	FOXK2	82586201	82586550	350	440
chr17	Promoter (1-2kb)	TBCD	82879851	82880050	200	160
chr17	Promoter (1-2kb)	B3GNTL1	83005601	83005950	350	170
chr18	Promoter (<=1kb)	ROCK1P1	106651	111150	4500	9870
chr18	Promoter (<=1kb)	MIR8078	112101	112550	450	1100
chr18	Promoter (<=1kb)	MYOM1	3075901	3076150	250	180
chr18	Promoter (1-2kb)	LAMA1	7041801	7042050	250	160
chr18	Promoter (<=1kb)	LOC124904362	21817951	21818250	300	150
chr18	Promoter (1-2kb)	LAMA3	23829301	23829550	250	150
chr18	Promoter (1-2kb)	AQP4-AS1	26911651	26912100	450	160
chr18	Promoter (1-2kb)	DSC3	31040801	31041050	250	180
chr18	Promoter (<=1kb)	B4GALT6	31657701	31658000	300	180
chr18	Promoter (<=1kb)	WBP11P1	32510601	32510800	200	170
chr18	Promoter (<=1kb)	WBP11P1	32512651	32512850	200	150
chr18	Promoter (1-2kb)	ASXL3	33576001	33576250	250	150
chr18	Promoter (1-2kb)	ZNF24	35338551	35339050	500	150
chr18	Promoter (<=1kb)	ZNF24	35340051	35340300	250	180
chr18	Promoter (1-2kb)	GALNT1	35583351	35583800	450	170
chr18	Promoter (1-2kb)	C18orf21	35971051	35971450	400	180
chr18	Promoter (<=1kb)	ELP2	36140651	36141050	400	150
chr18	Promoter (<=1kb)	ELP2	36167401	36167750	350	150
chr18	Promoter (1-2kb)	FHOD3	36729351	36729600	250	190
chr18	Promoter (<=1kb)	MIR4318	37656601	37656900	300	160
chr18	Promoter (1-2kb)	LOC124904338	38686501	38686800	300	150
chr18	Promoter (<=1kb)	KC6	41521401	41521600	200	180
chr18	Promoter (<=1kb)	LOC105372098	47092251	47092500	250	160
chr18	Promoter (<=1kb)	TXNL1	56637901	56638150	250	150
chr19	Promoter (<=1kb)	TMEM259	1011301	1011500	200	150
chr19	Promoter (<=1kb)	CIRBP	1272301	1272650	350	160
chr19	Promoter (<=1kb)	PWWP3A	1356301	1356500	200	190
chr19	Promoter (1-2kb)	MBD3	1580051	1580350	300	150
chr19	Promoter (<=1kb)	DOT1L	2213301	2213550	250	160
chr19	Promoter (<=1kb)	THOP1	2795501	2795850	350	230
chr19	Promoter (<=1kb)	GNA15-DT	3154651	3154900	250	160
chr19	Promoter (<=1kb)	NCLN	3204151	3204350	200	200
chr19	Promoter (1-2kb)	ZBTB7A	4064251	4064550	300	170
chr19	Promoter (<=1kb)	SH3GL1	4380501	4380700	200	150
chr19	Promoter (1-2kb)	KDM4B	4970201	4970750	550	240
chr19	Promoter (<=1kb)	RFX2	6023201	6023450	250	160
chr19	Promoter (<=1kb)	CLEC4M	7767151	7767450	300	160
chr19	Promoter (<=1kb)	NDUFA7	8317651	8317900	250	190
chr19	Promoter (1-2kb)	ANGPTL4	8362001	8362200	200	150
chr19	Promoter (1-2kb)	OR7G3	9128451	9128650	200	150
chr19	Promoter (<=1kb)	ZNF121	9568301	9568550	250	190
chr19	Promoter (<=1kb)	OLFM2	9857701	9857900	200	150
chr19	Promoter (<=1kb)	SHFL	10086051	10086300	250	200
chr19	Promoter (1-2kb)	CDC37	10418401	10418850	450	150
chr19	Promoter (1-2kb)	PDE4A	10422201	10422400	200	150
chr19	Promoter (1-2kb)	PDE4A	10449001	10449300	300	160
chr19	Promoter (<=1kb)	MIR1238	10552651	10553050	400	180
chr19	Promoter (<=1kb)	KRI1	10560601	10560850	250	160
chr19	Promoter (<=1kb)	SLC44A2	10641401	10641750	350	150
chr19	Promoter (1-2kb)	DNM2	10793951	10794250	300	160
chr19	Promoter (<=1kb)	C19orf38	10848401	10848700	300	210
chr19	Promoter (1-2kb)	TSPAN16	11307901	11308150	250	160
chr19	Promoter (<=1kb)	SWSAP1	11374001	11374200	200	160
chr19	Promoter (<=1kb)	CNN1	11548301	11548600	300	150
chr19	Promoter (<=1kb)	MAN2B1	12669351	12669600	250	180
chr19	Promoter (1-2kb)	FBXW9	12698401	12698600	200	160
chr19	Promoter (1-2kb)	TNPO2	12716651	12716850	200	160
chr19	Promoter (1-2kb)	LYL1	13101501	13101700	200	180
chr19	Promoter (<=1kb)	CACNA1A	13244251	13244450	200	180
chr19	Promoter (<=1kb)	PRKACA	14100501	14100750	250	150
chr19	Promoter (<=1kb)	ADGRL1-AS1	14137751	14138000	250	180
chr19	Promoter (<=1kb)	WIZ	15432951	15433400	450	160
chr19	Promoter (<=1kb)	LINC00905	16035101	16035350	250	160
chr19	Promoter (<=1kb)	ANO8	17333751	17334100	350	150
chr19	Promoter (1-2kb)	PGLS	17513951	17514200	250	160
chr19	Promoter (1-2kb)	PIK3R2	18164201	18164600	400	160
chr19	Promoter (<=1kb)	ELL	18446051	18446450	400	160
chr19	Promoter (<=1kb)	DDX49	18922701	18923000	300	150
chr19	Promoter (<=1kb)	BORCS8	19185001	19185300	300	160
chr19	Promoter (<=1kb)	ATP13A1	19646501	19646850	350	150
chr19	Promoter (<=1kb)	ATP13A1	19659501	19659700	200	150
chr19	Promoter (1-2kb)	ZNF93	19899351	19899600	250	210
chr19	Promoter (1-2kb)	VSTM2B-DT	29400051	29400300	250	150
chr19	Promoter (1-2kb)	POP4	29604951	29605200	250	150
chr19	Promoter (<=1kb)	PDCD5	32582301	32582600	300	160
chr19	Promoter (1-2kb)	SLC7A9	32870951	32871250	300	170
chr19	Promoter (1-2kb)	CEBPA	33300801	33301000	200	150
chr19	Promoter (<=1kb)	PEPD	33522501	33522750	250	170
chr19	Promoter (<=1kb)	LSM14A	34171301	34171550	250	200
chr19	Promoter (1-2kb)	LSM14A	34210151	34210350	200	180
chr19	Promoter (<=1kb)	GPI	34391501	34391700	200	150
chr19	Promoter (<=1kb)	GPI	34392401	34392650	250	170
chr19	Promoter (1-2kb)	ZNF302	34679751	34680050	300	200
chr19	Promoter (1-2kb)	LINC03049	34852651	34852850	200	180
chr19	Promoter (1-2kb)	NFKBID	35894601	35894850	250	180
chr19	Promoter (1-2kb)	TBCB	36118751	36119050	300	200
chr19	Promoter (1-2kb)	ZNF461	36644951	36645150	200	160
chr19	Promoter (<=1kb)	RYR1	38495201	38495500	300	170
chr19	Promoter (1-2kb)	RINL	38867901	38868200	300	200
chr19	Promoter (<=1kb)	SARS2	38916351	38916550	200	170
chr19	Promoter (<=1kb)	SARS2	38920901	38921200	300	200
chr19	Promoter (<=1kb)	AKT2	40256451	40256700	250	150
chr19	Promoter (<=1kb)	DMAC2	41439101	41439400	300	180
chr19	Promoter (<=1kb)	CEACAM21	41544951	41545250	300	170
chr19	Promoter (1-2kb)	ATP1A3	41995951	41996250	300	160
chr19	Promoter (<=1kb)	GRIK5	42070001	42070250	250	170
chr19	Promoter (<=1kb)	PRR19	42306601	42306850	250	160
chr19	Promoter (1-2kb)	TMEM145	42319151	42319350	200	200
chr19	Promoter (<=1kb)	MEGF8	42326351	42326700	350	190
chr19	Promoter (<=1kb)	LIPE	42422051	42422350	300	150
chr19	Promoter (<=1kb)	PSG2	43074301	43074800	500	180
chr19	Promoter (1-2kb)	PSG2	43084351	43084650	300	150
chr19	Promoter (1-2kb)	PSG4	43201701	43202250	550	150
chr19	Promoter (<=1kb)	PSG4	43207101	43207300	200	170
chr19	Promoter (<=1kb)	KCNN4	43768901	43769150	250	230
chr19	Promoter (<=1kb)	ZNF224	44097501	44097900	400	180
chr19	Promoter (<=1kb)	BCAM	44818101	44818300	200	180
chr19	Promoter (1-2kb)	MARK4	45259901	45260400	500	150
chr19	Promoter (<=1kb)	FOSB	45467251	45467500	250	150
chr19	Promoter (1-2kb)	FBXO46	45724551	45725150	600	150
chr19	Promoter (<=1kb)	MYPOP	45903201	45903450	250	170
chr19	Promoter (1-2kb)	IGFL3	46126651	46126900	250	160
chr19	Promoter (<=1kb)	IGFL2	46159901	46160150	250	150
chr19	Promoter (1-2kb)	NPAS1	47018551	47018750	200	150
chr19	Promoter (1-2kb)	C5AR1	47291751	47291950	200	170
chr19	Promoter (1-2kb)	PLA2G4C	48076301	48076600	300	220
chr19	Promoter (<=1kb)	PPFIA3	49120651	49120900	250	170
chr19	Promoter (<=1kb)	NOSIP	49579051	49579300	250	160
chr19	Promoter (<=1kb)	PTOV1	49857001	49857350	350	150
chr19	Promoter (1-2kb)	ZNF473CR	50048851	50049200	350	160
chr19	Promoter (<=1kb)	SIGLECL1	51245901	51246100	200	150
chr19	Promoter (<=1kb)	SIGLEC10-AS1	51414501	51414850	350	160
chr19	Promoter (<=1kb)	FPR1	51751851	51752100	250	150
chr19	Promoter (<=1kb)	MIR518B	53702101	53702300	200	160
chr19	Promoter (<=1kb)	LENG8	54458651	54458950	300	220
chr19	Promoter (<=1kb)	KIR2DL1	54770201	54770500	300	180
chr19	Promoter (1-2kb)	PPP6R1	55234301	55234500	200	160
chr19	Promoter (1-2kb)	PPP6R1	55260601	55260900	300	150
chr19	Promoter (1-2kb)	RFPL4A	55757401	55757650	250	210
chr19	Promoter (1-2kb)	RFPL4A	55760251	55760450	200	150
chr19	Promoter (<=1kb)	ZNF470	56568451	56568750	300	160
chr19	Promoter (<=1kb)	ZNF805	57240051	57240250	200	150
chr19	Promoter (<=1kb)	ZNF548	57390251	57390450	200	160
chr19	Promoter (<=1kb)	MIR6806	58335501	58335900	400	180
chr2	Promoter (1-2kb)	LOC105373352	556101	556300	200	150
chr2	Promoter (<=1kb)	LOC107985841	4141401	4141650	250	160
chr2	Promoter (1-2kb)	ASAP2	9324651	9324850	200	150
chr2	Promoter (1-2kb)	IAH1	9479201	9479500	300	160
chr2	Promoter (<=1kb)	GRHL1	9961251	9961550	300	160
chr2	Promoter (<=1kb)	RRM2	10128551	10128800	250	160
chr2	Promoter (<=1kb)	ROCK2	11220651	11220950	300	180
chr2	Promoter (<=1kb)	LPIN1	11786451	11786650	200	160
chr2	Promoter (1-2kb)	LINC00954	19866751	19866950	200	200
chr2	Promoter (1-2kb)	LOC105374317	21219751	21220050	300	180
chr2	Promoter (1-2kb)	LINC02923	23361901	23362200	300	160
chr2	Promoter (<=1kb)	WDCP	24048601	24048850	250	150
chr2	Promoter (<=1kb)	NCOA1	24707101	24707300	200	150
chr2	Promoter (<=1kb)	LINC01381	25203501	25203950	450	260
chr2	Promoter (<=1kb)	KIF3C	25980951	25981400	450	150
chr2	Promoter (<=1kb)	RAB10	26099201	26099500	300	190
chr2	Promoter (1-2kb)	MAPRE3-AS1	27012351	27012550	200	230
chr2	Promoter (<=1kb)	TMEM214	27039751	27040150	400	170
chr2	Promoter (1-2kb)	AGBL5-AS1	27048351	27048650	300	180
chr2	Promoter (<=1kb)	CAD	27225701	27225950	250	160
chr2	Promoter (<=1kb)	GTF3C2	27329001	27329300	300	200
chr2	Promoter (<=1kb)	IFT172	27447151	27447350	200	150
chr2	Promoter (<=1kb)	MRPL33	27770901	27771150	250	150
chr2	Promoter (<=1kb)	GALNT14	30924701	30924900	200	190
chr2	Promoter (<=1kb)	SPAST	32127451	32127750	300	160
chr2	Promoter (<=1kb)	MIR4765	32635751	32636050	300	180
chr2	Promoter (1-2kb)	EIF2AK2	37145251	37145450	200	160
chr2	Promoter (1-2kb)	HNRNPLL	38589151	38589750	600	150
chr2	Promoter (1-2kb)	MAP4K3	39279901	39280150	250	150
chr2	Promoter (1-2kb)	THUMPD2	39764401	39764700	300	150
chr2	Promoter (<=1kb)	THUMPD2	39765651	39765900	250	200
chr2	Promoter (1-2kb)	LINC01913	41888551	41888800	250	160
chr2	Promoter (1-2kb)	LRPPRC	43911251	43911500	250	180
chr2	Promoter (1-2kb)	PREPL	44321251	44321600	350	160
chr2	Promoter (1-2kb)	STPG4	47149451	47149700	250	190
chr2	Promoter (1-2kb)	CALM2	47178601	47178800	200	150
chr2	Promoter (<=1kb)	FBXO11	47899351	47899600	250	150
chr2	Promoter (<=1kb)	MIR3682	53848451	53848850	400	150
chr2	Promoter (<=1kb)	CFAP36	55530251	55530450	200	160
chr2	Promoter (<=1kb)	FANCL	58191701	58191950	250	150
chr2	Promoter (<=1kb)	BCL11A	60459851	60460050	200	160
chr2	Promoter (<=1kb)	LOC124907773	61878651	61878900	250	160
chr2	Promoter (<=1kb)	LGALSL-DT	64452901	64453150	250	190
chr2	Promoter (<=1kb)	LINC03050	65639101	65639400	300	160
chr2	Promoter (<=1kb)	DNAAF10	68156201	68156500	300	150
chr2	Promoter (<=1kb)	ANXA4	69720151	69720400	250	170
chr2	Promoter (<=1kb)	PCBP1-AS1	70064951	70065300	350	160
chr2	Promoter (<=1kb)	C2orf42	70191501	70191900	400	150
chr2	Promoter (<=1kb)	DYSF	71601701	71602050	350	150
chr2	Promoter (<=1kb)	CCT7	73235101	73235450	350	160
chr2	Promoter (<=1kb)	ALMS1	73490901	73491300	400	210
chr2	Promoter (<=1kb)	ALMS1	73600501	73600750	250	160
chr2	Promoter (<=1kb)	C2orf78	73783051	73783250	200	150
chr2	Promoter (<=1kb)	SLC4A5	74342901	74343100	200	160
chr2	Promoter (<=1kb)	RTKN	74426601	74427100	500	170
chr2	Promoter (<=1kb)	M1AP	74648201	74648400	200	190
chr2	Promoter (1-2kb)	EVA1A-AS	75522701	75522900	200	200
chr2	Promoter (<=1kb)	REG3A	79159501	79159750	250	150
chr2	Promoter (<=1kb)	BMS1P23	94202601	94203050	450	170
chr2	Promoter (1-2kb)	BMS1P23	94206801	94207200	400	160
chr2	Promoter (1-2kb)	ANKRD36C	95943551	95943850	300	180
chr2	Promoter (<=1kb)	SNRNP200	96280401	96280700	300	190
chr2	Promoter (1-2kb)	LOC105373496	96530701	96530900	200	160
chr2	Promoter (<=1kb)	ZAP70	97735601	97735850	250	170
chr2	Promoter (<=1kb)	SNORD89	101273051	101273400	350	190
chr2	Promoter (<=1kb)	RFX8	101475951	101476200	250	180
chr2	Promoter (<=1kb)	IL18RAP	102422551	102422750	200	170
chr2	Promoter (1-2kb)	MRPS9	105087651	105087850	200	150
chr2	Promoter (<=1kb)	RANBP2	108718651	108718900	250	160
chr2	Promoter (<=1kb)	TTL	112500551	112500800	250	160
chr2	Promoter (<=1kb)	IL36B	113053401	113053600	200	190
chr2	Promoter (<=1kb)	CFAP221	119559201	119559750	550	170
chr2	Promoter (<=1kb)	EPB41L5	120160951	120161150	200	170
chr2	Promoter (<=1kb)	GLI2	120792901	120793150	250	160
chr2	Promoter (<=1kb)	NIFK	121728551	121728750	200	150
chr2	Promoter (<=1kb)	LOC105373595	122761251	122761450	200	150
chr2	Promoter (<=1kb)	LOC105373595	122873801	122874100	300	180
chr2	Promoter (<=1kb)	LOC124900519	139512101	139512300	200	180
chr2	Promoter (1-2kb)	ARHGAP15-AS1	143657301	143657600	300	180
chr2	Promoter (<=1kb)	GTDC1	144333101	144333500	400	150
chr2	Promoter (<=1kb)	ZEB2	144402301	144402600	300	150
chr2	Promoter (<=1kb)	KIF5C	149007301	149007600	300	160
chr2	Promoter (<=1kb)	LYPD6B	149036951	149037150	200	170
chr2	Promoter (1-2kb)	RBM43	151259751	151259950	200	160
chr2	Promoter (<=1kb)	NEB	151508801	151509100	300	160
chr2	Promoter (<=1kb)	NEB	151707301	151707500	200	150
chr2	Promoter (1-2kb)	ARL6IP6	152730001	152730300	300	190
chr2	Promoter (<=1kb)	CYTIP	157440051	157440250	200	150
chr2	Promoter (1-2kb)	ACVR1	157791251	157791550	300	150
chr2	Promoter (1-2kb)	LY75	159906051	159906250	200	160
chr2	Promoter (1-2kb)	GALNT3	165769551	165769750	200	150
chr2	Promoter (<=1kb)	NOSTRIN	168811351	168811600	250	150
chr2	Promoter (1-2kb)	UBR3	170003051	170003600	550	150
chr2	Promoter (1-2kb)	METTL8	171431851	171432050	200	170
chr2	Promoter (<=1kb)	DCAF17	171473101	171473300	200	160
chr2	Promoter (1-2kb)	LOC107985960	172313151	172313400	250	150
chr2	Promoter (<=1kb)	RAPGEF4	172820651	172820850	200	160
chr2	Promoter (<=1kb)	PDE11A	177905001	177905200	200	160
chr2	Promoter (<=1kb)	CCDC141	178885701	178886000	300	150
chr2	Promoter (<=1kb)	ZNF385B	179583451	179583700	250	160
chr2	Promoter (1-2kb)	NCKAP1	182937201	182937450	250	180
chr2	Promoter (<=1kb)	ITGAV	186666401	186666700	300	220
chr2	Promoter (<=1kb)	TFPI	187566501	187566750	250	160
chr2	Promoter (<=1kb)	SLC40A1	189580201	189580400	200	160
chr2	Promoter (<=1kb)	MYO1B	191402501	191402750	250	160
chr2	Promoter (<=1kb)	ANKRD44-IT1	197301551	197301750	200	150
chr2	Promoter (1-2kb)	SPATS2L	200349651	200349900	250	160
chr2	Promoter (1-2kb)	SPATS2L	200471701	200471950	250	160
chr2	Promoter (<=1kb)	BZW1	200809801	200810250	450	150
chr2	Promoter (<=1kb)	NOP58	202265801	202266000	200	150
chr2	Promoter (<=1kb)	ZDBF2	206290951	206291150	200	170
chr2	Promoter (1-2kb)	MIR1302-4	207270951	207271350	400	150
chr2	Promoter (1-2kb)	CRYGA	208165151	208165350	200	150
chr2	Promoter (<=1kb)	C2orf80	208180901	208181100	200	160
chr2	Promoter (1-2kb)	MAP2	209422001	209422200	200	170
chr2	Promoter (<=1kb)	KANSL1L-AS1	210030801	210031050	250	190
chr2	Promoter (<=1kb)	CPS1	210555701	210556100	400	160
chr2	Promoter (1-2kb)	LOC102724861	215531601	215531800	200	160
chr2	Promoter (<=1kb)	SMARCAL1	216434501	216434700	200	160
chr2	Promoter (<=1kb)	IGFBP-AS1	216871651	216871850	200	160
chr2	Promoter (1-2kb)	TTLL4	218739501	218740050	550	160
chr2	Promoter (<=1kb)	ZFAND2B	219207801	219208050	250	150
chr2	Promoter (<=1kb)	SPEG	219451201	219451450	250	150
chr2	Promoter (<=1kb)	STK11IP	219606401	219606600	200	180
chr2	Promoter (1-2kb)	LOC105373907	223506851	223507100	250	160
chr2	Promoter (1-2kb)	CUL3	224494251	224494450	200	200
chr2	Promoter (1-2kb)	SP140	230227051	230227250	200	170
chr2	Promoter (1-2kb)	ARMC9	231256951	231257150	200	170
chr2	Promoter (<=1kb)	NCL	231460551	231460800	250	150
chr2	Promoter (<=1kb)	MIR1244-1	231712851	231713300	450	160
chr2	Promoter (<=1kb)	COPS7B	231782501	231782700	200	160
chr2	Promoter (<=1kb)	ALPI	232456201	232456450	250	150
chr2	Promoter (<=1kb)	EFHD1	232634001	232634250	250	150
chr2	Promoter (1-2kb)	GIGYF2	232805051	232805250	200	190
chr2	Promoter (<=1kb)	COL6A3	237342251	237342450	200	160
chr2	Promoter (<=1kb)	ILKAP	238183901	238184150	250	150
chr2	Promoter (<=1kb)	HDAC4	239324751	239325050	300	210
chr2	Promoter (1-2kb)	GPC1	240467301	240467550	250	160
chr2	Promoter (<=1kb)	KIF1A	240756251	240756450	200	210
chr2	Promoter (<=1kb)	SEPTIN2	241336051	241336500	450	150
chr2	Promoter (<=1kb)	MIR3133	241478901	241479100	200	150
chr2	Promoter (1-2kb)	ING5	241711001	241711300	300	150
chr20	Promoter (1-2kb)	TRIB3	360851	361150	300	150
chr20	Promoter (<=1kb)	TGM6	2393951	2394150	200	180
chr20	Promoter (<=1kb)	MRPS26	3046751	3046950	200	170
chr20	Promoter (<=1kb)	ITPA	3208151	3208400	250	170
chr20	Promoter (<=1kb)	CDC25B	3797051	3797450	400	150
chr20	Promoter (1-2kb)	RNF24	3976151	3976350	200	150
chr20	Promoter (<=1kb)	SEL1L2	13990201	13990450	250	150
chr20	Promoter (1-2kb)	RIN2	19756151	19756450	300	170
chr20	Promoter (<=1kb)	FOXA2	22584751	22585000	250	180
chr20	Promoter (1-2kb)	FOXA2	22587301	22587550	250	150
chr20	Promoter (<=1kb)	SSTR4	23036251	23036600	350	160
chr20	Promoter (<=1kb)	ABHD12	25340701	25340900	200	160
chr20	Promoter (1-2kb)	FRG1EP	29495601	29495850	250	160
chr20	Promoter (<=1kb)	FRG1EP	29497051	29497450	400	180
chr20	Promoter (<=1kb)	CBFA2T2	33562501	33562900	400	160
chr20	Promoter (1-2kb)	ITCH	34361301	34361500	200	180
chr20	Promoter (<=1kb)	ITCH	34437401	34437800	400	160
chr20	Promoter (<=1kb)	MIR644A	34465901	34466450	550	180
chr20	Promoter (<=1kb)	MMP24-AS1-EDEM2	35278351	35278600	250	150
chr20	Promoter (<=1kb)	UQCC1	35346851	35347150	300	210
chr20	Promoter (<=1kb)	ERGIC3	35543101	35543350	250	160
chr20	Promoter (<=1kb)	FER1L4	35600851	35601250	400	170
chr20	Promoter (<=1kb)	SCAND1	35955301	35955500	200	150
chr20	Promoter (<=1kb)	NDRG3	36700401	36700650	250	150
chr20	Promoter (1-2kb)	BPI	38302201	38302400	200	150
chr20	Promoter (<=1kb)	DHX35	39022801	39023100	300	150
chr20	Promoter (1-2kb)	PKIG	44562251	44562550	300	150
chr20	Promoter (<=1kb)	LOC107987282	45488201	45488500	300	150
chr20	Promoter (<=1kb)	SLC13A3	46587501	46587850	350	150
chr20	Promoter (<=1kb)	ARFGEF2	49012151	49012350	200	170
chr20	Promoter (1-2kb)	LOC124904931	52501801	52502100	300	150
chr20	Promoter (1-2kb)	MIR646HG	60136801	60137000	200	160
chr20	Promoter (<=1kb)	LOC105369209	62234651	62234850	200	180
chr20	Promoter (<=1kb)	OSBPL2	62273901	62274100	200	190
chr20	Promoter (<=1kb)	LAMA5	62327451	62327650	200	150
chr20	Promoter (1-2kb)	LOC105372725	63500901	63501100	200	150
chr20	Promoter (<=1kb)	ARFRP1	63701351	63701650	300	160
chr20	Promoter (<=1kb)	UCKL1	63951601	63952000	400	170
chr21	Promoter (1-2kb)	LINC01666	8757551	8757850	300	170
chr21	Promoter (<=1kb)	LINC01667	9813101	9813350	250	150
chr21	Promoter (<=1kb)	BAGE2	10413701	10414200	500	160
chr21	Promoter (1-2kb)	BAGE2	10415151	10415800	650	180
chr21	Promoter (<=1kb)	BAGE2	10453651	10454200	550	160
chr21	Promoter (<=1kb)	ABCC13	14274851	14275100	250	150
chr21	Promoter (<=1kb)	SAMSN1	14658751	14659000	250	160
chr21	Promoter (<=1kb)	MIR99AHG	16182251	16182450	200	160
chr21	Promoter (<=1kb)	LINC00158	25431151	25431350	200	220
chr21	Promoter (<=1kb)	MIR155HG	25562551	25562750	200	150
chr21	Promoter (<=1kb)	MIR155HG	25562951	25563350	400	150
chr21	Promoter (1-2kb)	ADAMTS5	26968651	26969100	450	170
chr21	Promoter (1-2kb)	RWDD2B	29020651	29020950	300	180
chr21	Promoter (<=1kb)	CLDN8	30215651	30215900	250	160
chr21	Promoter (<=1kb)	KRTAP19-7	30560201	30560400	200	210
chr21	Promoter (<=1kb)	KRTAP8-1	30812251	30812450	200	160
chr21	Promoter (1-2kb)	SCAF4	31691451	31691750	300	150
chr21	Promoter (<=1kb)	MIS18A	32270001	32270300	300	160
chr21	Promoter (<=1kb)	URB1	32334451	32334900	450	150
chr21	Promoter (<=1kb)	SYNJ1	32646601	32646800	200	160
chr21	Promoter (<=1kb)	PAXBP1	32754101	32754400	300	150
chr21	Promoter (1-2kb)	LOC124905012	32848151	32848350	200	180
chr21	Promoter (1-2kb)	OLIG1	33071151	33071350	200	160
chr21	Promoter (<=1kb)	DNAJC28	33490951	33491250	300	180
chr21	Promoter (<=1kb)	GART	33525401	33525600	200	160
chr21	Promoter (<=1kb)	CRYZL1	33602651	33603000	350	160
chr21	Promoter (<=1kb)	RCAN1	34560901	34561300	400	180
chr21	Promoter (1-2kb)	LINC00160	34738601	34738900	300	160
chr21	Promoter (<=1kb)	SETD4	36059901	36060100	200	180
chr21	Promoter (1-2kb)	SETD4	36062001	36062200	200	210
chr21	Promoter (<=1kb)	SETD4	36080051	36080350	300	160
chr21	Promoter (1-2kb)	VPS26C	37265351	37265600	250	190
chr21	Promoter (<=1kb)	ETS2-AS1	38938851	38939550	700	150
chr21	Promoter (1-2kb)	MX2	41387451	41387750	300	160
chr21	Promoter (<=1kb)	TMPRSS2	41511001	41511350	350	200
chr21	Promoter (<=1kb)	UMODL1	42127551	42127750	200	170
chr21	Promoter (1-2kb)	UMODL1	42129301	42129500	200	150
chr21	Promoter (1-2kb)	PDE9A-AS1	42742801	42743000	200	160
chr21	Promoter (<=1kb)	AATBC	43811801	43812050	250	160
chr21	Promoter (<=1kb)	ITGB2	44914251	44914650	400	160
chr21	Promoter (<=1kb)	LINC01694	45590351	45590600	250	160
chr21	Promoter (<=1kb)	PCBP3	45732701	45732900	200	160
chr21	Promoter (<=1kb)	COL6A1	45980901	45981200	300	150
chr21	Promoter (1-2kb)	COL6A2	46122001	46122300	300	180
chr22	Promoter (1-2kb)	LOC107984037	11829451	11829700	250	190
chr22	Promoter (<=1kb)	LOC124905169	16142751	16143050	300	180
chr22	Promoter (<=1kb)	CECR2	17427601	17427850	250	160
chr22	Promoter (<=1kb)	MICAL3	17876901	17877550	650	150
chr22	Promoter (1-2kb)	FAM230F	18892401	18892600	200	250
chr22	Promoter (<=1kb)	LOC105372859	19292351	19292700	350	180
chr22	Promoter (<=1kb)	MRPL40	19433901	19434200	300	150
chr22	Promoter (<=1kb)	UFD1	19467601	19467800	200	180
chr22	Promoter (<=1kb)	CDC45	19480651	19481000	350	160
chr22	Promoter (1-2kb)	LOC124905080	19856851	19857300	450	230
chr22	Promoter (<=1kb)	TRMT2A	20111751	20112200	450	160
chr22	Promoter (<=1kb)	ZDHHC8	20129051	20129300	250	160
chr22	Promoter (<=1kb)	CRKL	20916851	20917050	200	150
chr22	Promoter (<=1kb)	LZTR1	20989351	20989650	300	190
chr22	Promoter (1-2kb)	YPEL1	21712051	21712350	300	160
chr22	Promoter (1-2kb)	TOP3B	21977101	21977450	350	150
chr22	Promoter (1-2kb)	BCR	23291101	23291450	350	190
chr22	Promoter (1-2kb)	GUSBP11	23694551	23694800	250	150
chr22	Promoter (<=1kb)	MIF-AS1	23898651	23898850	200	170
chr22	Promoter (<=1kb)	CABIN1	24054201	24054550	350	160
chr22	Promoter (1-2kb)	SUSD2	24183951	24184200	250	150
chr22	Promoter (<=1kb)	SNRPD3	24556601	24556800	200	160
chr22	Promoter (1-2kb)	LOC124905092	24694401	24694650	250	170
chr22	Promoter (<=1kb)	PIWIL3	24773451	24774050	600	150
chr22	Promoter (1-2kb)	TTC28	28307801	28308050	250	170
chr22	Promoter (1-2kb)	MIR5739	28458351	28458550	200	190
chr22	Promoter (1-2kb)	XBP1	28794901	28795100	200	150
chr22	Promoter (<=1kb)	ZNRF3	28988051	28988400	350	150
chr22	Promoter (1-2kb)	SNORD125	29335051	29335300	250	200
chr22	Promoter (<=1kb)	RFPL1	29437651	29438050	400	240
chr22	Promoter (<=1kb)	ASCC2	29798751	29799000	250	170
chr22	Promoter (1-2kb)	HORMAD2	30082101	30082350	250	160
chr22	Promoter (<=1kb)	HORMAD2	30094751	30095000	250	150
chr22	Promoter (<=1kb)	LIF-AS2	30244901	30245250	350	150
chr22	Promoter (<=1kb)	CCDC157	30372951	30373350	400	160
chr22	Promoter (1-2kb)	SEC14L6	30537501	30537750	250	200
chr22	Promoter (<=1kb)	DUSP18	30664101	30664400	300	150
chr22	Promoter (1-2kb)	OSBP2	30801201	30801550	350	180
chr22	Promoter (<=1kb)	MORC2	30946051	30946250	200	150
chr22	Promoter (1-2kb)	LIMK2	31274551	31274800	250	150
chr22	Promoter (<=1kb)	EIF4ENIF1	31440101	31440350	250	150
chr22	Promoter (1-2kb)	EIF4ENIF1	31444651	31444850	200	180
chr22	Promoter (<=1kb)	PRR14L	31703151	31703350	200	150
chr22	Promoter (<=1kb)	LOC105372998	31928801	31929100	300	220
chr22	Promoter (<=1kb)	YWHAH	31947201	31947500	300	150
chr22	Promoter (1-2kb)	YWHAH	31949251	31949650	400	150
chr22	Promoter (<=1kb)	FBXO7	32473951	32474200	250	160
chr22	Promoter (<=1kb)	SNORA50B	33703701	33704050	350	160
chr22	Promoter (<=1kb)	MB	35614801	35615000	200	150
chr22	Promoter (<=1kb)	RBFOX2	35747651	35747850	200	160
chr22	Promoter (1-2kb)	IFT27	36765001	36765350	350	150
chr22	Promoter (<=1kb)	PVALB	36817501	36817750	250	180
chr22	Promoter (<=1kb)	RAC2	37244551	37244800	250	150
chr22	Promoter (<=1kb)	CYTH4	37281301	37281550	250	150
chr22	Promoter (1-2kb)	ELFN2	37425251	37425500	250	160
chr22	Promoter (<=1kb)	MFNG	37472251	37472650	400	160
chr22	Promoter (<=1kb)	CARD10	37511951	37512200	250	170
chr22	Promoter (<=1kb)	GGA1	37620351	37620700	350	170
chr22	Promoter (<=1kb)	SH3BP1	37647951	37648350	400	160
chr22	Promoter (<=1kb)	TRIOBP	37747151	37747450	300	150
chr22	Promoter (1-2kb)	GCAT	37809251	37809500	250	180
chr22	Promoter (<=1kb)	EIF3L	37878001	37878200	200	150
chr22	Promoter (<=1kb)	EIF3L	37887001	37887300	300	160
chr22	Promoter (1-2kb)	MICALL1	37915251	37915450	200	150
chr22	Promoter (1-2kb)	BAIAP2L2	38090251	38090500	250	160
chr22	Promoter (<=1kb)	PLA2G6	38135951	38136250	300	150
chr22	Promoter (1-2kb)	PLA2G6	38207251	38207450	200	150
chr22	Promoter (<=1kb)	TMEM184B	38238751	38238950	200	180
chr22	Promoter (<=1kb)	CSNK1E	38316101	38316350	250	160
chr22	Promoter (1-2kb)	LOC105373029	38435401	38435750	350	180
chr22	Promoter (1-2kb)	KCNJ4	38456351	38456650	300	150
chr22	Promoter (1-2kb)	NPTXR	38842451	38842700	250	160
chr22	Promoter (<=1kb)	RPS19BP1	39531301	39531600	300	210
chr22	Promoter (<=1kb)	SGSM3	40405601	40405850	250	160
chr22	Promoter (1-2kb)	MRTFA	40491101	40491300	200	150
chr22	Promoter (1-2kb)	ACO2	41498251	41498600	350	150
chr22	Promoter (1-2kb)	LOC107985567	41678301	41678550	250	200
chr22	Promoter (1-2kb)	MEI1	41732351	41732600	250	150
chr22	Promoter (1-2kb)	EFCAB6-DT	43814451	43814650	200	160
chr22	Promoter (<=1kb)	SAMM50	43989751	43990100	350	160
chr22	Promoter (<=1kb)	LINC00207	44568301	44568500	200	160
chr22	Promoter (<=1kb)	BRD1	49776001	49776300	300	150
chr22	Promoter (<=1kb)	MLC1	50085301	50085550	250	180
chr22	Promoter (<=1kb)	PLXNB2	50302301	50302550	250	180
chr22	Promoter (1-2kb)	LOC102724608	50539101	50539300	200	150
chr22	Promoter (<=1kb)	KLHDC7B	50545551	50546050	500	160
chr22_KI270733v1_random	Promoter (<=1kb)	RNA5-8SN4	127951	128150	200	160
chr22_KI270733v1_random	Promoter (1-2kb)	RNA5-8SN4	130001	130200	200	150
chr3	Promoter (<=1kb)	LOC124906209	4824851	4825150	300	150
chr3	Promoter (<=1kb)	GRM7-AS1	7534501	7534800	300	160
chr3	Promoter (<=1kb)	SSUH2	8643951	8644300	350	160
chr3	Promoter (<=1kb)	SRGAP3-AS2	9192551	9192900	350	180
chr3	Promoter (<=1kb)	FANCD2	10029151	10029400	250	150
chr3	Promoter (<=1kb)	FANCD2OS	10095851	10096050	200	160
chr3	Promoter (<=1kb)	LOC102723663	11224951	11225150	200	150
chr3	Promoter (1-2kb)	VGLL4	11606501	11606700	200	150
chr3	Promoter (1-2kb)	PPARG	12425801	12426050	250	200
chr3	Promoter (<=1kb)	TSEN2	12517401	12517650	250	200
chr3	Promoter (1-2kb)	RAF1	12620301	12620600	300	160
chr3	Promoter (<=1kb)	TMEM40	12768301	12768500	200	150
chr3	Promoter (1-2kb)	NUP210	13355701	13356050	350	170
chr3	Promoter (<=1kb)	C3orf20	14704501	14704900	400	190
chr3	Promoter (<=1kb)	FGD5	14896401	14896750	350	160
chr3	Promoter (1-2kb)	NR2C2	14950551	14950750	200	200
chr3	Promoter (1-2kb)	RBSN	15084301	15084500	200	160
chr3	Promoter (<=1kb)	CAPN7	15239601	15239950	350	180
chr3	Promoter (1-2kb)	HACL1	15599551	15599800	250	180
chr3	Promoter (<=1kb)	ANKRD28	15797751	15798000	250	190
chr3	Promoter (<=1kb)	TBC1D5	17405901	17406200	300	160
chr3	Promoter (<=1kb)	TBC1D5	17699901	17700100	200	160
chr3	Promoter (1-2kb)	ZNF385D	21776451	21776650	200	160
chr3	Promoter (<=1kb)	ZNF385D	22373701	22374100	400	170
chr3	Promoter (1-2kb)	RARB	24830901	24831250	350	150
chr3	Promoter (<=1kb)	NGLY1	25734801	25735000	200	180
chr3	Promoter (1-2kb)	SLC4A7	27399251	27399500	250	160
chr3	Promoter (1-2kb)	SLC4A7	27457851	27458050	200	160
chr3	Promoter (<=1kb)	LOC124906377	30303701	30303900	200	150
chr3	Promoter (1-2kb)	CLASP2	33660851	33661300	450	160
chr3	Promoter (1-2kb)	LRRFIP2	37113001	37113300	300	170
chr3	Promoter (<=1kb)	VILL	37994851	37995150	300	160
chr3	Promoter (<=1kb)	CCR8	39329051	39329300	250	150
chr3	Promoter (<=1kb)	MYRIP	40072001	40072200	200	210
chr3	Promoter (1-2kb)	MYRIP	40097701	40098100	400	180
chr3	Promoter (<=1kb)	ULK4	41960951	41961250	300	180
chr3	Promoter (<=1kb)	VIPR1	42527301	42527600	300	150
chr3	Promoter (<=1kb)	SEC22C	42565351	42565700	350	230
chr3	Promoter (1-2kb)	HHATL	42695451	42695850	400	150
chr3	Promoter (1-2kb)	ABHD5	43719101	43719450	350	160
chr3	Promoter (1-2kb)	TGM4	44891651	44891850	200	180
chr3	Promoter (<=1kb)	SACM1L	45734701	45735050	350	170
chr3	Promoter (1-2kb)	LZTFL1	45830201	45830450	250	200
chr3	Promoter (1-2kb)	CCR2	46352451	46352650	200	160
chr3	Promoter (1-2kb)	TMIE	46703251	46703550	300	150
chr3	Promoter (<=1kb)	PRSS50	46812701	46812950	250	180
chr3	Promoter (<=1kb)	MYL3	46861251	46861500	250	180
chr3	Promoter (<=1kb)	CCDC12	46978851	46979050	200	160
chr3	Promoter (1-2kb)	NRADDP	47012801	47013100	300	180
chr3	Promoter (<=1kb)	SETD2	47100601	47100850	250	200
chr3	Promoter (<=1kb)	SETD2	47120401	47120750	350	150
chr3	Promoter (<=1kb)	SCAP	47423651	47424050	400	160
chr3	Promoter (<=1kb)	MAP4	47910251	47910700	450	170
chr3	Promoter (<=1kb)	NME6	48302551	48302850	300	180
chr3	Promoter (<=1kb)	SHISA5	48504651	48505100	450	160
chr3	Promoter (<=1kb)	ARIH2	48942751	48943150	400	240
chr3	Promoter (<=1kb)	WDR6	49008151	49008450	300	150
chr3	Promoter (<=1kb)	QARS1	49100501	49100750	250	190
chr3	Promoter (<=1kb)	USP19	49117751	49118000	250	150
chr3	Promoter (<=1kb)	USP4	49314051	49314300	250	160
chr3	Promoter (1-2kb)	GNAT1	50189651	50189850	200	170
chr3	Promoter (<=1kb)	SLC38A3	50215301	50215600	300	190
chr3	Promoter (1-2kb)	SEMA3B	50276501	50276800	300	160
chr3	Promoter (1-2kb)	TMEM115	50357201	50357550	350	200
chr3	Promoter (1-2kb)	CACNA2D2	50501551	50501800	250	180
chr3	Promoter (<=1kb)	RAD54L2	51541701	51541950	250	150
chr3	Promoter (<=1kb)	IQCF1	51903051	51903350	300	150
chr3	Promoter (1-2kb)	IQCF1	51905101	51905600	500	160
chr3	Promoter (<=1kb)	ALAS1	52198751	52199000	250	150
chr3	Promoter (1-2kb)	ALAS1	52213201	52213450	250	150
chr3	Promoter (<=1kb)	WDR82	52279601	52279900	300	150
chr3	Promoter (<=1kb)	PHF7	52412551	52413200	650	210
chr3	Promoter (1-2kb)	TNNC1	52450001	52450450	450	160
chr3	Promoter (<=1kb)	ITIH1	52785051	52785300	250	180
chr3	Promoter (<=1kb)	ITIH1	52787301	52787600	300	150
chr3	Promoter (<=1kb)	CACNA1D	53746201	53746400	200	150
chr3	Promoter (<=1kb)	WNT5A	55486501	55486700	200	150
chr3	Promoter (1-2kb)	TASOR	56662701	56663000	300	160
chr3	Promoter (1-2kb)	IL17RD	57140851	57141300	450	160
chr3	Promoter (1-2kb)	IL17RD	57168551	57168800	250	170
chr3	Promoter (1-2kb)	HESX1	57198001	57198250	250	160
chr3	Promoter (1-2kb)	HESX1	57198351	57198900	550	150
chr3	Promoter (<=1kb)	HESX1	57227151	57227450	300	160
chr3	Promoter (<=1kb)	SLMAP	57829301	57829650	350	160
chr3	Promoter (1-2kb)	SLMAP	57891401	57891700	300	160
chr3	Promoter (1-2kb)	ACOX2	58531001	58531200	200	210
chr3	Promoter (<=1kb)	FAM3D	58658101	58658300	200	160
chr3	Promoter (<=1kb)	CFAP20DC	58848401	58848650	250	150
chr3	Promoter (1-2kb)	PRICKLE2	64152701	64153250	550	160
chr3	Promoter (<=1kb)	SUCLG2-DT	67655601	67655850	250	180
chr3	Promoter (1-2kb)	SUCLG2-DT	67669651	67669850	200	170
chr3	Promoter (1-2kb)	TAFA4	68933951	68934250	300	190
chr3	Promoter (<=1kb)	EOGT	69014551	69014900	350	150
chr3	Promoter (1-2kb)	MITF	69868051	69868300	250	200
chr3	Promoter (1-2kb)	LINC00877	72058051	72058300	250	160
chr3	Promoter (<=1kb)	PDZRN3	73402351	73402550	200	150
chr3	Promoter (1-2kb)	LINC00960	75670151	75670700	550	160
chr3	Promoter (<=1kb)	LINC00960	75674601	75674950	350	200
chr3	Promoter (1-2kb)	LINC00960	75676251	75676650	400	170
chr3	Promoter (<=1kb)	LOC105377177	80676651	80677300	650	160
chr3	Promoter (<=1kb)	CADM2	84959651	84959900	250	170
chr3	Promoter (<=1kb)	LOC102723364	86268251	86268450	200	160
chr3	Promoter (1-2kb)	LINC02070	86483251	86483450	200	170
chr3	Promoter (1-2kb)	LINC00506	87086951	87087200	250	170
chr3	Promoter (1-2kb)	ARL6	97791601	97791850	250	160
chr3	Promoter (<=1kb)	RIOX2	97971151	97971350	200	190
chr3	Promoter (1-2kb)	OR5K4	98355051	98355450	400	160
chr3	Promoter (1-2kb)	GPR15	98533801	98534100	300	180
chr3	Promoter (1-2kb)	CPOX	98592001	98592200	200	180
chr3	Promoter (1-2kb)	DCBLD2	98893851	98894150	300	160
chr3	Promoter (<=1kb)	CMSS1	100162801	100163000	200	160
chr3	Promoter (<=1kb)	ABI3BP	100866701	100867000	300	160
chr3	Promoter (1-2kb)	PCNP	101576501	101577050	550	240
chr3	Promoter (<=1kb)	ZBTB11	101677651	101677900	250	170
chr3	Promoter (1-2kb)	NXPE3	101777751	101778100	350	200
chr3	Promoter (<=1kb)	RDUR	101961201	101961550	350	200
chr3	Promoter (1-2kb)	ZPLD1	102097651	102098000	350	150
chr3	Promoter (<=1kb)	LOC101929485	106427301	106427650	350	160
chr3	Promoter (<=1kb)	LOC101929485	106556851	106557050	200	170
chr3	Promoter (<=1kb)	CCDC54	107377701	107377900	200	150
chr3	Promoter (1-2kb)	BBX	107597301	107597500	200	150
chr3	Promoter (1-2kb)	BBX	107799951	107800300	350	160
chr3	Promoter (1-2kb)	LINC00635	107852001	107852350	350	150
chr3	Promoter (1-2kb)	LINC00635	107852601	107852850	250	180
chr3	Promoter (<=1kb)	MYH15	108460701	108461350	650	190
chr3	Promoter (<=1kb)	C3orf85	109147201	109147450	250	220
chr3	Promoter (1-2kb)	CCDC80	112636501	112636750	250	150
chr3	Promoter (<=1kb)	NEPRO-AS1	113159451	113160200	750	160
chr3	Promoter (<=1kb)	LINC02044	113166451	113166950	500	160
chr3	Promoter (<=1kb)	LOC124909409	113266801	113267050	250	160
chr3	Promoter (<=1kb)	CFAP44	113396901	113397100	200	160
chr3	Promoter (<=1kb)	GRAMD1C	113844351	113844600	250	160
chr3	Promoter (1-2kb)	B4GALT4	119228651	119228900	250	150
chr3	Promoter (<=1kb)	POLQ	121545801	121546000	200	150
chr3	Promoter (<=1kb)	PARP9	122545801	122546050	250	170
chr3	Promoter (<=1kb)	PARP14	122693151	122693450	300	180
chr3	Promoter (1-2kb)	PDIA5	123087001	123087200	200	160
chr3	Promoter (1-2kb)	KALRN	124031851	124032200	350	200
chr3	Promoter (<=1kb)	KALRN	124384451	124384650	200	150
chr3	Promoter (<=1kb)	SLC12A8	125126751	125127000	250	150
chr3	Promoter (1-2kb)	SLC41A3	126076601	126077100	500	170
chr3	Promoter (1-2kb)	TPRA1	127578951	127579300	350	160
chr3	Promoter (<=1kb)	DNAJB8	128467901	128468450	550	160
chr3	Promoter (1-2kb)	RPN1	128648901	128649200	300	150
chr3	Promoter (1-2kb)	RAB7A	128803801	128804000	200	150
chr3	Promoter (<=1kb)	COPG1	129263301	129263550	250	150
chr3	Promoter (1-2kb)	IFT122	129477651	129477900	250	160
chr3	Promoter (<=1kb)	ALG1L2	130081851	130082050	200	150
chr3	Promoter (<=1kb)	COL6A4P2	130213151	130213400	250	160
chr3	Promoter (1-2kb)	NEK11	131082401	131082650	250	150
chr3	Promoter (<=1kb)	KY	134652051	134652400	350	160
chr3	Promoter (1-2kb)	SPSB4	141075301	141075500	200	150
chr3	Promoter (1-2kb)	TRPC1	142779151	142779350	200	160
chr3	Promoter (<=1kb)	PLOD2	146088351	146088550	200	180
chr3	Promoter (<=1kb)	PFN2	150050101	150050400	300	180
chr3	Promoter (<=1kb)	SERP1	150546101	150546350	250	150
chr3	Promoter (1-2kb)	LOC102724289	152648601	152648850	250	180
chr3	Promoter (<=1kb)	SCARNA7	160515101	160515300	200	150
chr3	Promoter (1-2kb)	SERPINI1	167801101	167801500	400	160
chr3	Promoter (1-2kb)	LINC02082	168904651	168904850	200	150
chr3	Promoter (<=1kb)	SAMD7	169915801	169916100	300	160
chr3	Promoter (<=1kb)	SKIL	170381501	170381700	200	160
chr3	Promoter (<=1kb)	PLD1	171707651	171707950	300	150
chr3	Promoter (<=1kb)	ECT2	172763051	172763250	200	170
chr3	Promoter (<=1kb)	LOC124900555	172770801	172771000	200	150
chr3	Promoter (1-2kb)	SOX2-OT	181602551	181602800	250	180
chr3	Promoter (<=1kb)	ECE2	184277951	184278300	350	160
chr3	Promoter (1-2kb)	CCDC50	191359551	191359900	350	150
chr3	Promoter (1-2kb)	BDH1	197524351	197524550	200	160
chr4	Promoter (1-2kb)	ZNF595	51101	51300	200	200
chr4	Promoter (1-2kb)	ZNF732	303651	304050	400	160
chr4	Promoter (1-2kb)	SPON2	1193101	1193300	200	160
chr4	Promoter (1-2kb)	FAM53A	1682051	1682350	300	150
chr4	Promoter (1-2kb)	TACC3	1742801	1743200	400	150
chr4	Promoter (<=1kb)	NELFA	1990551	1990850	300	160
chr4	Promoter (<=1kb)	POLN	2206851	2207200	350	160
chr4	Promoter (<=1kb)	NSG1	4387201	4387500	300	160
chr4	Promoter (<=1kb)	SORCS2	7734301	7734700	400	150
chr4	Promoter (1-2kb)	AFAP1	7863951	7864150	200	300
chr4	Promoter (<=1kb)	CPZ	8601201	8601500	300	190
chr4	Promoter (<=1kb)	USP17L24	9324251	9324550	300	300
chr4	Promoter (<=1kb)	BOD1L1	13594501	13594800	300	170
chr4	Promoter (1-2kb)	TAPT1	16201201	16201500	300	150
chr4	Promoter (<=1kb)	MIR218-1	20529051	20529300	250	150
chr4	Promoter (1-2kb)	LINC02364	28994501	28994800	300	180
chr4	Promoter (<=1kb)	SLC30A9	41990151	41990350	200	160
chr4	Promoter (1-2kb)	FRYL	48519351	48519600	250	150
chr4	Promoter (1-2kb)	LNX1	53702601	53702900	300	160
chr4	Promoter (<=1kb)	RPL21P44	53987551	53988000	450	170
chr4	Promoter (<=1kb)	KDR	55122801	55123000	200	180
chr4	Promoter (<=1kb)	SRD5A3-AS1	55376451	55376750	300	160
chr4	Promoter (<=1kb)	REST	56910251	56910500	250	160
chr4	Promoter (<=1kb)	IGFBP7-AS1	57178351	57178550	200	170
chr4	Promoter (<=1kb)	GNRHR	67754801	67755150	350	170
chr4	Promoter (1-2kb)	UGT2B17	68577701	68577900	200	160
chr4	Promoter (<=1kb)	INKILN	73709501	73709850	350	200
chr4	Promoter (<=1kb)	PPBP	73988951	73989200	250	150
chr4	Promoter (1-2kb)	MTHFD2L	74191951	74192150	200	150
chr4	Promoter (1-2kb)	HELQ	83429001	83429250	250	150
chr4	Promoter (1-2kb)	LINC02994	84294751	84295050	300	160
chr4	Promoter (1-2kb)	NKX6-1	84500551	84500950	400	160
chr4	Promoter (1-2kb)	MAPK10	86455301	86455600	300	150
chr4	Promoter (<=1kb)	LOC105377323	87673701	87673950	250	160
chr4	Promoter (<=1kb)	PDLIM5	94451301	94451500	200	150
chr4	Promoter (<=1kb)	LOC105377366	111631751	111632250	500	150
chr4	Promoter (<=1kb)	LARP7	112651601	112651850	250	160
chr4	Promoter (1-2kb)	ANK2	113294451	113294700	250	160
chr4	Promoter (<=1kb)	ANK2	113317601	113317800	200	150
chr4	Promoter (1-2kb)	PRSS12	118351401	118351650	250	160
chr4	Promoter (1-2kb)	SYNPO2	118852151	118852350	200	160
chr4	Promoter (1-2kb)	PRDM5	120814901	120815150	250	150
chr4	Promoter (1-2kb)	NDNF	121040101	121040350	250	160
chr4	Promoter (<=1kb)	PLK4	127893951	127894150	200	240
chr4	Promoter (<=1kb)	IL15	141722301	141722600	300	160
chr4	Promoter (1-2kb)	LOC101927636	143980851	143981050	200	160
chr4	Promoter (<=1kb)	LSM6	146183451	146183650	200	150
chr4	Promoter (<=1kb)	NR3C2	148367351	148367650	300	150
chr4	Promoter (<=1kb)	PLRG1	154545501	154545750	250	180
chr4	Promoter (<=1kb)	GRIA2	157333701	157333900	200	150
chr4	Promoter (1-2kb)	ETFDH	158704151	158704350	200	180
chr4	Promoter (1-2kb)	LOC101928409	173506451	173506750	300	160
chr4	Promoter (<=1kb)	LOC105377543	173938401	173938750	350	150
chr4	Promoter (<=1kb)	ASB5	176230251	176230500	250	160
chr4	Promoter (<=1kb)	LOC105377557	177300251	177300600	350	150
chr4	Promoter (1-2kb)	STOX2	183985901	183986150	250	150
chr4	Promoter (1-2kb)	PDLIM3	185526801	185527050	250	160
chr4	Promoter (1-2kb)	SORBS2	185654651	185654950	300	150
chr4	Promoter (<=1kb)	LINC01596	189881201	189881500	300	180
chr4	Promoter (1-2kb)	DUX4	190176901	190177250	350	360
chr5	Promoter (1-2kb)	PDCD6-DT	269651	269950	300	150
chr5	Promoter (1-2kb)	LOC107984098	2936401	2936600	200	170
chr5	Promoter (<=1kb)	TAS2R1	9630851	9631100	250	150
chr5	Promoter (1-2kb)	DNAH5	14010151	14010400	250	160
chr5	Promoter (<=1kb)	RETREG1-AS1	16615051	16615250	200	180
chr5	Promoter (<=1kb)	LINC02217	17440401	17441000	600	160
chr5	Promoter (1-2kb)	TAF11L5	17526551	17526750	200	240
chr5	Promoter (1-2kb)	LINC02061	32650051	32650450	400	170
chr5	Promoter (<=1kb)	C1QTNF3	34187951	34188750	800	180
chr5	Promoter (<=1kb)	C1QTNF3	34189351	34191050	1700	230
chr5	Promoter (1-2kb)	LOC646652	34192001	34193200	1200	350
chr5	Promoter (<=1kb)	SLC1A3	36671001	36671200	200	150
chr5	Promoter (<=1kb)	CPLANE1	37158051	37158250	200	160
chr5	Promoter (1-2kb)	EGFLAM	38259751	38259950	200	220
chr5	Promoter (1-2kb)	LOC107986380	53328451	53328650	200	150
chr5	Promoter (1-2kb)	LINC02105	53818451	53818650	200	150
chr5	Promoter (<=1kb)	MIR581	53951001	53951350	350	200
chr5	Promoter (1-2kb)	IL31RA	55857701	55858000	300	150
chr5	Promoter (1-2kb)	ERBIN	66075751	66076000	250	180
chr5	Promoter (<=1kb)	SREK1	66175501	66175700	200	150
chr5	Promoter (1-2kb)	CCNB1	69172951	69173150	200	160
chr5	Promoter (<=1kb)	LOC105379025	71374551	71374750	200	170
chr5	Promoter (1-2kb)	TENT2	79683201	79683400	200	290
chr5	Promoter (1-2kb)	DHFR	80651901	80652200	300	160
chr5	Promoter (<=1kb)	MSH3	80812701	80813000	300	150
chr5	Promoter (<=1kb)	SSBP2	81616701	81616900	200	180
chr5	Promoter (1-2kb)	LOC105379051	82923051	82923250	200	180
chr5	Promoter (1-2kb)	RASA1	87336151	87336500	350	180
chr5	Promoter (1-2kb)	ADGRV1	90625501	90625900	400	150
chr5	Promoter (<=1kb)	SKIC3	95539951	95540150	200	160
chr5	Promoter (<=1kb)	RHOBTB3	95716601	95717150	550	180
chr5	Promoter (1-2kb)	ERAP1	96779201	96779400	200	230
chr5	Promoter (<=1kb)	LOC105379110	105392351	105392550	200	160
chr5	Promoter (1-2kb)	YTHDC2	113583051	113583250	200	150
chr5	Promoter (1-2kb)	SEMA6A	116496851	116497100	250	150
chr5	Promoter (<=1kb)	PRR16	120781751	120782100	350	150
chr5	Promoter (1-2kb)	ALDH7A1	126560201	126560450	250	160
chr5	Promoter (<=1kb)	ALDH7A1	126593851	126594050	200	150
chr5	Promoter (<=1kb)	P4HA2-AS1	132184601	132184850	250	190
chr5	Promoter (1-2kb)	SEPTIN8	132767001	132767250	250	200
chr5	Promoter (<=1kb)	LOC124901067	133265701	133265950	250	160
chr5	Promoter (<=1kb)	CDKN2AIPNL	134410851	134411050	200	180
chr5	Promoter (<=1kb)	CAMLG	134749901	134750100	200	170
chr5	Promoter (<=1kb)	DDX46	134759101	134759350	250	160
chr5	Promoter (1-2kb)	KDM3B	138374351	138374600	250	150
chr5	Promoter (1-2kb)	CTNNA1	138884451	138884650	200	150
chr5	Promoter (<=1kb)	MATR3	139315201	139315450	250	160
chr5	Promoter (1-2kb)	PAIP2	139339401	139339750	350	200
chr5	Promoter (1-2kb)	UBE2D2	139559501	139559750	250	160
chr5	Promoter (<=1kb)	PCDHGA11	141421901	141422150	250	150
chr5	Promoter (<=1kb)	DELE1	141936151	141936350	200	150
chr5	Promoter (1-2kb)	NDFIP1	142107251	142107750	500	180
chr5	Promoter (1-2kb)	SCGB3A2	147876901	147877150	250	150
chr5	Promoter (<=1kb)	ABLIM3	149142301	149142750	450	150
chr5	Promoter (1-2kb)	SLC26A2	149958901	149959100	200	150
chr5	Promoter (1-2kb)	NDST1	150499351	150499600	250	180
chr5	Promoter (1-2kb)	LINC01933	151960001	151960250	250	260
chr5	Promoter (1-2kb)	LINC01861	153897001	153897200	200	240
chr5	Promoter (1-2kb)	GALNT10	154378051	154378250	200	150
chr5	Promoter (<=1kb)	CLINT1	157789301	157789700	400	200
chr5	Promoter (1-2kb)	LINC03000	164352101	164352300	200	190
chr5	Promoter (<=1kb)	TENM2	167721001	167721250	250	180
chr5	Promoter (<=1kb)	TENM2	167819601	167819950	350	190
chr5	Promoter (<=1kb)	TENM2	167952101	167952350	250	160
chr5	Promoter (<=1kb)	FOXI1	170105701	170105950	250	160
chr5	Promoter (<=1kb)	SMIM23	171783401	171783600	200	160
chr5	Promoter (<=1kb)	FBXW11	171977451	171977700	250	150
chr5	Promoter (<=1kb)	BOD1	173609551	173609800	250	160
chr5	Promoter (<=1kb)	LINC01411	174522701	174522900	200	160
chr5	Promoter (1-2kb)	CPLX2	175860001	175860450	450	180
chr5	Promoter (1-2kb)	CDHR2	176591751	176592000	250	300
chr5	Promoter (<=1kb)	MIR4281	176628401	176628750	350	150
chr5	Promoter (<=1kb)	FGFR4	177087351	177087600	250	150
chr5	Promoter (1-2kb)	LMAN2	177349301	177349650	350	180
chr5	Promoter (<=1kb)	RGS14	177370501	177370850	350	160
chr5	Promoter (1-2kb)	F12	177414551	177414750	200	150
chr5	Promoter (1-2kb)	DBN1	177463451	177463750	300	190
chr5	Promoter (1-2kb)	DBN1	177468601	177468850	250	190
chr5	Promoter (<=1kb)	PDLIM7	177495851	177496050	200	150
chr5	Promoter (<=1kb)	DOK3	177509401	177509700	300	160
chr5	Promoter (<=1kb)	FAM193B	177521751	177522100	350	160
chr5	Promoter (1-2kb)	FAM193B	177556401	177556600	200	220
chr5	Promoter (<=1kb)	ZNF454	178968401	178968700	300	150
chr5	Promoter (<=1kb)	GRM6	178984401	178984650	250	180
chr5	Promoter (1-2kb)	LOC124901224	179493401	179493650	250	160
chr5	Promoter (<=1kb)	CANX	179709051	179709300	250	160
chr5	Promoter (<=1kb)	MGAT4B	179804701	179805000	300	160
chr5	Promoter (<=1kb)	MRNIP	179844901	179845400	500	180
chr5	Promoter (1-2kb)	MRNIP	179845901	179846200	300	170
chr5	Promoter (<=1kb)	MAPK9	180264301	180264700	400	160
chr5	Promoter (<=1kb)	RACK1	181238001	181238300	300	200
chr6	Promoter (<=1kb)	LINC01622	1100251	1100550	300	180
chr6	Promoter (<=1kb)	GMDS-DT	2246451	2246700	250	150
chr6	Promoter (1-2kb)	SLC22A23	3437151	3437450	300	150
chr6	Promoter (1-2kb)	LOC100507336	3717451	3717700	250	150
chr6	Promoter (1-2kb)	PXDC1	3736751	3737100	350	190
chr6	Promoter (<=1kb)	SSR1	7301751	7301950	200	150
chr6	Promoter (1-2kb)	TXNDC5	7912601	7912850	250	160
chr6	Promoter (<=1kb)	LOC100506207	8436101	8436300	200	160
chr6	Promoter (1-2kb)	OFCC1	9931901	9932200	300	180
chr6	Promoter (1-2kb)	LINC02522	10480101	10480350	250	150
chr6	Promoter (<=1kb)	GCNT2	10557701	10557900	200	150
chr6	Promoter (<=1kb)	SYCP2L	10898251	10898450	200	170
chr6	Promoter (1-2kb)	PHACTR1	13225501	13225700	200	150
chr6	Promoter (<=1kb)	TBC1D7	13327301	13327500	200	190
chr6	Promoter (<=1kb)	STMND1	17127551	17127900	350	150
chr6	Promoter (<=1kb)	RBM24	17280301	17280500	200	150
chr6	Promoter (<=1kb)	DEK	18263801	18264000	200	200
chr6	Promoter (1-2kb)	LOC107986575	19692101	19692300	200	150
chr6	Promoter (1-2kb)	LOC107986579	21597201	21597400	200	160
chr6	Promoter (1-2kb)	CASC15	21882051	21882250	200	160
chr6	Promoter (1-2kb)	TDP2	24664801	24665050	250	210
chr6	Promoter (<=1kb)	RIPOR2	24876201	24876550	350	150
chr6	Promoter (1-2kb)	LOC102724765	25043851	25044100	250	240
chr6	Promoter (<=1kb)	CARMIL1	25494801	25495000	200	150
chr6	Promoter (1-2kb)	H1-2	26054801	26055050	250	160
chr6	Promoter (1-2kb)	BTN3A2	26366801	26367000	200	160
chr6	Promoter (<=1kb)	VN1R10P	27323851	27324050	200	160
chr6	Promoter (1-2kb)	ZSCAN26	28265701	28266000	300	180
chr6	Promoter (<=1kb)	ZKSCAN3	28350301	28350750	450	150
chr6	Promoter (<=1kb)	VARS2	30920451	30920900	450	160
chr6	Promoter (<=1kb)	BAG6	31641601	31641900	300	150
chr6	Promoter (1-2kb)	CLIC1	31734451	31734700	250	150
chr6	Promoter (<=1kb)	EHMT2	31896551	31896750	200	150
chr6	Promoter (1-2kb)	TNXB	32107201	32107400	200	150
chr6	Promoter (<=1kb)	ATF6B	32116701	32117050	350	170
chr6	Promoter (<=1kb)	PHF1	33411051	33411250	200	160
chr6	Promoter (1-2kb)	TCP11	35150251	35150550	300	240
chr6	Promoter (1-2kb)	ARMC12	35738101	35738650	550	150
chr6	Promoter (<=1kb)	BRPF3	36197801	36198000	200	180
chr6	Promoter (<=1kb)	LINC02520	37506651	37506850	200	170
chr6	Promoter (<=1kb)	ZFAND3	38087701	38087950	250	160
chr6	Promoter (<=1kb)	RPL7L1	42879801	42880050	250	180
chr6	Promoter (1-2kb)	CNPY3	42927351	42927700	350	190
chr6	Promoter (<=1kb)	YIPF3	43515101	43515350	250	150
chr6	Promoter (1-2kb)	POLR1C	43518301	43518550	250	160
chr6	Promoter (1-2kb)	MIR4642	44437301	44437650	350	200
chr6	Promoter (1-2kb)	RUNX2	45360201	45360550	350	150
chr6	Promoter (<=1kb)	FBXO9	53094151	53094500	350	170
chr6	Promoter (<=1kb)	MLIP-IT1	53982001	53982200	200	160
chr6	Promoter (<=1kb)	RAB23	57222351	57222750	400	170
chr6	Promoter (1-2kb)	PRIM2	57378251	57378550	300	160
chr6	Promoter (1-2kb)	PRIM2	57381651	57381900	250	160
[truncated: 425 more rows]

## Sheet: FKH1 C&R
Chromosome	Region	Gene name	start	end	size	Score
chr1	Promoter (1-2kb)	LOC101928626	629151	629500	350	250
chr1	Promoter (1-2kb)	LOC101928626	629551	630100	550	1580
chr1	Promoter (<=1kb)	LOC101928626	630751	631500	750	400
chr1	Promoter (<=1kb)	LOC105378947	631851	632350	500	280
chr1	Promoter (<=1kb)	LOC105378947	632501	632700	200	140
chr1	Promoter (<=1kb)	LOC105378947	633351	633550	200	130
chr1	Promoter (<=1kb)	LOC105378947	633701	634450	750	10170
chr1	Promoter (<=1kb)	LINC01128	825151	825550	400	140
chr1	Promoter (<=1kb)	FAM41C	876701	877000	300	110
chr1	Promoter (<=1kb)	FAM41C	877601	877950	350	120
chr1	Promoter (<=1kb)	LOC284600	912301	912750	450	150
chr1	Promoter (1-2kb)	LOC284600	913001	913450	450	130
chr1	Promoter (<=1kb)	PLEKHN1	965201	965500	300	120
chr1	Promoter (<=1kb)	ISG15	1012801	1013150	350	110
chr1	Promoter (1-2kb)	AGRN	1036401	1037300	900	140
chr1	Promoter (<=1kb)	LOC100288175	1058801	1059050	250	130
chr1	Promoter (1-2kb)	LOC100288175	1061701	1062050	350	110
chr1	Promoter (1-2kb)	UBE2J2	1275201	1275400	200	110
chr1	Promoter (<=1kb)	SCNN1D	1281301	1281550	250	110
chr1	Promoter (<=1kb)	TAS1R3	1332051	1332250	200	110
chr1	Promoter (<=1kb)	DVL1	1338101	1338500	400	110
chr1	Promoter (<=1kb)	VWA1	1434851	1435300	450	140
chr1	Promoter (<=1kb)	ATAD3B	1479651	1479900	250	110
chr1	Promoter (<=1kb)	SSU72	1575001	1575350	350	110
chr1	Promoter (<=1kb)	NADK	1758401	1758700	300	110
chr1	Promoter (<=1kb)	NADK	1780501	1780750	250	110
chr1	Promoter (1-2kb)	GNB1	1795551	1795750	200	120
chr1	Promoter (1-2kb)	PRKCZ	2102951	2103200	250	130
chr1	Promoter (1-2kb)	PRKCZ	2106551	2106850	300	120
chr1	Promoter (<=1kb)	PRKCZ	2115601	2115800	200	120
chr1	Promoter (<=1kb)	FAAP20	2204651	2204900	250	110
chr1	Promoter (1-2kb)	SKI	2246551	2246850	300	150
chr1	Promoter (1-2kb)	SKI	2305451	2305750	300	120
chr1	Promoter (<=1kb)	LOC100129534	2352001	2352450	450	130
chr1	Promoter (<=1kb)	MORN1	2390501	2390750	250	130
chr1	Promoter (<=1kb)	PLCH2	2497301	2497550	250	130
chr1	Promoter (<=1kb)	PANK4	2511751	2512150	400	120
chr1	Promoter (1-2kb)	PANK4	2522701	2522950	250	150
chr1	Promoter (<=1kb)	TNFRSF14-AS1	2550451	2550650	200	110
chr1	Promoter (<=1kb)	TNFRSF14-AS1	2557201	2557450	250	140
chr1	Promoter (<=1kb)	MMEL1	2610201	2610550	350	150
chr1	Promoter (1-2kb)	PRDM16	3245201	3245400	200	120
chr1	Promoter (<=1kb)	PRDM16	3424451	3424650	200	120
chr1	Promoter (<=1kb)	MEGF6	3610251	3610550	300	130
chr1	Promoter (1-2kb)	TP73-AS3	3667501	3667700	200	120
chr1	Promoter (1-2kb)	SMIM1	3774701	3775000	300	110
chr1	Promoter (<=1kb)	LRRC47	3784201	3784450	250	120
chr1	Promoter (<=1kb)	LINC01345	3948401	3948850	450	110
chr1	Promoter (1-2kb)	NPHP4	5865751	5866000	250	120
chr1	Promoter (<=1kb)	NPHP4	5874001	5874350	350	120
chr1	Promoter (1-2kb)	NPHP4	5880701	5881000	300	110
chr1	Promoter (1-2kb)	NPHP4	5903401	5903650	250	110
chr1	Promoter (<=1kb)	NPHP4	5992451	5992700	250	120
chr1	Promoter (1-2kb)	KCNAB2	6075201	6075400	200	130
chr1	Promoter (<=1kb)	KCNAB2	6094601	6094850	250	110
chr1	Promoter (<=1kb)	RPL22	6199551	6199950	400	120
chr1	Promoter (<=1kb)	ICMT-DT	6234151	6234650	500	110
chr1	Promoter (1-2kb)	HES3	6245551	6245750	200	110
chr1	Promoter (<=1kb)	ACOT7	6360751	6360950	200	140
chr1	Promoter (<=1kb)	MIR4252	6430251	6430550	300	120
chr1	Promoter (<=1kb)	PLEKHG5	6470251	6470600	350	110
chr1	Promoter (<=1kb)	PLEKHG5	6492401	6492850	450	120
chr1	Promoter (1-2kb)	KLHL21	6601401	6601650	250	130
chr1	Promoter (<=1kb)	DNAJC11	6680451	6680700	250	130
chr1	Promoter (<=1kb)	CAMTA1-DT	6784801	6785250	450	120
chr1	Promoter (1-2kb)	CAMTA1	7726351	7726600	250	120
chr1	Promoter (1-2kb)	CAMTA1	7753051	7753350	300	120
chr1	Promoter (1-2kb)	LOC124903833	7828401	7828700	300	120
chr1	Promoter (1-2kb)	LOC124903833	7828851	7829200	350	110
chr1	Promoter (1-2kb)	LINC01714	8204151	8204350	200	110
chr1	Promoter (<=1kb)	RERE-AS1	8425301	8425500	200	110
chr1	Promoter (<=1kb)	RERE	8656451	8656650	200	110
chr1	Promoter (1-2kb)	RERE	8815001	8815450	450	120
chr1	Promoter (1-2kb)	ENO1	8870301	8870550	250	150
chr1	Promoter (1-2kb)	SLC2A7	9024501	9024700	200	110
chr1	Promoter (<=1kb)	SLC2A5	9069251	9069500	250	110
chr1	Promoter (<=1kb)	SLC2A5	9088951	9089200	250	140
chr1	Promoter (<=1kb)	GPR157	9129701	9130050	350	120
chr1	Promoter (<=1kb)	H6PD	9233951	9234300	350	130
chr1	Promoter (1-2kb)	H6PD	9238251	9238600	350	130
chr1	Promoter (<=1kb)	H6PD	9238801	9239050	250	110
chr1	Promoter (<=1kb)	SLC25A33	9540401	9540650	250	110
chr1	Promoter (<=1kb)	PIK3CD	9629751	9629950	200	130
chr1	Promoter (<=1kb)	CTNNBIP1	9893951	9894150	200	110
chr1	Promoter (<=1kb)	CTNNBIP1	9909651	9909850	200	110
chr1	Promoter (<=1kb)	NMNAT1	9943551	9943850	300	130
chr1	Promoter (<=1kb)	NMNAT1	9943901	9944200	300	110
chr1	Promoter (<=1kb)	UBE4B	10032201	10032500	300	120
chr1	Promoter (<=1kb)	UBE4B	10032751	10033100	350	110
chr1	Promoter (1-2kb)	UBE4B	10169051	10169350	300	110
chr1	Promoter (<=1kb)	UBE4B	10170551	10170750	200	120
chr1	Promoter (<=1kb)	KIF1B	10209901	10210300	400	140
chr1	Promoter (<=1kb)	PGD	10415251	10415500	250	130
chr1	Promoter (<=1kb)	PGD	10419401	10419700	300	160
chr1	Promoter (<=1kb)	CENPS	10440951	10441150	200	130
chr1	Promoter (1-2kb)	PEX14	10476101	10476350	250	110
chr1	Promoter (<=1kb)	CASZ1	10644101	10644500	400	110
chr1	Promoter (1-2kb)	CASZ1	10691951	10692550	600	110
chr1	Promoter (<=1kb)	EXOSC10	11072201	11072450	250	110
chr1	Promoter (<=1kb)	EXOSC10	11081101	11081300	200	110
chr1	Promoter (<=1kb)	MTOR	11116151	11116350	200	130
chr1	Promoter (<=1kb)	ANGPTL7	11193301	11193800	500	130
chr1	Promoter (<=1kb)	DISP3	11532651	11532900	250	110
chr1	Promoter (<=1kb)	FBXO2	11651151	11651450	300	130
chr1	Promoter (<=1kb)	FBXO6	11663201	11663450	250	120
chr1	Promoter (<=1kb)	AGTRAP	11737001	11737450	450	120
chr1	Promoter (<=1kb)	AGTRAP	11745051	11745450	400	140
chr1	Promoter (<=1kb)	C1orf167	11771651	11771850	200	110
chr1	Promoter (<=1kb)	CLCN6	11828901	11829250	350	110
chr1	Promoter (<=1kb)	LOC124903843	11908001	11908400	400	110
chr1	Promoter (<=1kb)	RNU5E-1	11908751	11908950	200	110
chr1	Promoter (1-2kb)	KIAA2013	11924201	11924550	350	120
chr1	Promoter (1-2kb)	KIAA2013	11924651	11924850	200	110
chr1	Promoter (1-2kb)	MIIP	12027201	12027450	250	110
chr1	Promoter (<=1kb)	TNFRSF1B	12168001	12168300	300	110
chr1	Promoter (1-2kb)	VPS13D	12300301	12300500	200	110
chr1	Promoter (1-2kb)	VPS13D	12411601	12411800	200	120
chr1	Promoter (1-2kb)	PRAMEF18	13224651	13224950	300	110
chr1	Promoter (<=1kb)	PRAMEF18	13226901	13227150	250	110
chr1	Promoter (1-2kb)	PDPN	13581951	13582400	450	110
chr1	Promoter (1-2kb)	KAZN	14596851	14597350	500	120
chr1	Promoter (<=1kb)	TMEM51-AS1	15152451	15152750	300	110
chr1	Promoter (<=1kb)	FHAD1	15252551	15252750	200	130
chr1	Promoter (<=1kb)	FHAD1	15305201	15305450	250	120
chr1	Promoter (<=1kb)	FHAD1	15346201	15346450	250	120
chr1	Promoter (<=1kb)	FHAD1	15383751	15384000	250	120
chr1	Promoter (1-2kb)	EFHD2-AS1	15406051	15406450	400	110
chr1	Promoter (<=1kb)	CASP9	15526501	15526750	250	120
chr1	Promoter (1-2kb)	DNAJC16	15528301	15528650	350	150
chr1	Promoter (1-2kb)	SPEN	15834151	15834350	200	110
chr1	Promoter (<=1kb)	SPEN	15835651	15836050	400	110
chr1	Promoter (<=1kb)	SPEN	15846851	15847150	300	110
chr1	Promoter (<=1kb)	SPEN	15876401	15876700	300	110
chr1	Promoter (1-2kb)	EPHA2	16148151	16148450	300	110
chr1	Promoter (<=1kb)	ANO7L1	16228651	16228850	200	110
chr1	Promoter (<=1kb)	CPLANE2	16235801	16237000	1200	130
chr1	Promoter (<=1kb)	SZRD1	16352601	16352850	250	110
chr1	Promoter (1-2kb)	SZRD1	16365051	16365600	550	110
chr1	Promoter (<=1kb)	NECAP2	16441551	16441750	200	110
chr1	Promoter (<=1kb)	RNU1-1	16513751	16514200	450	120
chr1	Promoter (<=1kb)	RNU1-1	16514851	16515150	300	110
chr1	Promoter (1-2kb)	NBPF1	16602751	16603000	250	110
chr1	Promoter (<=1kb)	NBPF1	16605151	16605400	250	120
chr1	Promoter (<=1kb)	NBPF1	16605651	16606750	1100	190
chr1	Promoter (1-2kb)	NBPF1	16606901	16607150	250	130
chr1	Promoter (<=1kb)	NBPF1	16607451	16607650	200	110
chr1	Promoter (<=1kb)	NBPF1	16607801	16609150	1350	160
chr1	Promoter (<=1kb)	NBPF1	16609251	16609750	500	270
chr1	Promoter (<=1kb)	NBPF1	16611151	16613650	2500	220
chr1	Promoter (<=1kb)	NBPF1	16613701	16615250	1550	240
chr1	Promoter (<=1kb)	LOC124900584	16623701	16626250	2550	140
chr1	Promoter (<=1kb)	LOC124900584	16628501	16629100	600	130
chr1	Promoter (<=1kb)	LOC124900584	16629651	16630500	850	150
chr1	Promoter (1-2kb)	LOC124900584	16632151	16632500	350	110
chr1	Promoter (1-2kb)	CROCCP2	16641001	16641550	550	110
chr1	Promoter (<=1kb)	CROCCP2	16642051	16642450	400	110
chr1	Promoter (<=1kb)	CROCCP2	16642901	16643350	450	120
chr1	Promoter (<=1kb)	CROCCP2	16643401	16644250	850	140
chr1	Promoter (<=1kb)	LOC124900584	16644601	16645800	1200	200
chr1	Promoter (<=1kb)	LOC124900584	16657901	16658100	200	180
chr1	Promoter (1-2kb)	ESPNP	16717601	16718400	800	170
chr1	Promoter (<=1kb)	MST1L	16764801	16765050	250	110
chr1	Promoter (1-2kb)	MST1L	16766351	16766550	200	130
chr1	Promoter (1-2kb)	MST1L	16768151	16768400	250	170
chr1	Promoter (<=1kb)	MST1L	16769201	16769450	250	130
chr1	Promoter (<=1kb)	LOC105376805	16888651	16888900	250	110
chr1	Promoter (<=1kb)	LOC105376805	16888951	16889550	600	130
chr1	Promoter (<=1kb)	RNU1-2	16895701	16895950	250	150
chr1	Promoter (<=1kb)	RNU1-2	16896301	16896800	500	160
chr1	Promoter (<=1kb)	CROCC	16921851	16922150	300	140
chr1	Promoter (1-2kb)	CROCC	16924601	16925100	500	130
chr1	Promoter (1-2kb)	CROCC	16939951	16940450	500	110
chr1	Promoter (<=1kb)	CROCC	16943151	16943400	250	120
chr1	Promoter (1-2kb)	ATP13A2	17009601	17009900	300	120
chr1	Promoter (1-2kb)	ATP13A2	17009951	17010150	200	110
chr1	Promoter (1-2kb)	ATP13A2	17013601	17014200	600	110
chr1	Promoter (<=1kb)	PADI2	17075301	17075550	250	150
chr1	Promoter (<=1kb)	PADI1	17239601	17239950	350	110
chr1	Promoter (<=1kb)	PADI1	17240151	17240550	400	110
chr1	Promoter (<=1kb)	RCC2-AS1	17405701	17406200	500	120
chr1	Promoter (<=1kb)	RCC2	17438751	17439050	300	110
chr1	Promoter (<=1kb)	ARHGEF10L	17538251	17538700	450	120
chr1	Promoter (<=1kb)	ARHGEF10L	17581351	17581550	200	110
chr1	Promoter (1-2kb)	ARHGEF10L	17600351	17600600	250	120
chr1	Promoter (1-2kb)	LINC02810	17715751	17716300	550	110
chr1	Promoter (1-2kb)	LINC01654	18064051	18064350	300	110
chr1	Promoter (<=1kb)	LOC124903865	18385901	18386350	450	110
chr1	Promoter (<=1kb)	ALDH4A1	18890951	18891450	500	120
chr1	Promoter (<=1kb)	ALDH4A1	18891751	18891950	200	110
chr1	Promoter (<=1kb)	UBR4	19119601	19119850	250	110
chr1	Promoter (<=1kb)	EMC1	19228301	19228600	300	120
chr1	Promoter (<=1kb)	EMC1	19230951	19231250	300	140
chr1	Promoter (<=1kb)	AKR7L	19272651	19272950	300	150
chr1	Promoter (1-2kb)	SLC66A1	19314651	19314850	200	110
chr1	Promoter (1-2kb)	RPS14P3	19606501	19606800	300	120
chr1	Promoter (<=1kb)	OTUD3	19882801	19883350	550	110
chr1	Promoter (<=1kb)	LOC117779438	20155001	20155550	550	110
chr1	Promoter (1-2kb)	PLA2G2C	20178851	20179250	400	160
chr1	Promoter (1-2kb)	PLA2G2C	20187851	20188500	650	110
chr1	Promoter (<=1kb)	DDOST	20661551	20662000	450	140
chr1	Promoter (1-2kb)	KIF17	20720001	20720250	250	150
chr1	Promoter (<=1kb)	SH2D5	20730651	20730850	200	120
chr1	Promoter (<=1kb)	SH2D5	20733101	20733450	350	110
chr1	Promoter (<=1kb)	EIF4G3	21049951	21050150	200	110
chr1	Promoter (<=1kb)	EIF4G3	21175251	21175450	200	120
chr1	Promoter (<=1kb)	ECE1	21279501	21280050	550	130
chr1	Promoter (<=1kb)	NBPF3	21439701	21440200	500	150
chr1	Promoter (1-2kb)	NBPF3	21446651	21446850	200	110
chr1	Promoter (1-2kb)	NBPF3	21466601	21466950	350	150
chr1	Promoter (1-2kb)	ALPL	21511101	21511300	200	110
chr1	Promoter (1-2kb)	ALPL	21549801	21550050	250	120
chr1	Promoter (<=1kb)	LINC02596	21586401	21586750	350	120
chr1	Promoter (<=1kb)	RAP1GAP	21622901	21623450	550	130
chr1	Promoter (<=1kb)	RAP1GAP	21652501	21653000	500	140
chr1	Promoter (<=1kb)	RAP1GAP	21667551	21667850	300	120
chr1	Promoter (<=1kb)	USP48	21783601	21783800	200	200
chr1	Promoter (<=1kb)	USP48	21784101	21784300	200	110
chr1	Promoter (1-2kb)	LDLRAD2	21813451	21813650	200	110
chr1	Promoter (1-2kb)	HSPG2	21829051	21829350	300	120
chr1	Promoter (1-2kb)	HSPG2	21880751	21881000	250	110
chr1	Promoter (<=1kb)	LINC00339	22005801	22006000	200	130
chr1	Promoter (<=1kb)	LINC01635	22025251	22025700	450	130
chr1	Promoter (1-2kb)	CDC42	22063351	22063850	500	130
chr1	Promoter (1-2kb)	CDC42	22079951	22080250	300	110
chr1	Promoter (1-2kb)	LOC105376845	22141101	22141400	300	110
chr1	Promoter (1-2kb)	EPHB2	22773101	22773400	300	120
chr1	Promoter (<=1kb)	EPHB2	22774351	22774700	350	110
chr1	Promoter (1-2kb)	EPHB2	22776751	22776950	200	110
chr1	Promoter (<=1kb)	KDM1A	23019551	23019950	400	130
chr1	Promoter (<=1kb)	KDM1A	23064601	23065150	550	130
chr1	Promoter (<=1kb)	KDM1A	23079551	23080000	450	110
chr1	Promoter (1-2kb)	LUZP1	23131451	23131700	250	130
chr1	Promoter (<=1kb)	LUZP1	23167651	23167950	300	130
chr1	Promoter (<=1kb)	LUZP1	23169551	23170050	500	120
chr1	Promoter (<=1kb)	ZNF436	23369551	23370000	450	110
chr1	Promoter (1-2kb)	MDS2	23629051	23629400	350	110
chr1	Promoter (1-2kb)	ELOA	23745901	23746100	200	110
chr1	Promoter (<=1kb)	GALE	23797301	23797500	200	120
chr1	Promoter (<=1kb)	HMGCL	23824901	23825100	200	110
chr1	Promoter (<=1kb)	PNRC2	23958851	23959250	400	130
chr1	Promoter (<=1kb)	SRSF10	23978701	23978900	200	110
chr1	Promoter (<=1kb)	MYOM3	24066251	24066450	200	140
chr1	Promoter (1-2kb)	MYOM3	24110751	24111000	250	110
chr1	Promoter (1-2kb)	STPG1	24393851	24394050	200	110
chr1	Promoter (<=1kb)	STPG1	24413551	24413750	200	140
chr1	Promoter (1-2kb)	NCMAP	24557201	24557500	300	130
chr1	Promoter (1-2kb)	NCMAP	24588101	24588350	250	130
chr1	Promoter (<=1kb)	SRRM1	24642851	24643200	350	120
chr1	Promoter (1-2kb)	SRRM1	24656151	24656400	250	120
chr1	Promoter (<=1kb)	RSRP1	25246651	25246950	300	120
chr1	Promoter (<=1kb)	RSRP1	25247151	25247800	650	120
chr1	Promoter (<=1kb)	TMEM50A	25338951	25339150	200	110
chr1	Promoter (<=1kb)	LDLRAP1	25549451	25549650	200	110
chr1	Promoter (1-2kb)	MAN1C1	25619301	25619600	300	110
chr1	Promoter (1-2kb)	MAN1C1	25779001	25779200	200	110
chr1	Promoter (<=1kb)	PAFAH2	25996801	25997100	300	140
chr1	Promoter (<=1kb)	EXTL1	26019951	26020200	250	130
chr1	Promoter (1-2kb)	TRIM63	26065601	26065850	250	120
chr1	Promoter (<=1kb)	CEP85	26234201	26234450	250	140
chr1	Promoter (<=1kb)	RPS6KA1	26531001	26531300	300	150
chr1	Promoter (<=1kb)	RPS6KA1	26542001	26542500	500	200
chr1	Promoter (<=1kb)	RPS6KA1	26555451	26555650	200	120
chr1	Promoter (<=1kb)	ARID1A	26695351	26695650	300	110
chr1	Promoter (<=1kb)	ARID1A	26765901	26766100	200	110
chr1	Promoter (<=1kb)	PIGV	26786401	26786600	200	130
chr1	Promoter (<=1kb)	PIGV	26786651	26786950	300	150
chr1	Promoter (<=1kb)	PIGV	26787151	26787350	200	110
chr1	Promoter (<=1kb)	SFN	26862801	26863350	550	110
chr1	Promoter (<=1kb)	NUDC	26946051	26946250	200	110
chr1	Promoter (1-2kb)	TENT5B	27011201	27011400	200	110
chr1	Promoter (1-2kb)	SLC9A1	27152801	27153050	250	120
chr1	Promoter (<=1kb)	SLC9A1	27166851	27167100	250	120
chr1	Promoter (1-2kb)	WDTC1	27235701	27235950	250	120
chr1	Promoter (<=1kb)	TMEM222	27321851	27322300	450	140
chr1	Promoter (<=1kb)	TMEM222	27322351	27322850	500	110
chr1	Promoter (<=1kb)	SYTL1	27342601	27343350	750	140
chr1	Promoter (<=1kb)	CD164L2	27383101	27383350	250	110
chr1	Promoter (1-2kb)	LOC105376892	27524401	27524750	350	120
chr1	Promoter (<=1kb)	LOC105376892	27526601	27527000	400	150
chr1	Promoter (<=1kb)	AHDC1	27553751	27554200	450	160
chr1	Promoter (1-2kb)	AHDC1	27555151	27555600	450	140
chr1	Promoter (1-2kb)	FGR	27622101	27622300	200	110
chr1	Promoter (<=1kb)	LINC02574	27662901	27663250	350	150
chr1	Promoter (<=1kb)	IFI6	27671751	27672150	400	150
chr1	Promoter (<=1kb)	RPA2	27914201	27914500	300	110
chr1	Promoter (<=1kb)	XKR8	27960951	27961350	400	130
chr1	Promoter (1-2kb)	EYA3	28056051	28056500	450	120
chr1	Promoter (<=1kb)	EYA3	28058901	28059600	700	130
chr1	Promoter (1-2kb)	EYA3	28086551	28086750	200	110
chr1	Promoter (<=1kb)	EYA3	28088401	28088850	450	140
chr1	Promoter (1-2kb)	PTAFR	28174401	28174750	350	130
chr1	Promoter (<=1kb)	PTAFR	28194651	28194900	250	120
chr1	Promoter (<=1kb)	RCC1	28505101	28505350	250	140
chr1	Promoter (<=1kb)	RCC1	28505551	28506050	500	170
chr1	Promoter (<=1kb)	RCC1	28510201	28510550	350	110
chr1	Promoter (<=1kb)	RCC1	28519101	28519350	250	130
chr1	Promoter (<=1kb)	TRNAU1AP	28553101	28553450	350	130
chr1	Promoter (<=1kb)	SNHG12	28581101	28581700	600	110
chr1	Promoter (<=1kb)	TAF12	28621751	28622050	300	120
chr1	Promoter (<=1kb)	GMEB1	28683751	28683950	200	120
chr1	Promoter (<=1kb)	OPRD1	28811051	28811350	300	120
chr1	Promoter (1-2kb)	EPB41	28895151	28895450	300	110
chr1	Promoter (<=1kb)	EPB41	29052401	29052700	300	110
chr1	Promoter (<=1kb)	EPB41	29058051	29058250	200	110
chr1	Promoter (<=1kb)	EPB41	29083551	29083850	300	140
chr1	Promoter (<=1kb)	MECR	29200651	29201050	400	140
chr1	Promoter (<=1kb)	MECR	29215951	29216250	300	120
chr1	Promoter (<=1kb)	PTPRU	29310851	29311100	250	110
chr1	Promoter (<=1kb)	MATN1-AS1	30718251	30718600	350	110
chr1	Promoter (<=1kb)	LAPTM5	30757151	30757600	450	120
chr1	Promoter (1-2kb)	SDC3	30906951	30907550	600	120
chr1	Promoter (1-2kb)	PUM1	30968201	30968500	300	110
chr1	Promoter (<=1kb)	NKAIN1	31238501	31239150	650	110
chr1	Promoter (<=1kb)	SNRNP40	31288801	31289050	250	110
chr1	Promoter (<=1kb)	LINC01226	31507101	31507450	350	130
chr1	Promoter (<=1kb)	LINC01226	31517401	31517700	300	120
chr1	Promoter (<=1kb)	TINAGL1	31585601	31586050	450	120
chr1	Promoter (<=1kb)	PEF1-AS1	31644651	31645000	350	130
chr1	Promoter (<=1kb)	PEF1-AS1	31658251	31658450	200	110
chr1	Promoter (<=1kb)	COL16A1	31670301	31670550	250	120
chr1	Promoter (1-2kb)	COL16A1	31682151	31682700	550	110
chr1	Promoter (<=1kb)	COL16A1	31689301	31689550	250	110
chr1	Promoter (<=1kb)	SPOCD1	31800351	31800800	450	160
chr1	Promoter (<=1kb)	PTP4A2	31910551	31910800	250	130
chr1	Promoter (<=1kb)	PTP4A2	31936651	31936900	250	150
chr1	Promoter (<=1kb)	PTP4A2	31944051	31944650	600	120
chr1	Promoter (<=1kb)	KHDRBS1	32013101	32013350	250	120
chr1	Promoter (<=1kb)	TMEM39B	32072351	32072700	350	110
chr1	Promoter (<=1kb)	TMEM39B	32073051	32073250	200	130
chr1	Promoter (<=1kb)	KPNA6	32156001	32156200	200	120
chr1	Promoter (1-2kb)	TXLNA	32177851	32178100	250	110
chr1	Promoter (<=1kb)	TXLNA	32180451	32180800	350	110
chr1	Promoter (<=1kb)	CCDC28B	32201851	32202600	750	120
chr1	Promoter (1-2kb)	FAM167B	32245701	32246000	300	110
chr1	Promoter (<=1kb)	HDAC1	32329451	32329900	450	110
chr1	Promoter (1-2kb)	LOC124903933	32349751	32350350	600	130
chr1	Promoter (<=1kb)	LOC124903933	32352251	32352550	300	120
chr1	Promoter (<=1kb)	BSDC1	32394051	32395200	1150	160
chr1	Promoter (1-2kb)	ZBTB8OS	32635601	32635850	250	110
chr1	Promoter (1-2kb)	S100PBP	32822701	32822900	200	110
chr1	Promoter (1-2kb)	HPCA	32891751	32892350	600	140
chr1	Promoter (1-2kb)	AK2	33030901	33031300	400	120
chr1	Promoter (<=1kb)	AZIN2	33082851	33083150	300	120
chr1	Promoter (<=1kb)	AZIN2	33092501	33093300	800	120
chr1	Promoter (<=1kb)	AZIN2	33094901	33095250	350	110
chr1	Promoter (1-2kb)	PHC2	33390701	33391050	350	110
chr1	Promoter (1-2kb)	PHC2	33429401	33429600	200	110
chr1	Promoter (1-2kb)	ZSCAN20	33470751	33471250	500	120
chr1	Promoter (<=1kb)	HMGB4	33863551	33863750	200	110
chr1	Promoter (1-2kb)	CSMD2	34163101	34163400	300	120
chr1	Promoter (1-2kb)	LOC105378641	34684301	34684500	200	140
chr1	Promoter (1-2kb)	GJB4	34761601	34762050	450	140
chr1	Promoter (<=1kb)	GJB3	34783251	34783500	250	110
chr1	Promoter (<=1kb)	DLGAP3	34925551	34925800	250	110
chr1	Promoter (<=1kb)	ZMYM6	35030851	35031450	600	110
chr1	Promoter (<=1kb)	ZMYM6	35031801	35032100	300	120
chr1	Promoter (<=1kb)	SFPQ	35193051	35193300	250	110
chr1	Promoter (<=1kb)	ZMYM4	35268551	35268900	350	120
chr1	Promoter (<=1kb)	ZMYM4	35269851	35270300	450	150
chr1	Promoter (<=1kb)	ZMYM4	35362101	35362300	200	110
chr1	Promoter (<=1kb)	KIAA0319L	35453901	35454100	200	110
chr1	Promoter (<=1kb)	NCDN	35562701	35562950	250	130
chr1	Promoter (1-2kb)	TFAP2E-AS1	35575451	35575850	400	120
chr1	Promoter (1-2kb)	TFAP2E	35576351	35576600	250	110
chr1	Promoter (<=1kb)	TFAP2E	35577601	35577850	250	110
chr1	Promoter (<=1kb)	PSMB2	35641151	35641500	350	120
chr1	Promoter (1-2kb)	C1orf216	35715451	35715850	400	120
chr1	Promoter (<=1kb)	AGO3	35930301	35930750	450	150
chr1	Promoter (1-2kb)	AGO3	35965201	35965450	250	120
chr1	Promoter (<=1kb)	COL8A2	36100251	36100450	200	120
chr1	Promoter (<=1kb)	THRAP3	36223351	36224500	1150	130
chr1	Promoter (<=1kb)	STK40	36386051	36386900	850	150
chr1	Promoter (1-2kb)	STK40	36387351	36387550	200	140
chr1	Promoter (1-2kb)	LOC124904023	36770801	36771000	200	120
chr1	Promoter (1-2kb)	GRIK3	36854801	36855100	300	110
chr1	Promoter (<=1kb)	MEAF6	37514901	37515150	250	120
chr1	Promoter (<=1kb)	AIRIM	37690501	37690750	250	140
chr1	Promoter (<=1kb)	EPHA10	37714751	37714950	200	110
chr1	Promoter (<=1kb)	SF3A3	37980501	37980750	250	120
chr1	Promoter (<=1kb)	SF3A3	37989701	37990200	500	120
chr1	Promoter (<=1kb)	UTP11	38013301	38013600	300	120
chr1	Promoter (<=1kb)	UTP11	38015901	38016400	500	120
chr1	Promoter (<=1kb)	UTP11	38016501	38016850	350	110
chr1	Promoter (<=1kb)	LINC02786	38139651	38139850	200	130
chr1	Promoter (<=1kb)	RRAGC	38858701	38858900	200	110
chr1	Promoter (<=1kb)	MYCBP	38872451	38872700	250	110
chr1	Promoter (<=1kb)	MACF1	39084901	39085200	300	110
chr1	Promoter (1-2kb)	MACF1	39086101	39086350	250	110
chr1	Promoter (<=1kb)	MACF1	39204501	39205250	750	140
chr1	Promoter (<=1kb)	MACF1	39297151	39297500	350	160
chr1	Promoter (1-2kb)	OXCT2	39772701	39772900	200	130
chr1	Promoter (<=1kb)	MYCL	39903001	39903400	400	110
chr1	Promoter (<=1kb)	CAP1	40039051	40039550	500	120
chr1	Promoter (<=1kb)	CAP1	40041551	40041750	200	130
chr1	Promoter (1-2kb)	CAP1	40065051	40065350	300	110
chr1	Promoter (<=1kb)	ZMPSTE24	40257451	40258050	600	150
chr1	Promoter (<=1kb)	ZMPSTE24	40258201	40258550	350	120
chr1	Promoter (<=1kb)	COL9A2	40315551	40315800	250	110
chr1	Promoter (<=1kb)	COL9A2	40316001	40316200	200	110
chr1	Promoter (<=1kb)	RIMS3	40665801	40666300	500	130
chr1	Promoter (<=1kb)	RIMS3	40666651	40666950	300	120
chr1	Promoter (<=1kb)	NFYC	40692601	40693150	550	110
chr1	Promoter (<=1kb)	SCMH1-DT	41241051	41241400	350	130
chr1	Promoter (<=1kb)	LOC124904158	41305351	41305600	250	120
chr1	Promoter (1-2kb)	FOXO6	41367701	41367900	200	120
chr1	Promoter (<=1kb)	EDN2	41483351	41483600	250	110
chr1	Promoter (1-2kb)	EDN2	41486501	41486750	250	110
chr1	Promoter (<=1kb)	FOXJ3	42315301	42315600	300	110
chr1	Promoter (1-2kb)	FOXJ3	42332851	42333050	200	120
chr1	Promoter (1-2kb)	FOXJ3	42333201	42333400	200	120
chr1	Promoter (<=1kb)	FOXJ3	42334451	42334950	500	120
chr1	Promoter (1-2kb)	ZMYND12	42436701	42437100	400	110
chr1	Promoter (<=1kb)	PPCS	42468051	42468250	200	120
chr1	Promoter (<=1kb)	CCDC30	42478801	42479000	200	110
chr1	Promoter (<=1kb)	CCDC30	42497951	42498400	450	110
chr1	Promoter (1-2kb)	CLDN19	42741901	42742100	200	140
chr1	Promoter (<=1kb)	TMEM269	42794351	42794600	250	110
chr1	Promoter (1-2kb)	TMEM269	42794751	42795000	250	110
chr1	Promoter (1-2kb)	ERMAP	42822401	42822750	350	120
chr1	Promoter (1-2kb)	ERMAP	42828051	42828300	250	110
chr1	Promoter (1-2kb)	SLC2A1	42941401	42941650	250	110
chr1	Promoter (1-2kb)	TMEM125	43272051	43272450	400	150
chr1	Promoter (<=1kb)	TIE1	43320151	43320450	300	110
chr1	Promoter (<=1kb)	HYI	43452701	43452950	250	120
chr1	Promoter (<=1kb)	HYI	43454301	43454600	300	160
chr1	Promoter (<=1kb)	PTPRF	43529351	43529550	200	110
chr1	Promoter (<=1kb)	PTPRF	43530251	43530650	400	110
chr1	Promoter (<=1kb)	PTPRF	43581701	43581950	250	130
chr1	Promoter (1-2kb)	PTPRF	43606651	43606850	200	110
chr1	Promoter (<=1kb)	KDM4A	43649901	43650300	400	110
chr1	Promoter (<=1kb)	ST3GAL3	43736401	43736650	250	120
chr1	Promoter (1-2kb)	ST3GAL3	43895801	43896000	200	130
chr1	Promoter (<=1kb)	LOC107984948	44029801	44030100	300	120
chr1	Promoter (<=1kb)	KLF17	44047651	44048250	600	130
chr1	Promoter (<=1kb)	KLF17	44052001	44052500	500	120
chr1	Promoter (<=1kb)	KLF17	44119301	44119750	450	140
chr1	Promoter (1-2kb)	DMAP1	44216701	44216900	200	120
chr1	Promoter (<=1kb)	ERI3-IT1	44243801	44244050	250	120
chr1	Promoter (1-2kb)	ERI3	44249101	44249300	200	120
chr1	Promoter (<=1kb)	RNF220	44405201	44405650	450	130
chr1	Promoter (<=1kb)	RNF220	44407851	44408100	250	130
chr1	Promoter (<=1kb)	RNF220	44408451	44409600	1150	120
chr1	Promoter (<=1kb)	RNF220	44409701	44410050	350	140
chr1	Promoter (1-2kb)	RNF220	44410251	44411250	1000	140
chr1	Promoter (<=1kb)	RNF220	44411401	44411800	400	130
chr1	Promoter (<=1kb)	RNF220	44412401	44412850	450	160
chr1	Promoter (<=1kb)	RNF220	44413101	44413450	350	110
chr1	Promoter (1-2kb)	RNF220	44413851	44414500	650	160
chr1	Promoter (1-2kb)	ARMH1	44676251	44676600	350	160
chr1	Promoter (<=1kb)	RNU5F-1	44721951	44722150	200	130
chr1	Promoter (1-2kb)	KIF2C	44741001	44741200	200	140
chr1	Promoter (<=1kb)	RPS8	44775251	44775450	200	120
chr1	Promoter (<=1kb)	SNORD46	44776401	44776650	250	120
chr1	Promoter (<=1kb)	BTBD19	44809051	44809350	300	120
chr1	Promoter (<=1kb)	BTBD19	44809451	44809950	500	110
chr1	Promoter (<=1kb)	BTBD19	44810751	44810950	200	110
chr1	Promoter (<=1kb)	UROD	45012451	45012750	300	150
chr1	Promoter (<=1kb)	LINC01144	45303551	45304150	600	120
chr1	Promoter (<=1kb)	ZSWIM5	45305151	45305550	400	140
chr1	Promoter (<=1kb)	CCDC163	45499801	45500250	450	160
chr1	Promoter (<=1kb)	GPBP1L1	45686301	45686550	250	140
chr1	Promoter (<=1kb)	PIK3R3	46057501	46057700	200	110
chr1	Promoter (<=1kb)	PIK3R3	46132051	46132300	250	140
chr1	Promoter (<=1kb)	LOC101929626	46134801	46135050	250	120
chr1	Promoter (<=1kb)	FAAH	46406151	46406400	250	110
chr1	Promoter (<=1kb)	LINC01398	46449901	46450500	600	140
chr1	Promoter (<=1kb)	MOB3C	46615751	46616000	250	110
chr1	Promoter (<=1kb)	TEX38	46670851	46671050	200	110
chr1	Promoter (<=1kb)	TEX38	46671251	46671500	250	130
chr1	Promoter (<=1kb)	ATPAF1	46672801	46673000	200	120
chr1	Promoter (1-2kb)	EFCAB14	46716951	46717250	300	110
chr1	Promoter (<=1kb)	EFCAB14	46717951	46718150	200	110
chr1	Promoter (<=1kb)	CYP4B1	46805851	46806100	250	110
chr1	Promoter (<=1kb)	CYP4B1	46811601	46812000	400	110
chr1	Promoter (<=1kb)	PDZK1IP1	47185651	47185850	200	110
chr1	Promoter (<=1kb)	TAL1	47231751	47232200	450	110
chr1	Promoter (<=1kb)	STIL	47312901	47313150	250	110
chr1	Promoter (<=1kb)	STIL	47313551	47313900	350	150
chr1	Promoter (1-2kb)	FOXE3	47414851	47415200	350	170
chr1	Promoter (1-2kb)	LINC01738	47686751	47687050	300	110
chr1	Promoter (1-2kb)	SPATA6	48357851	48358050	200	120
chr1	Promoter (1-2kb)	AGBL4	49850151	49850450	300	120
chr1	Promoter (1-2kb)	ELAVL4	50061651	50062150	500	110
chr1	Promoter (1-2kb)	ELAVL4	50065301	50065650	350	120
chr1	Promoter (1-2kb)	LINC02808	50281651	50281900	250	140
chr1	Promoter (1-2kb)	FAF1-AS1	50459351	50459700	350	110
chr1	Promoter (<=1kb)	CDKN2C	50969801	50970100	300	110
chr1	Promoter (<=1kb)	LINC01562	51234851	51235150	300	110
chr1	Promoter (1-2kb)	RNF11	51238251	51238500	250	120
chr1	Promoter (<=1kb)	TTC39A	51303651	51304050	400	120
chr1	Promoter (<=1kb)	TTC39A	51331451	51331700	250	110
chr1	Promoter (1-2kb)	TTC39A	51343501	51343900	400	110
chr1	Promoter (<=1kb)	EPS15-AS1	51517701	51518150	450	170
chr1	Promoter (1-2kb)	OSBPL9	51618701	51618950	250	120
chr1	Promoter (1-2kb)	OSBPL9	51619101	51619500	400	110
chr1	Promoter (1-2kb)	LOC124900447	51723151	51723550	400	120
chr1	Promoter (1-2kb)	NRDC	51788551	51788750	200	120
chr1	Promoter (<=1kb)	NRDC	51879801	51880100	300	110
chr1	Promoter (<=1kb)	TXNDC12-AS1	52049751	52050000	250	110
chr1	Promoter (<=1kb)	TXNDC12	52054751	52054950	200	110
chr1	Promoter (<=1kb)	TXNDC12	52055201	52055700	500	150
chr1	Promoter (<=1kb)	BTF3L4	52056201	52056550	350	130
chr1	Promoter (1-2kb)	ZFYVE9	52139851	52140200	350	130
chr1	Promoter (1-2kb)	SHISAL2A	52631651	52631850	200	110
chr1	Promoter (<=1kb)	SCP2	52927401	52927700	300	140
chr1	Promoter (<=1kb)	SCP2	53015001	53015500	500	110
chr1	Promoter (<=1kb)	SLC1A7	53091551	53091800	250	130
chr1	Promoter (<=1kb)	LOC105379783	53114501	53114800	300	120
chr1	Promoter (<=1kb)	CPT2	53196851	53197100	250	110
chr1	Promoter (<=1kb)	CZIB	53220401	53220900	500	130
chr1	Promoter (<=1kb)	LRP8	53272301	53272550	250	110
chr1	Promoter (<=1kb)	LRP8	53326101	53326400	300	130
chr1	Promoter (<=1kb)	LRP8	53326601	53326950	350	110
chr1	Promoter (1-2kb)	GLIS1	53732051	53732300	250	110
chr1	Promoter (<=1kb)	TMEM59	54036001	54036200	200	110
chr1	Promoter (<=1kb)	TMEM59	54052051	54052450	400	110
chr1	Promoter (<=1kb)	TMEM59	54052751	54053200	450	110
chr1	Promoter (<=1kb)	CDCP2	54153101	54153300	200	110
chr1	Promoter (1-2kb)	CDCP2	54171151	54171350	200	110
chr1	Promoter (1-2kb)	CDCP2	54174001	54174300	300	110
chr1	Promoter (1-2kb)	SSBP3	54327851	54328100	250	130
chr1	Promoter (<=1kb)	SSBP3	54335101	54335300	200	120
chr1	Promoter (1-2kb)	SSBP3	54358201	54358450	250	140
chr1	Promoter (<=1kb)	SSBP3	54403351	54404050	700	120
chr1	Promoter (1-2kb)	SSBP3	54414651	54415000	350	110
chr1	Promoter (<=1kb)	ACOT11	54543001	54543500	500	110
chr1	Promoter (1-2kb)	ACOT11	54546851	54547150	300	150
chr1	Promoter (<=1kb)	DHCR24	54886201	54886400	200	140
chr1	Promoter (<=1kb)	BSND	54999201	54999700	500	110
chr1	Promoter (1-2kb)	PCSK9	55045401	55045600	200	110
chr1	Promoter (<=1kb)	USP24	55094901	55095200	300	150
chr1	Promoter (<=1kb)	USP24	55213951	55214400	450	110
chr1	Promoter (1-2kb)	LINC01755	55869701	55870100	400	110
chr1	Promoter (1-2kb)	LOC124904188	56226551	56226950	400	110
chr1	Promoter (1-2kb)	LOC124904186	56373251	56373500	250	120
chr1	Promoter (<=1kb)	LOC124904186	56376151	56376450	300	110
chr1	Promoter (1-2kb)	C8A	56910251	56910800	550	120
chr1	Promoter (<=1kb)	OMA1	58546051	58546350	300	110
chr1	Promoter (<=1kb)	OMA1	58546751	58547100	350	160
chr1	Promoter (<=1kb)	LOC105378751	58718401	58718700	300	110
chr1	Promoter (<=1kb)	LOC101926907	58815401	58815900	500	140
chr1	Promoter (<=1kb)	LINC02777	58884951	58885400	450	120
chr1	Promoter (<=1kb)	LINC01358	58933201	58933450	250	110
chr1	Promoter (1-2kb)	LINC01358	58941251	58941500	250	120
chr1	Promoter (<=1kb)	LINC01358	59020101	59020300	200	110
chr1	Promoter (1-2kb)	HSD52	59205401	59205600	200	110
chr1	Promoter (1-2kb)	FGGY	59299001	59299250	250	120
chr1	Promoter (<=1kb)	HOOK1	59815901	59816200	300	120
chr1	Promoter (<=1kb)	HOOK1	59816801	59817050	250	110
chr1	Promoter (<=1kb)	HOOK1	59863151	59863500	350	130
chr1	Promoter (1-2kb)	LINC01748	60620051	60620550	500	110
chr1	Promoter (<=1kb)	NFIA	61078201	61078450	250	110
chr1	Promoter (<=1kb)	NFIA	61088551	61088850	300	120
chr1	Promoter (1-2kb)	NFIA-AS1	61255201	61255750	550	110
chr1	Promoter (1-2kb)	TM2D1	61697301	61697500	200	140
chr1	Promoter (<=1kb)	TM2D1	61725201	61725600	400	130
chr1	Promoter (1-2kb)	PATJ	61954301	61954500	200	110
chr1	Promoter (<=1kb)	MIR3116-2	62079101	62079350	250	140
chr1	Promoter (1-2kb)	PATJ	62122551	62122850	300	110
chr1	Promoter (1-2kb)	KANK4	62271501	62271750	250	110
chr1	Promoter (<=1kb)	USP1	62437051	62437850	800	130
chr1	Promoter (1-2kb)	USP1	62438351	62438750	400	120
chr1	Promoter (<=1kb)	DOCK7	62476601	62476850	250	130
chr1	Promoter (<=1kb)	DOCK7	62511301	62511550	250	110
chr1	Promoter (<=1kb)	LOC102724319	63487301	63487500	200	110
chr1	Promoter (<=1kb)	ROR1-AS1	64171101	64171500	400	110
chr1	Promoter (<=1kb)	RAVER2	64745901	64746150	250	120
chr1	Promoter (<=1kb)	LINC01359	64992451	64992750	300	110
chr1	Promoter (1-2kb)	JAK1	65065201	65065650	450	180
chr1	Promoter (1-2kb)	AK4	65164701	65164900	200	120
chr1	Promoter (<=1kb)	PDE4B	65992001	65992300	300	110
chr1	Promoter (1-2kb)	PDE4B	65994301	65994550	250	140
chr1	Promoter (<=1kb)	PDE4B	66330501	66330900	400	120
chr1	Promoter (<=1kb)	PDE4B	66331801	66332350	550	110
chr1	Promoter (<=1kb)	PDE4B	66367201	66367550	350	120
chr1	Promoter (1-2kb)	SGIP1	66710251	66710500	250	120
chr1	Promoter (1-2kb)	SGIP1	66739551	66739900	350	150
chr1	Promoter (<=1kb)	DYNLT5	66775101	66775300	200	110
chr1	Promoter (1-2kb)	SLC35D1	67052501	67052800	300	110
chr1	Promoter (<=1kb)	IL23R	67166951	67167150	200	120
chr1	Promoter (<=1kb)	GNG12	67834201	67834450	250	110
chr1	Promoter (<=1kb)	WLS	68154451	68154950	500	110
chr1	Promoter (<=1kb)	DEPDC1-AS1	68496751	68497000	250	120
chr1	Promoter (1-2kb)	SRSF11	70222801	70223000	200	130
chr1	Promoter (<=1kb)	LINC03102	70360201	70360600	400	110
chr1	Promoter (<=1kb)	CTH	70410901	70411200	300	110
chr1	Promoter (1-2kb)	LINC01788	70758801	70759050	250	110
chr1	Promoter (1-2kb)	PTGER3	71045751	71046000	250	120
chr1	Promoter (<=1kb)	PTGER3	71047201	71047600	400	120
chr1	Promoter (<=1kb)	LOC105378797	72557951	72558200	250	120
chr1	Promoter (<=1kb)	LRRIQ3	74156451	74156650	200	110
chr1	Promoter (<=1kb)	FPGT-TNNI3K	74335751	74335950	200	120
chr1	Promoter (<=1kb)	ERICH3	74578901	74579150	250	120
chr1	Promoter (<=1kb)	SLC44A5	75723751	75723950	200	120
chr1	Promoter (<=1kb)	MSH4	75797051	75797300	250	110
chr1	Promoter (<=1kb)	MIR7156	77060201	77060600	400	190
chr1	Promoter (1-2kb)	AK5	77280151	77280350	200	110
chr1	Promoter (<=1kb)	AK5	77532701	77533250	550	110
chr1	Promoter (<=1kb)	ZZZ3	77632651	77632850	200	120
chr1	Promoter (1-2kb)	ZZZ3	77681201	77681550	350	110
chr1	Promoter (<=1kb)	ZZZ3	77682101	77682400	300	120
chr1	Promoter (<=1kb)	NEXN	77926701	77927000	300	110
chr1	Promoter (1-2kb)	FUBP1	77976801	77977100	300	130
chr1	Promoter (<=1kb)	DNAJB4	77979151	77979500	350	180
chr1	Promoter (<=1kb)	PTGFR	78490651	78490950	300	130
chr1	Promoter (<=1kb)	PTGFR	78491051	78491600	550	140
chr1	Promoter (1-2kb)	IFI44	78657801	78658150	350	110
chr1	Promoter (<=1kb)	ADGRL2	81414651	81415000	350	110
chr1	Promoter (<=1kb)	LINC01362	82906751	82906950	200	110
chr1	Promoter (<=1kb)	TTLL7-IT1	83984101	83984350	250	120
chr1	Promoter (<=1kb)	TTLL7	83998401	83998900	500	130
chr1	Promoter (<=1kb)	TTLL7	83998951	83999250	300	120
chr1	Promoter (<=1kb)	PRKACB	84143951	84144150	200	120
chr1	Promoter (<=1kb)	LOC124904808	84278201	84278500	300	150
chr1	Promoter (<=1kb)	SAMD13	84303101	84303300	200	110
chr1	Promoter (<=1kb)	SAMD13	84303351	84303650	300	120
chr1	Promoter (<=1kb)	GNG5	84504501	84505050	550	160
chr1	Promoter (<=1kb)	GNG5	84506651	84507000	350	110
chr1	Promoter (<=1kb)	LOC105378819	84573651	84573950	300	120
chr1	Promoter (<=1kb)	MIR4423	85133401	85133700	300	110
chr1	Promoter (<=1kb)	MIR4423	85134051	85134250	200	110
chr1	Promoter (<=1kb)	CCN1	85582101	85582650	550	130
chr1	Promoter (1-2kb)	CCN1	85583351	85583550	200	110
chr1	Promoter (1-2kb)	LOC124904209	86318151	86318350	200	110
chr1	Promoter (1-2kb)	ODF2L	86381401	86381600	200	130
chr1	Promoter (<=1kb)	ODF2L	86395951	86396250	300	120
chr1	Promoter (1-2kb)	CLCA1	86466901	86467150	250	120
chr1	Promoter (<=1kb)	CLCA1	86467251	86467550	300	130
chr1	Promoter (<=1kb)	SELENOF	86913601	86914000	400	110
chr1	Promoter (<=1kb)	PKN2	88683501	88683950	450	140
chr1	Promoter (<=1kb)	RBMXL1	88991151	88991850	700	130
chr1	Promoter (<=1kb)	RBMXL1	88992401	88992600	200	120
chr1	Promoter (<=1kb)	GBP2	89125901	89126200	300	120
chr1	Promoter (<=1kb)	LOC105378842	89128901	89129200	300	120
chr1	Promoter (<=1kb)	LOC107985076	89198651	89198950	300	120
chr1	Promoter (<=1kb)	GBP5	89268451	89269250	800	120
chr1	Promoter (<=1kb)	GBP5	89272451	89272950	500	120
chr1	Promoter (<=1kb)	GBP1P1	89406751	89407000	250	120
chr1	Promoter (<=1kb)	LRRC8C-DT	89631901	89632500	600	130
chr1	Promoter (<=1kb)	LRRC8D	89844001	89844250	250	130
chr1	Promoter (1-2kb)	LOC105378849	90240751	90241050	300	110
chr1	Promoter (1-2kb)	SNORD3G	90659251	90659450	200	120
chr1	Promoter (1-2kb)	LINC02609	90790801	90791000	200	120
chr1	Promoter (<=1kb)	LINC02609	90836251	90836650	400	110
chr1	Promoter (<=1kb)	ZNF644	90936051	90936350	300	110
chr1	Promoter (<=1kb)	TGFBR3	91713351	91713600	250	120
chr1	Promoter (1-2kb)	TGFBR3	91863651	91863950	300	110
chr1	Promoter (<=1kb)	TGFBR3	91905751	91906050	300	140
chr1	Promoter (<=1kb)	BRDT	91949251	91949450	200	110
chr1	Promoter (<=1kb)	EPHX4	92030651	92031100	450	120
chr1	Promoter (1-2kb)	GLMN	92246601	92246850	250	110
chr1	Promoter (1-2kb)	GLMN	92269701	92269900	200	110
chr1	Promoter (<=1kb)	GFI1	92482801	92483250	450	110
chr1	Promoter (<=1kb)	GFI1	92486951	92487200	250	140
chr1	Promoter (<=1kb)	EVI5	92785101	92785450	350	120
chr1	Promoter (<=1kb)	DIPK1A	92960551	92961050	500	110
chr1	Promoter (1-2kb)	LOC124904219	92980151	92980400	250	120
chr1	Promoter (<=1kb)	MTF2	93079951	93080550	600	120
chr1	Promoter (<=1kb)	MTF2	93119301	93119500	200	110
chr1	Promoter (<=1kb)	CCDC18-AS1	93336551	93336750	200	140
chr1	Promoter (<=1kb)	BCAR3-AS1	93591901	93592200	300	130
chr1	Promoter (1-2kb)	BCAR3	93612001	93612500	500	120
chr1	Promoter (<=1kb)	BCAR3	93845951	93846350	400	150
chr1	Promoter (<=1kb)	BCAR3	93847401	93848050	650	120
chr1	Promoter (1-2kb)	ABCA4	94119051	94119250	200	120
chr1	Promoter (<=1kb)	ABCD3	94419201	94419450	250	120
chr1	Promoter (<=1kb)	MIR378G	94744551	94744950	400	120
chr1	Promoter (1-2kb)	MIR378G	94747301	94747550	250	120
chr1	Promoter (<=1kb)	CNN3	94926001	94926350	350	150
chr1	Promoter (<=1kb)	ALG14	95072701	95072950	250	110
chr1	Promoter (<=1kb)	RWDD3	95234001	95234200	200	110
chr1	Promoter (<=1kb)	FRRS1	99766401	99766750	350	130
chr1	Promoter (<=1kb)	AGL	99849951	99850800	850	140
chr1	Promoter (<=1kb)	SLC35A3	99969451	99969700	250	110
chr1	Promoter (<=1kb)	MFSD14A	100037301	100037550	250	110
chr1	Promoter (<=1kb)	RTCA-AS1	100266151	100266500	350	110
chr1	Promoter (<=1kb)	CDC14A	100352151	100352350	200	110
chr1	Promoter (<=1kb)	EXTL2	100895151	100895400	250	110
chr1	Promoter (<=1kb)	DPH5-DT	101025951	101026250	300	120
chr1	Promoter (<=1kb)	DPH5-DT	101064301	101064800	500	120
chr1	Promoter (<=1kb)	S1PR1	101237201	101237500	300	110
chr1	Promoter (<=1kb)	AMY2B	103571301	103571500	200	130
chr1	Promoter (1-2kb)	LINC01661	106816601	106816900	300	130
chr1	Promoter (1-2kb)	NTNG1	107149751	107150000	250	130
chr1	Promoter (1-2kb)	VAV3	107679101	107679350	250	110
chr1	Promoter (<=1kb)	VAV3	107686801	107687350	550	120
chr1	Promoter (<=1kb)	VAV3	107962751	107963200	450	110
chr1	Promoter (<=1kb)	VAV3-AS1	107963951	107964250	300	110
chr1	Promoter (<=1kb)	VAV3	107965401	107965950	550	120
chr1	Promoter (<=1kb)	LINC02785	108050401	108050700	300	110
chr1	Promoter (<=1kb)	LINC02785	108050851	108051400	550	110
chr1	Promoter (1-2kb)	SLC25A24	108198451	108198950	500	160
chr1	Promoter (<=1kb)	SLC25A24	108200401	108200850	450	130
chr1	Promoter (<=1kb)	EEIG2	108560651	108560900	250	140
chr1	Promoter (<=1kb)	STXBP3	108746101	108746850	750	110
chr1	Promoter (<=1kb)	TMEM167B	109091001	109091450	450	150
chr1	Promoter (<=1kb)	SCARNA2	109100751	109100950	200	110
chr1	Promoter (1-2kb)	ELAPOR1	109189501	109189850	350	130
chr1	Promoter (<=1kb)	SARS1	109214751	109215000	250	150
chr1	Promoter (<=1kb)	CELSR2	109266001	109266550	550	140
chr1	Promoter (<=1kb)	SORT1	109369101	109369550	450	110
chr1	Promoter (1-2kb)	SORT1	109371201	109371650	450	120
chr1	Promoter (<=1kb)	SORT1	109389951	109390500	550	120
chr1	Promoter (1-2kb)	SYPL2	109473201	109473450	250	120
chr1	Promoter (<=1kb)	SYPL2	109474001	109474400	400	140
chr1	Promoter (1-2kb)	SYPL2	109476901	109477150	250	130
chr1	Promoter (<=1kb)	ATXN7L2	109490401	109490700	300	120
chr1	Promoter (<=1kb)	AMIGO1	109510601	109510950	350	120
chr1	Promoter (1-2kb)	GPR61	109546851	109547050	200	110
chr1	Promoter (<=1kb)	AMPD2	109619351	109619700	350	110
chr1	Promoter (<=1kb)	EPS8L3	109762801	109763000	200	110
chr1	Promoter (1-2kb)	LINC01768	109826351	109826900	550	110
chr1	Promoter (<=1kb)	AHCYL1	109985351	109985900	550	110
chr1	Promoter (1-2kb)	AHCYL1	110002801	110003050	250	130
chr1	Promoter (<=1kb)	KCNC4-DT	110209901	110210100	200	110
chr1	Promoter (1-2kb)	KCNC4	110218301	110218500	200	110
chr1	Promoter (<=1kb)	RBM15-AS1	110338651	110339100	450	120
chr1	Promoter (<=1kb)	RBM15-AS1	110339151	110339400	250	110
chr1	Promoter (<=1kb)	RBM15	110339501	110339700	200	120
chr1	Promoter (<=1kb)	CYMP	110481551	110481800	250	120
chr1	Promoter (1-2kb)	CYMP	110482101	110482500	400	110
chr1	Promoter (1-2kb)	CYMP	110482551	110482750	200	120
chr1	Promoter (1-2kb)	CD53	110874351	110874600	250	120
chr1	Promoter (1-2kb)	CD53	110875051	110875450	400	110
chr1	Promoter (<=1kb)	CD53	110897401	110897750	350	140
chr1	Promoter (1-2kb)	DENND2D	111190701	111191400	700	130
chr1	Promoter (1-2kb)	CHI3L2	111241301	111241600	300	120
chr1	Promoter (<=1kb)	CIMAP3	111348601	111348950	350	130
chr1	Promoter (<=1kb)	PGBP	111389551	111389900	350	150
chr1	Promoter (<=1kb)	WDR77	111447951	111448250	300	120
chr1	Promoter (<=1kb)	C1orf162	111473601	111473800	200	110
chr1	Promoter (<=1kb)	ADORA3	111503351	111503750	400	110
chr1	Promoter (1-2kb)	LINC01160	111606651	111606900	250	110
chr1	Promoter (1-2kb)	RAP1A	111621151	111621500	350	110
chr1	Promoter (1-2kb)	INKA2	111737651	111738250	600	110
chr1	Promoter (<=1kb)	KCND3-IT1	111857601	111857800	200	110
chr1	Promoter (<=1kb)	CTTNBP2NL	112396151	112396900	750	130
chr1	Promoter (<=1kb)	MIR4256	112461951	112462300	350	110
chr1	Promoter (<=1kb)	ST7L	112619251	112619700	450	110
chr1	Promoter (<=1kb)	TAFA3	112719501	112719850	350	120
chr1	Promoter (<=1kb)	LRIG2-DT	113072701	113073000	300	140
chr1	Promoter (<=1kb)	LRIG2	113103651	113104000	350	120
chr1	Promoter (<=1kb)	HIPK1	113930201	113930400	200	140
chr1	Promoter (<=1kb)	OLFML3	113979351	113979600	250	120
chr1	Promoter (<=1kb)	TRIM33	114512001	114512300	300	120
chr1	Promoter (<=1kb)	BCAS2	114580751	114581050	300	120
chr1	Promoter (<=1kb)	LINC01765	115098701	115098900	200	110
chr1	Promoter (<=1kb)	ATP1A1-AS1	116422001	116422450	450	120
chr1	Promoter (1-2kb)	LOC112268235	116495051	116495350	300	120
chr1	Promoter (<=1kb)	PTGFRN	116909251	116909500	250	120
chr1	Promoter (1-2kb)	CD101	117003301	117003950	650	110
chr1	Promoter (<=1kb)	TTF2	117092551	117092800	250	130
chr1	Promoter (<=1kb)	LINC01525	117272751	117273000	250	180
chr1	Promoter (1-2kb)	LINC01525	117293501	117293800	300	120
chr1	Promoter (<=1kb)	MAN1A2	117368701	117368900	200	110
chr1	Promoter (1-2kb)	TENT5C	117607051	117607800	750	160
chr1	Promoter (1-2kb)	SPAG17	117962901	117963100	200	110
chr1	Promoter (1-2kb)	SPAG17	117963501	117963700	200	110
chr1	Promoter (<=1kb)	TBX15	118989851	118990200	350	110
chr1	Promoter (1-2kb)	WARS2	119084501	119084800	300	130
chr1	Promoter (<=1kb)	HSD3B2	119417401	119417850	450	110
chr1	Promoter (1-2kb)	HSD3B1	119509151	119509400	250	120
chr1	Promoter (<=1kb)	ZNF697	119648201	119648750	550	110
chr1	Promoter (1-2kb)	PHGDH	119658301	119658650	350	120
chr1	Promoter (<=1kb)	PHGDH	119711551	119711800	250	130
chr1	Promoter (<=1kb)	PHGDH	119715351	119715550	200	110
chr1	Promoter (<=1kb)	PHGDH	119715851	119716100	250	120
chr1	Promoter (<=1kb)	PHGDH	119736801	119737100	300	110
chr1	Promoter (<=1kb)	REG4	119808751	119809050	300	130
chr1	Promoter (<=1kb)	NOTCH2	119922851	119923050	200	110
chr1	Promoter (<=1kb)	RNVU1-19	120850401	120850850	450	130
chr1	Promoter (<=1kb)	RNVU1-19	120851251	120851450	200	110
chr1	Promoter (1-2kb)	PDE4DIPP4	121043651	121043850	200	110
chr1	Promoter (<=1kb)	LOC100996318	121097151	121097450	300	110
chr1	Promoter (<=1kb)	SRGAP2C	121184551	121184850	300	110
chr1	Promoter (1-2kb)	LOC112268273	143539651	143539900	250	120
chr1	Promoter (<=1kb)	LOC105369140	143746051	143746300	250	130
chr1	Promoter (<=1kb)	LOC124904619	145466251	145466550	300	110
chr1	Promoter (<=1kb)	CD160	145720301	145720550	250	120
chr1	Promoter (<=1kb)	POLR3C	145824351	145824650	300	110
chr1	Promoter (<=1kb)	MIR6736	145850101	145850450	350	120
chr1	Promoter (<=1kb)	ANKRD35	145886251	145886600	350	110
chr1	Promoter (<=1kb)	ANKRD34A	145964151	145964500	350	190
chr1	Promoter (<=1kb)	ANKRD34A	145964551	145964950	400	120
chr1	Promoter (<=1kb)	TXNIP	145993551	145993750	200	120
chr1	Promoter (<=1kb)	TXNIP	145996601	145996800	200	130
chr1	Promoter (<=1kb)	NBPF10	146228751	146229000	250	150
chr1	Promoter (<=1kb)	LOC124904613	146377251	146377650	400	110
chr1	Promoter (<=1kb)	PRKAB2	147171851	147172150	300	130
chr1	Promoter (<=1kb)	CHD1L	147242201	147242600	400	120
chr1	Promoter (1-2kb)	ACP6	147671701	147671900	200	120
chr1	Promoter (1-2kb)	ACP6	147672251	147672500	250	110
chr1	Promoter (1-2kb)	LOC102723321	147779501	147779850	350	110
chr1	Promoter (<=1kb)	GPR89B	148013501	148013700	200	120
chr1	Promoter (<=1kb)	MIR5087	148333701	148334000	300	130
chr1	Promoter (<=1kb)	PDE4DIPP6	148402251	148402550	300	120
chr1	Promoter (<=1kb)	LOC124904621	148522651	148523100	450	200
chr1	Promoter (<=1kb)	PDE4DIP	148953301	148953550	250	110
chr1	Promoter (<=1kb)	PDE4DIP	149016751	149017050	300	120
chr1	Promoter (1-2kb)	LINC00869	149608551	149608750	200	120
chr1	Promoter (<=1kb)	LINC00869	149635901	149636100	200	110
chr1	Promoter (1-2kb)	PDE4DIPP7	149732401	149732700	300	130
chr1	Promoter (<=1kb)	FCGR1A	149782401	149782700	300	120
chr1	Promoter (1-2kb)	H2BC18	149809801	149810200	400	130
chr1	Promoter (1-2kb)	H2BC20P	149848251	149848950	700	150
chr1	Promoter (1-2kb)	H2BC21	149884551	149884750	200	110
chr1	Promoter (<=1kb)	H2BC21	149885151	149885800	650	110
chr1	Promoter (<=1kb)	SF3B4	149928001	149928250	250	130
chr1	Promoter (1-2kb)	MTMR11	149937901	149938200	300	110
chr1	Promoter (1-2kb)	CA14	150255601	150255800	200	120
chr1	Promoter (<=1kb)	APH1A	150268501	150268950	450	120
chr1	Promoter (<=1kb)	PRPF3	150345451	150345650	200	110
chr1	Promoter (<=1kb)	ECM1	150508551	150508800	250	110
chr1	Promoter (<=1kb)	FALEC	150516501	150516850	350	120
chr1	Promoter (1-2kb)	FALEC	150516901	150517250	350	170
chr1	Promoter (<=1kb)	ADAMTSL4	150552401	150552950	550	110
chr1	Promoter (<=1kb)	ENSA	150629501	150630000	500	180
chr1	Promoter (<=1kb)	LOC112268239	150630551	150630850	300	110
chr1	Promoter (<=1kb)	CTSS	150765601	150765800	200	120
chr1	Promoter (<=1kb)	CTSS	150766151	150766550	400	110
chr1	Promoter (<=1kb)	ARNT	150836251	150836600	350	110
chr1	Promoter (<=1kb)	CERS2	150973701	150973900	200	110
chr1	Promoter (<=1kb)	PRUNE1	151009101	151009550	450	120
chr1	Promoter (<=1kb)	C1orf56	151048301	151048550	250	110
chr1	Promoter (<=1kb)	TNFAIP8L2	151156251	151156550	300	130
chr1	Promoter (<=1kb)	TNFAIP8L2-SCNM1	151156651	151156900	250	120
chr1	Promoter (<=1kb)	PIP5K1A	151198401	151198700	300	110
chr1	Promoter (<=1kb)	PIP5K1A	151231301	151231550	250	110
chr1	Promoter (<=1kb)	PIP5K1A	151242601	151242900	300	110
chr1	Promoter (<=1kb)	ZNF687-AS1	151281801	151282150	350	170
chr1	Promoter (1-2kb)	ZNF687	151292101	151292400	300	110
chr1	Promoter (<=1kb)	PI4KB	151328151	151328400	250	140
chr1	Promoter (<=1kb)	RFX5	151346651	151346900	250	110
chr1	Promoter (<=1kb)	PSMB4	151399851	151400100	250	130
chr1	Promoter (<=1kb)	POGZ	151457351	151457700	350	130
chr1	Promoter (1-2kb)	CGN	151512401	151512600	200	110
chr1	Promoter (<=1kb)	CGN	151534851	151535150	300	170
chr1	Promoter (<=1kb)	MIR554	151545601	151545900	300	110
chr1	Promoter (<=1kb)	LINGO4	151806251	151806500	250	140
chr1	Promoter (1-2kb)	RORC	151829501	151829950	450	120
chr1	Promoter (1-2kb)	S100A11	152038501	152038800	300	110
chr1	Promoter (<=1kb)	TCHHL1	152088651	152089050	400	140
chr1	Promoter (<=1kb)	FLG-AS1	152168351	152168650	300	160
chr1	Promoter (1-2kb)	FLG-AS1	152187351	152187850	500	120
chr1	Promoter (1-2kb)	FLG	152326801	152327000	200	140
chr1	Promoter (<=1kb)	LCE3A	152622501	152622850	350	110
chr1	Promoter (<=1kb)	LCE1E	152786301	152786550	250	110
chr1	Promoter (<=1kb)	LCE1D	152797051	152797300	250	130
chr1	Promoter (1-2kb)	LCE1D	152798351	152798550	200	110
chr1	Promoter (<=1kb)	LCE6A	152842001	152842350	350	110
chr1	Promoter (<=1kb)	LCE6A	152843601	152843850	250	110
chr1	Promoter (1-2kb)	SPRR2A	153058901	153059350	450	120
chr1	Promoter (<=1kb)	SPRR2B	153072551	153072850	300	110
chr1	Promoter (<=1kb)	LELP1	153203451	153204500	1050	110
chr1	Promoter (<=1kb)	LORICRIN	153259651	153260750	1100	120
chr1	Promoter (1-2kb)	PGLYRP4	153345751	153346000	250	120
chr1	Promoter (1-2kb)	S100A7A	153419651	153419900	250	110
chr1	Promoter (1-2kb)	S100A4	153543501	153543850	350	110
chr1	Promoter (<=1kb)	S100A2	153566551	153566900	350	130
chr1	Promoter (<=1kb)	S100A13	153631401	153631600	200	120
chr1	Promoter (<=1kb)	S100A13	153634351	153634600	250	130
chr1	Promoter (<=1kb)	ILF2	153670851	153671450	600	140
chr1	Promoter (1-2kb)	NPR1	153680351	153680550	200	110
chr1	Promoter (<=1kb)	SLC27A3	153775901	153776450	550	150
chr1	Promoter (1-2kb)	GATAD2B	153920101	153920400	300	120
chr1	Promoter (<=1kb)	JTB	153977801	153978000	200	110
chr1	Promoter (<=1kb)	TPM3	154182051	154182250	200	130
chr1	Promoter (<=1kb)	TPM3	154192151	154192400	250	110
chr1	Promoter (<=1kb)	CFAP141	154204951	154205400	450	110
chr1	Promoter (1-2kb)	UBAP2L	154218551	154218800	250	130
chr1	Promoter (<=1kb)	C1orf43	154220601	154220850	250	140
chr1	Promoter (<=1kb)	UBAP2L	154255651	154255950	300	130
chr1	Promoter (1-2kb)	ATP8B2	154323301	154323650	350	130
chr1	Promoter (<=1kb)	ATP8B2	154324401	154324700	300	110
chr1	Promoter (<=1kb)	ATP8B2	154326101	154326350	250	110
chr1	Promoter (<=1kb)	ATP8B2	154345901	154346150	250	110
chr1	Promoter (1-2kb)	IL6R	154403401	154403700	300	120
chr1	Promoter (<=1kb)	IL6R-AS1	154405851	154406550	700	120
chr1	Promoter (<=1kb)	SHE	154487001	154487250	250	120
chr1	Promoter (<=1kb)	SHE	154490001	154490200	200	110
chr1	Promoter (<=1kb)	TDRD10	154541751	154541950	200	110
chr1	Promoter (1-2kb)	ADAR	154629151	154629500	350	110
chr1	Promoter (<=1kb)	KCNN3	154867351	154867550	200	110
chr1	Promoter (<=1kb)	KCNN3	154870301	154870500	200	110
chr1	Promoter (<=1kb)	PMVK	154936651	154936900	250	190
chr1	Promoter (<=1kb)	SHC1	154964651	154965050	400	150
chr1	Promoter (<=1kb)	SHC1	154969901	154970250	350	110
chr1	Promoter (<=1kb)	SHC1	154974101	154974400	300	110
chr1	Promoter (<=1kb)	MIR4258	154975601	154976000	400	120
chr1	Promoter (<=1kb)	FLAD1	154983651	154983950	300	110
chr1	Promoter (<=1kb)	ZBTB7B	155001751	155002250	500	120
chr1	Promoter (1-2kb)	DCST2	155029551	155029900	350	110
chr1	Promoter (<=1kb)	DCST2	155030301	155030850	550	130
chr1	Promoter (<=1kb)	DCST1	155034701	155035000	300	130
chr1	Promoter (<=1kb)	EFNA1	155131951	155132450	500	110
chr1	Promoter (1-2kb)	TRIM46	155176151	155176350	200	110
chr1	Promoter (1-2kb)	KRTCAP2	155185401	155186100	700	110
chr1	Promoter (1-2kb)	THBS3	155204601	155204800	200	110
chr1	Promoter (1-2kb)	GBA1LP	155229401	155229750	350	110
chr1	Promoter (<=1kb)	GBA1	155241051	155241250	200	170
chr1	Promoter (<=1kb)	GBA1	155244701	155244950	250	130
chr1	Promoter (1-2kb)	FDPS	155306501	155307400	900	110
chr1	Promoter (<=1kb)	RUSC1	155323101	155323300	200	110
chr1	Promoter (<=1kb)	RUSC1	155323751	155324200	450	150
chr1	Promoter (<=1kb)	RUSC1	155326201	155326450	250	110
chr1	Promoter (<=1kb)	MSTO1	155564151	155564400	250	120
chr1	Promoter (<=1kb)	MSTO1	155610051	155610250	200	130
chr1	Promoter (<=1kb)	YY1AP1	155688401	155688650	250	130
chr1	Promoter (1-2kb)	GON4L	155785551	155785800	250	110
chr1	Promoter (<=1kb)	GON4L	155859051	155859850	800	160
chr1	Promoter (<=1kb)	KHDC4	155916101	155916350	250	110
chr1	Promoter (<=1kb)	KHDC4	155934101	155935050	950	130
chr1	Promoter (<=1kb)	RXFP4	155940601	155941050	450	120
chr1	Promoter (1-2kb)	RXFP4	155942901	155943400	500	130
chr1	Promoter (<=1kb)	ARHGEF2	155970751	155970950	200	110
chr1	Promoter (<=1kb)	ARHGEF2	155978501	155978950	450	120
chr1	Promoter (<=1kb)	ARHGEF2	155979051	155979250	200	110
chr1	Promoter (<=1kb)	SSR2	156020901	156021500	600	140
chr1	Promoter (<=1kb)	LAMTOR2	156054151	156054650	500	170
chr1	Promoter (<=1kb)	LMNA	156106001	156106200	200	120
chr1	Promoter (<=1kb)	LMNA	156121801	156122150	350	110
chr1	Promoter (<=1kb)	LMNA	156126251	156126550	300	120
chr1	Promoter (<=1kb)	LMNA	156127051	156127300	250	140
chr1	Promoter (<=1kb)	SEMA4A	156153701	156153900	200	110
chr1	Promoter (<=1kb)	SLC25A44	156193251	156193950	700	130
chr1	Promoter (1-2kb)	SLC25A44	156197651	156198050	400	120
chr1	Promoter (1-2kb)	BGLAP	156243501	156243800	300	120
chr1	Promoter (<=1kb)	PAQR6	156246951	156247350	400	120
chr1	Promoter (<=1kb)	SMG5	156251401	156251750	350	120
chr1	Promoter (<=1kb)	TMEM79	156282951	156283500	550	110
chr1	Promoter (<=1kb)	CCT3	156337451	156338300	850	120
chr1	Promoter (<=1kb)	RHBG	156369251	156369900	650	120
chr1	Promoter (<=1kb)	MIR9-1HG	156413651	156414100	450	110
chr1	Promoter (<=1kb)	MIR9-1HG	156456851	156457200	350	120
chr1	Promoter (1-2kb)	MEF2D	156492451	156492650	200	110
chr1	Promoter (<=1kb)	IQGAP3	156539301	156539650	350	120
chr1	Promoter (<=1kb)	GPATCH4	156597051	156597350	300	110
chr1	Promoter (1-2kb)	GPATCH4	156599801	156600000	200	110
chr1	Promoter (<=1kb)	METTL25B	156732101	156732450	350	110
chr1	Promoter (<=1kb)	MRPL24	156740801	156741650	850	130
chr1	Promoter (1-2kb)	PRCC	156748951	156749300	350	150
chr1	Promoter (<=1kb)	PRCC	156796551	156796900	350	130
chr1	Promoter (<=1kb)	SH2D2A	156817801	156818200	400	110
chr1	Promoter (1-2kb)	PEAR1	156907751	156908050	300	120
chr1	Promoter (1-2kb)	ARHGEF11	156970501	156970750	250	130
chr1	Promoter (<=1kb)	ARHGEF11	157046501	157046800	300	110
chr1	Promoter (1-2kb)	ARHGEF11	157047201	157047550	350	110
chr1	Promoter (<=1kb)	ETV3	157138051	157138550	500	170
chr1	Promoter (1-2kb)	LOC107985211	157181051	157181400	350	110
chr1	Promoter (1-2kb)	FCRL4	157590351	157590550	200	130
chr1	Promoter (1-2kb)	FCRL2	157765701	157766150	450	140
chr1	Promoter (<=1kb)	FCRL1	157803801	157804000	200	110
chr1	Promoter (1-2kb)	CD5L	157843801	157844200	400	120
chr1	Promoter (1-2kb)	CD1B	158329751	158330000	250	120
chr1	Promoter (<=1kb)	CD1E	158354001	158354350	350	110
chr1	Promoter (<=1kb)	OR10R2	158479851	158480100	250	180
chr1	Promoter (<=1kb)	SPTA1	158686401	158686700	300	110
chr1	Promoter (<=1kb)	OR6N1	158772101	158772300	200	110
chr1	Promoter (<=1kb)	MNDA	158831401	158831600	200	110
chr1	Promoter (1-2kb)	IFI16	158998001	158998450	450	110
chr1	Promoter (<=1kb)	IFI16	159000551	159000800	250	160
chr1	Promoter (1-2kb)	IFI16	159011901	159012900	1000	140
chr1	Promoter (<=1kb)	AIM2	159077251	159077750	500	190
chr1	Promoter (1-2kb)	CADM3-AS1	159200801	159201150	350	110
chr1	Promoter (1-2kb)	FCER1A	159287951	159288300	350	120
chr1	Promoter (<=1kb)	OR10J1	159439751	159439950	200	150
chr1	Promoter (1-2kb)	OR10J1	159441501	159441700	200	110
chr1	Promoter (<=1kb)	LOC124904433	159468501	159468800	300	110
chr1	Promoter (<=1kb)	CFAP45	159879651	159879900	250	110
chr1	Promoter (<=1kb)	CFAP45	159880151	159880900	750	150
chr1	Promoter (<=1kb)	LOC124904435	159900851	159901050	200	110
chr1	Promoter (1-2kb)	TAGLN2	159921751	159922200	450	170
chr1	Promoter (<=1kb)	TAGLN2	159925851	159926100	250	110
chr1	Promoter (<=1kb)	IGSF9	159944651	159944850	200	110
chr1	Promoter (<=1kb)	PIGM	160030851	160031100	250	110
chr1	Promoter (<=1kb)	PIGM	160032701	160033050	350	120
chr1	Promoter (<=1kb)	ATP1A2	160123001	160123600	600	110
chr1	Promoter (1-2kb)	VANGL2	160398601	160398950	350	130
chr1	Promoter (1-2kb)	SLAMF6	160521451	160521700	250	110
chr1	Promoter (<=1kb)	CD84	160579101	160579500	400	170
chr1	Promoter (<=1kb)	SLAMF1	160647001	160647300	300	120
chr1	Promoter (1-2kb)	CD244	160837651	160838050	400	200
chr1	Promoter (<=1kb)	CD244	160863751	160864000	250	120
chr1	Promoter (<=1kb)	F11R	161019851	161020350	500	140
chr1	Promoter (<=1kb)	F11R	161020751	161021100	350	120
chr1	Promoter (<=1kb)	USF1	161045101	161045650	550	120
chr1	Promoter (<=1kb)	USF1	161045701	161046500	800	150
chr1	Promoter (<=1kb)	ARHGAP30	161068551	161068900	350	120
chr1	Promoter (1-2kb)	ARHGAP30	161071301	161071600	300	170
chr1	Promoter (<=1kb)	NECTIN4-AS1	161084701	161085000	300	120
chr1	Promoter (<=1kb)	UFC1	161153601	161153950	350	150
chr1	Promoter (1-2kb)	USP21	161157901	161158150	250	110
chr1	Promoter (<=1kb)	USP21	161160501	161160850	350	110
chr1	Promoter (<=1kb)	PPOX	161168801	161169200	400	110
chr1	Promoter (<=1kb)	NDUFS2	161200151	161200450	300	110
chr1	Promoter (<=1kb)	NDUFS2	161203201	161203600	400	120
chr1	Promoter (<=1kb)	FCER1G	161215051	161215550	500	140
chr1	Promoter (1-2kb)	FCER1G	161217051	161217250	200	120
chr1	Promoter (<=1kb)	NR1I3	161232301	161232600	300	110
chr1	Promoter (1-2kb)	NR1I3	161240151	161240500	350	110
chr1	Promoter (<=1kb)	SDHC	161313901	161314250	350	130
chr1	Promoter (<=1kb)	FCGR2A	161505451	161505950	500	130
chr1	Promoter (1-2kb)	FCGR2A	161511051	161511550	500	110
chr1	Promoter (<=1kb)	ATF6	161766751	161767000	250	140
chr1	Promoter (<=1kb)	OLFML2B	162024201	162024650	450	140
chr1	Promoter (<=1kb)	HSD17B7	162799951	162800150	200	110
chr1	Promoter (<=1kb)	RGS4	163069551	163069850	300	110
chr1	Promoter (<=1kb)	LOC127814295	163321701	163322000	300	150
chr1	Promoter (1-2kb)	LRRC52-AS1	165526101	165526450	350	140
chr1	Promoter (<=1kb)	MGST3	165648951	165649200	250	110
chr1	Promoter (1-2kb)	ALDH9A1	165682201	165682400	200	110
chr1	Promoter (<=1kb)	TMCO1	165768301	165768750	450	110
chr1	Promoter (<=1kb)	UCK2	165893251	165893550	300	120
chr1	Promoter (<=1kb)	FAM78B-AS1	166080551	166081150	600	130
chr1	Promoter (<=1kb)	POGK	166838901	166839100	200	110
chr1	Promoter (<=1kb)	LOC105371600	167051601	167051850	250	110
chr1	Promoter (1-2kb)	LOC105371600	167054401	167054650	250	110
chr1	Promoter (1-2kb)	GPA33	167088051	167088350	300	110
chr1	Promoter (<=1kb)	GPA33	167090201	167090400	200	130
chr1	Promoter (<=1kb)	STYXL2	167094901	167095500	600	140
chr1	Promoter (<=1kb)	POU2F1	167219951	167220250	300	130
chr1	Promoter (<=1kb)	POU2F1	167220301	167220900	600	150
chr1	Promoter (1-2kb)	POU2F1	167222001	167222350	350	130
chr1	Promoter (1-2kb)	CD247	167442401	167442700	300	160
chr1	Promoter (1-2kb)	CD247	167516751	167517250	500	110
chr1	Promoter (1-2kb)	RCSD1	167628001	167628650	650	180
chr1	Promoter (1-2kb)	RCSD1	167628801	167629000	200	150
chr1	Promoter (<=1kb)	RCSD1	167629151	167629400	250	130
chr1	Promoter (<=1kb)	RCSD1	167629851	167630100	250	120
chr1	Promoter (1-2kb)	RCSD1	167631751	167632150	400	140
chr1	Promoter (1-2kb)	RCSD1	167632251	167632450	200	160
chr1	Promoter (1-2kb)	MPZL1	167724101	167724300	200	110
chr1	Promoter (<=1kb)	DCAF6	167935151	167935500	350	110
chr1	Promoter (<=1kb)	DCAF6	167935601	167935800	200	110
chr1	Promoter (<=1kb)	LOC100505918	168406151	168406400	250	120
chr1	Promoter (<=1kb)	LOC124904452	168773451	168773650	200	110
chr1	Promoter (<=1kb)	LINC00626	168783451	168783750	300	130
chr1	Promoter (<=1kb)	ATP1B1	169110201	169110500	300	120
chr1	Promoter (<=1kb)	BLZF1	169367951	169368150	200	120
chr1	Promoter (<=1kb)	SELP	169630201	169630450	250	120
chr1	Promoter (<=1kb)	SELL	169704201	169704400	200	120
chr1	Promoter (1-2kb)	METTL18	169792551	169792950	400	110
chr1	Promoter (<=1kb)	NTMT2	170146151	170146350	200	110
chr1	Promoter (1-2kb)	FMO3	171099051	171099300	250	130
chr1	Promoter (<=1kb)	FMO6P	171153551	171153850	300	120
chr1	Promoter (1-2kb)	LOC105371611	171250251	171250500	250	110
chr1	Promoter (<=1kb)	LOC105371611	171251651	171251850	200	140
chr1	Promoter (<=1kb)	PRRC2C	171485951	171487000	1050	140
chr1	Promoter (<=1kb)	MYOCOS	171601251	171601550	300	130
chr1	Promoter (1-2kb)	MYOC	171653901	171654150	250	110
chr1	Promoter (1-2kb)	VAMP4	171743601	171743950	350	140
chr1	Promoter (<=1kb)	METTL13	171781251	171781650	400	130
chr1	Promoter (1-2kb)	METTL13	171786051	171786250	200	130
chr1	Promoter (<=1kb)	DNM3-IT1	171863951	171864350	400	150
chr1	Promoter (<=1kb)	SUCO	172532501	172532750	250	130
chr1	Promoter (<=1kb)	SUCO	172533551	172533850	300	130
chr1	Promoter (<=1kb)	SUCO	172533951	172534200	250	130
chr1	Promoter (1-2kb)	SUCO	172555001	172555300	300	120
chr1	Promoter (1-2kb)	FASLG	172660801	172661100	300	130
chr1	Promoter (<=1kb)	TNFSF4	173206901	173207150	250	130
chr1	Promoter (1-2kb)	RC3H1-DT	174023551	174024050	500	110
chr1	Promoter (<=1kb)	CACYBP	174999401	174999800	400	130
chr1	Promoter (1-2kb)	TNN	175069201	175069600	400	120
chr1	Promoter (1-2kb)	COP1	176186401	176186600	200	140
chr1	Promoter (1-2kb)	COP1	176204351	176204650	300	110
chr1	Promoter (<=1kb)	COP1	176207201	176207650	450	110
chr1	Promoter (<=1kb)	MIR488	177028551	177028750	200	110
chr1	Promoter (<=1kb)	MIR488	177029051	177029450	400	190
chr1	Promoter (1-2kb)	LINC01645	177353201	177353500	300	130
chr1	Promoter (<=1kb)	CRYZL2P-SEC16B	178021401	178021600	200	110
chr1	Promoter (<=1kb)	RALGPS2	178724451	178724800	350	130
chr1	Promoter (1-2kb)	ABL2	179141451	179142000	550	120
chr1	Promoter (<=1kb)	CEP350	179953901	179954450	550	130
chr1	Promoter (<=1kb)	CEP350	180094351	180094600	250	120
chr1	Promoter (<=1kb)	CEP350	180095551	180095900	350	110
chr1	Promoter (<=1kb)	QSOX1	180155251	180155500	250	120
chr1	Promoter (1-2kb)	QSOX1	180197901	180198150	250	130
chr1	Promoter (<=1kb)	LHX4	180231201	180231400	200	110
chr1	Promoter (<=1kb)	LHX4-AS1	180274651	180274850	200	110
chr1	Promoter (1-2kb)	ACBD6	180414451	180414650	200	120
chr1	Promoter (<=1kb)	ACBD6	180503051	180503400	350	120
chr1	Promoter (<=1kb)	MR1	181033301	181034000	700	130
chr1	Promoter (<=1kb)	LINC01732	181174101	181174350	250	120
chr1	Promoter (<=1kb)	ZNF648	182061751	182062250	500	130
chr1	Promoter (1-2kb)	LINC01344	182291551	182291750	200	120
chr1	Promoter (<=1kb)	LINC01344	182311001	182311250	250	160
chr1	Promoter (<=1kb)	LINC01344	182314051	182314300	250	110
chr1	Promoter (<=1kb)	RGSL1	182493301	182493650	350	120
chr1	Promoter (<=1kb)	RNASEL	182588501	182588750	250	160
chr1	Promoter (<=1kb)	RNASEL	182588851	182589250	400	200
chr1	Promoter (1-2kb)	RGS16	182603101	182603300	200	110
chr1	Promoter (<=1kb)	RGS8	182685251	182685600	350	110
chr1	Promoter (1-2kb)	LAMC1	183021801	183022150	350	130
chr1	Promoter (1-2kb)	LAMC1	183109351	183109550	200	110
chr1	Promoter (1-2kb)	NMNAT2	183288451	183288850	400	130
chr1	Promoter (<=1kb)	SMG7	183472051	183472350	300	170
chr1	Promoter (<=1kb)	NCF2	183564751	183564950	200	120
chr1	Promoter (<=1kb)	NCF2	183567451	183568250	800	110
chr1	Promoter (<=1kb)	NCF2	183581701	183581950	250	120
chr1	Promoter (<=1kb)	APOBEC4	183652351	183652700	350	130
chr1	Promoter (1-2kb)	COLGALT2	184039351	184039750	400	140
chr1	Promoter (1-2kb)	C1orf21	184475251	184475700	450	140
chr1	Promoter (1-2kb)	C1orf21	184537551	184538050	500	120
chr1	Promoter (<=1kb)	LOC107985236	184629601	184629800	200	120
chr1	Promoter (<=1kb)	LOC107985236	184630701	184631050	350	130
chr1	Promoter (1-2kb)	EDEM3	184713601	184713950	350	110
chr1	Promoter (1-2kb)	EDEM3	184752651	184752900	250	110
chr1	Promoter (<=1kb)	EDEM3	184754351	184755150	800	110
chr1	Promoter (<=1kb)	NIBAN1	184889151	184889500	350	120
chr1	Promoter (<=1kb)	HMCN1	186170501	186170800	300	120
chr1	Promoter (<=1kb)	TPR	186374701	186375050	350	110
chr1	Promoter (<=1kb)	PDC-AS1	186450801	186451400	600	110
chr1	Promoter (<=1kb)	PLA2G4A	186828751	186829300	550	120
chr1	Promoter (1-2kb)	LINC01037	187309201	187309450	250	120
chr1	Promoter (<=1kb)	UCHL5	193060201	193060500	300	110
chr1	Promoter (<=1kb)	GLRX2	193105551	193105800	250	110
chr1	Promoter (1-2kb)	CDC73	193124201	193124550	350	120
chr1	Promoter (<=1kb)	CDC73	193186251	193186700	450	110
chr1	Promoter (<=1kb)	LINC01031	193346401	193346600	200	120
chr1	Promoter (<=1kb)	KCNT2	196610101	196610450	350	120
chr1	Promoter (<=1kb)	CFH	196650851	196651200	350	130
chr1	Promoter (1-2kb)	CFH	196656451	196656700	250	110
chr1	Promoter (1-2kb)	CFHR4	196889901	196890150	250	110
chr1	Promoter (<=1kb)	F13B	197051051	197051300	250	110
chr1	Promoter (1-2kb)	F13B	197065701	197065950	250	140
chr1	Promoter (<=1kb)	CRB1	197360101	197360300	200	120
chr1	Promoter (<=1kb)	DENND1B	197776301	197776600	300	130
chr1	Promoter (<=1kb)	LHX9	197915351	197915650	300	130
chr1	Promoter (<=1kb)	NEK7	198156351	198156800	450	110
chr1	Promoter (<=1kb)	NEK7	198157501	198157950	450	110
chr1	Promoter (<=1kb)	NEK7	198219651	198219900	250	110
chr1	Promoter (<=1kb)	NEK7	198219951	198220350	400	130
chr1	Promoter (<=1kb)	PTPRC	198638651	198639100	450	110
chr1	Promoter (<=1kb)	KIF21B	201004401	201004700	300	120
chr1	Promoter (<=1kb)	IGFN1	201191651	201191900	250	110
chr1	Promoter (<=1kb)	TNNT2	201360251	201360450	200	110
chr1	Promoter (<=1kb)	LAD1	201400501	201400750	250	110
chr1	Promoter (<=1kb)	PHLDA3	201468301	201468600	300	120
chr1	Promoter (<=1kb)	NAV1	201537901	201538250	350	140
chr1	Promoter (<=1kb)	NAV1	201739501	201739700	200	110
chr1	Promoter (1-2kb)	MIR1231	201806601	201807000	400	160
chr1	Promoter (<=1kb)	RNPEP	201982251	201982550	300	120
chr1	Promoter (<=1kb)	ELF3	202007901	202008250	350	120
chr1	Promoter (<=1kb)	ELF3	202010601	202010950	350	110
chr1	Promoter (<=1kb)	ELF3	202011151	202011600	450	120
chr1	Promoter (<=1kb)	ARL8A	202143251	202143750	500	130
chr1	Promoter (<=1kb)	PTPN7	202160101	202160550	450	130
chr1	Promoter (<=1kb)	PTPN7	202161301	202162450	1150	160
chr1	Promoter (<=1kb)	PTPRVP	202186901	202187250	350	110
chr1	Promoter (<=1kb)	LGR6	202210401	202210700	300	120
chr1	Promoter (<=1kb)	LGR6	202225951	202226150	200	130
chr1	Promoter (1-2kb)	PPP1R12B	202349801	202350100	300	120
chr1	Promoter (1-2kb)	PPP1R12B	202426801	202427050	250	110
chr1	Promoter (1-2kb)	PPP1R12B	202538401	202538650	250	120
chr1	Promoter (<=1kb)	CYB5R1	202968151	202968750	600	130
chr1	Promoter (1-2kb)	CYB5R1	202969251	202969450	200	110
chr1	Promoter (<=1kb)	MGAT4FP	202988401	202988700	300	110
chr1	Promoter (<=1kb)	PPFIA4	203027401	203027600	200	110
chr1	Promoter (<=1kb)	PPFIA4	203050651	203051250	600	110
chr1	Promoter (<=1kb)	PPFIA4	203061051	203061250	200	110
chr1	Promoter (1-2kb)	PPFIA4	203064951	203065300	350	110
chr1	Promoter (1-2kb)	ADORA1	203092451	203092750	300	110
chr1	Promoter (1-2kb)	ADORA1	203125501	203125850	350	200
chr1	Promoter (<=1kb)	ADORA1	203152151	203152950	800	110
chr1	Promoter (<=1kb)	CHI3L1	203182151	203182350	200	110
chr1	Promoter (<=1kb)	CHIT1	203222701	203222900	200	110
chr1	Promoter (<=1kb)	CHIT1	203261051	203261350	300	130
chr1	Promoter (1-2kb)	LINC01353	203284401	203284800	400	140
chr1	Promoter (<=1kb)	LINC01353	203287301	203287650	350	120
chr1	Promoter (<=1kb)	OPTC	203494201	203494400	200	110
chr1	Promoter (<=1kb)	ATP2B4	203626751	203627000	250	120
chr1	Promoter (1-2kb)	ATP2B4	203628301	203628500	200	110
chr1	Promoter (1-2kb)	ATP2B4	203628601	203628900	300	110
chr1	Promoter (<=1kb)	SOX13	204077001	204077300	300	120
chr1	Promoter (<=1kb)	SOX13	204113851	204114100	250	120
chr1	Promoter (<=1kb)	REN	204190201	204190450	250	120
chr1	Promoter (<=1kb)	KISS1	204196101	204196400	300	150
chr1	Promoter (<=1kb)	KISS1	204196851	204197050	200	130
chr1	Promoter (<=1kb)	PIK3C2B	204449001	204449400	400	110
chr1	Promoter (1-2kb)	PIK3C2B	204488751	204488950	200	110
chr1	Promoter (1-2kb)	PIK3C2B	204492951	204493200	250	130
chr1	Promoter (1-2kb)	LRRN2	204687301	204687950	650	120
chr1	Promoter (<=1kb)	NFASC	204827351	204827700	350	110
chr1	Promoter (1-2kb)	NFASC	204945401	204945600	200	140
chr1	Promoter (1-2kb)	NFASC	204983251	204983550	300	110
chr1	Promoter (1-2kb)	NFASC	204985351	204985600	250	130
chr1	Promoter (1-2kb)	NFASC	204995551	204995750	200	110
chr1	Promoter (<=1kb)	CNTN2	205061551	205061750	200	110
chr1	Promoter (<=1kb)	CNTN2	205064251	205064550	300	130
chr1	Promoter (1-2kb)	CNTN2	205074601	205074950	350	150
chr1	Promoter (<=1kb)	DSTYK	205211851	205212400	550	130
chr1	Promoter (<=1kb)	TMCC2-AS1	205237051	205237650	600	110
chr1	Promoter (<=1kb)	TMCC2	205256051	205256250	200	110
chr1	Promoter (<=1kb)	TMCC2	205258151	205258750	600	140
chr1	Promoter (1-2kb)	KLHDC8A	205354851	205355050	200	110
chr1	Promoter (1-2kb)	LEMD1	205451151	205451450	300	110
chr1	Promoter (<=1kb)	CDK18	205524151	205524450	300	110
chr1	Promoter (1-2kb)	CDK18	205524851	205525100	250	120
chr1	Promoter (1-2kb)	MFSD4A	205581251	205581600	350	120
chr1	Promoter (<=1kb)	MFSD4A	205591351	205591600	250	120
chr1	Promoter (1-2kb)	NUCKS1	205748651	205749000	350	160
chr1	Promoter (<=1kb)	RAB29	205774151	205774500	350	120
chr1	Promoter (<=1kb)	RAB29	205774901	205775500	600	170
chr1	Promoter (<=1kb)	SLC41A1	205814101	205814400	300	120
chr1	Promoter (<=1kb)	PM20D1-AS1	205857901	205858250	350	130
chr1	Promoter (<=1kb)	PM20D1-AS1	205889001	205889200	200	110
chr1	Promoter (<=1kb)	SLC26A9	205925401	205925750	350	110
chr1	Promoter (1-2kb)	SLC26A9-AS1	205933501	205933750	250	140
chr1	Promoter (<=1kb)	RAB7B	206003451	206003700	250	110
chr1	Promoter (1-2kb)	CTSE	206012401	206012750	350	200
chr1	Promoter (1-2kb)	CTSE	206025601	206025850	250	120
chr1	Promoter (<=1kb)	LOC124900428	206080551	206080800	250	140
chr1	Promoter (<=1kb)	RHEX	206083201	206083400	200	110
chr1	Promoter (<=1kb)	SRGAP2	206203001	206203300	300	180
chr1	Promoter (<=1kb)	RASSF5	206558151	206558350	200	120
chr1	Promoter (1-2kb)	DYRK3	206637551	206637750	200	130
chr1	Promoter (1-2kb)	MAPKAPK2	206686251	206686550	300	150
chr1	Promoter (<=1kb)	IL10	206773051	206773450	400	140
chr1	Promoter (1-2kb)	IL19	206826551	206827200	650	140
chr1	Promoter (1-2kb)	IL20	206863301	206863650	350	120
chr1	Promoter (<=1kb)	FCMR	206921851	206922050	200	110
chr1	Promoter (<=1kb)	PIGR	206939951	206940200	250	110
chr1	Promoter (<=1kb)	PFKFB2	207070351	207071400	1050	120
chr1	Promoter (<=1kb)	C4BPA	207103001	207103400	400	130
chr1	Promoter (1-2kb)	CD55	207320051	207320300	250	120
chr1	Promoter (1-2kb)	CD55	207327951	207328450	500	110
chr1	Promoter (1-2kb)	LOC124904498	207414351	207414950	600	120
chr1	Promoter (<=1kb)	CR1	207496301	207496650	350	130
chr1	Promoter (1-2kb)	CD46	207771901	207772150	250	110
chr1	Promoter (1-2kb)	MIR29C	207800301	207800500	200	110
chr1	Promoter (<=1kb)	MIR29B2CHG	207806601	207807350	750	120
chr1	Promoter (<=1kb)	MIR29B2CHG	207869801	207870250	450	130
chr1	Promoter (<=1kb)	LINC02767	207958301	207958500	200	110
chr1	Promoter (<=1kb)	PLXNA2	208030351	208030600	250	120
chr1	Promoter (<=1kb)	PLXNA2	208040301	208040550	250	110
chr1	Promoter (<=1kb)	MIR205HG	209429051	209429350	300	140
chr1	Promoter (1-2kb)	LAMB3	209649851	209650100	250	120
chr1	Promoter (<=1kb)	LAMB3	209651051	209651400	350	140
chr1	Promoter (<=1kb)	LAMB3	209653301	209653550	250	120
chr1	Promoter (1-2kb)	TRAF3IP3	209754301	209754550	250	120
chr1	Promoter (<=1kb)	TRAF3IP3	209755551	209756050	500	130
chr1	Promoter (<=1kb)	TRAF3IP3	209757251	209757500	250	110
chr1	Promoter (<=1kb)	TRAF3IP3	209758451	209758750	300	110
chr1	Promoter (1-2kb)	TRAF3IP3	209766401	209766650	250	110
chr1	Promoter (<=1kb)	TRAF3IP3	209767651	209767850	200	120
chr1	Promoter (<=1kb)	TRAF3IP3	209768301	209768550	250	110
chr1	Promoter (<=1kb)	C1orf74	209784151	209784400	250	120
chr1	Promoter (<=1kb)	C1orf74	209784651	209785300	650	140
chr1	Promoter (<=1kb)	SYT14	209938701	209938900	200	120
chr1	Promoter (<=1kb)	HHAT	210329501	210329800	300	120
chr1	Promoter (<=1kb)	KCNH1	211102101	211102550	450	120
chr1	Promoter (<=1kb)	TRAF5	211346851	211347150	300	110
chr1	Promoter (<=1kb)	NTRAS	211639301	211639650	350	150
chr1	Promoter (<=1kb)	INTS7	212034251	212034700	450	130
chr1	Promoter (<=1kb)	INTS7	212034901	212035800	900	160
chr1	Promoter (<=1kb)	LINC02608	212234501	212234850	350	130
chr1	Promoter (<=1kb)	PACC1	212415251	212415500	250	110
chr1	Promoter (<=1kb)	ATF3	212564701	212564950	250	110
chr1	Promoter (<=1kb)	ATF3	212565301	212565500	200	130
chr1	Promoter (1-2kb)	ATF3	212566701	212566900	200	140
chr1	Promoter (1-2kb)	ATF3	212567001	212567450	450	160
chr1	Promoter (<=1kb)	ATF3	212608851	212609550	700	120
chr1	Promoter (1-2kb)	ATF3	212612901	212613100	200	120
chr1	Promoter (<=1kb)	LINC02773	212665051	212665350	300	130
chr1	Promoter (<=1kb)	BATF3	212700651	212701100	450	120
chr1	Promoter (1-2kb)	BATF3	212701201	212701550	350	120
chr1	Promoter (<=1kb)	LOC124904507	212916601	212916900	300	140
chr1	Promoter (<=1kb)	ANGEL2	213015951	213016300	350	150
chr1	Promoter (1-2kb)	SMYD2	214279501	214279700	200	130
chr1	Promoter (<=1kb)	CENPF	214603001	214603200	200	120
chr1	Promoter (<=1kb)	KCTD3	215566851	215567200	350	110
chr1	Promoter (<=1kb)	USH2A	216422251	216422600	350	130
chr1	Promoter (<=1kb)	ESRRG	216805351	216805600	250	110
chr1	Promoter (<=1kb)	ESRRG	217088851	217089100	250	120
chr1	Promoter (<=1kb)	SPATA17	217631351	217631600	250	110
chr1	Promoter (<=1kb)	LINC00210	217891951	217892250	300	130
chr1	Promoter (<=1kb)	SLC30A10	219929251	219929500	250	120
chr1	Promoter (1-2kb)	SLC30A10	219929751	219930000	250	130
chr1	Promoter (<=1kb)	LOC124904668	219961601	219961800	200	140
chr1	Promoter (<=1kb)	RAB3GAP2	220272151	220272500	350	150
chr1	Promoter (<=1kb)	MTARC1	220789901	220790100	200	120
chr1	Promoter (<=1kb)	MTARC1	220791701	220792050	350	140
chr1	Promoter (<=1kb)	MTARC1	220792201	220792400	200	110
chr1	Promoter (1-2kb)	MTARC1	220803201	220803500	300	120
chr1	Promoter (1-2kb)	MTARC1	220803601	220803850	250	120
chr1	Promoter (1-2kb)	MTARC1	220807001	220807200	200	110
chr1	Promoter (<=1kb)	MTARC1	220809351	220809650	300	110
chr1	Promoter (<=1kb)	LINC01352	220828251	220828500	250	110
chr1	Promoter (<=1kb)	HLX	220878751	220879050	300	110
chr1	Promoter (<=1kb)	HLX	220882051	220882750	700	120
chr1	Promoter (<=1kb)	DUSP10	221742151	221742350	200	140
chr1	Promoter (1-2kb)	DUSP10	221743351	221743550	200	110
chr1	Promoter (<=1kb)	LINC02257	221919251	221919500	250	180
chr1	Promoter (1-2kb)	LINC02474	221968301	221968650	350	120
chr1	Promoter (<=1kb)	LINC01705	222059751	222059950	200	120
chr1	Promoter (1-2kb)	HHIPL2	222546401	222546700	300	110
chr1	Promoter (<=1kb)	MIA3	222618801	222619350	550	120
chr1	Promoter (<=1kb)	FAM177B	222736051	222736300	250	110
chr1	Promoter (<=1kb)	LOC105372984	222772801	222773100	300	140
chr1	Promoter (<=1kb)	TLR5	223137301	223137800	500	110
chr1	Promoter (<=1kb)	LOC124904522	223143701	223144050	350	110
chr1	Promoter (1-2kb)	TP53BP2	223815651	223815950	300	110
chr1	Promoter (<=1kb)	TP53BP2	223826001	223826350	350	150
chr1	Promoter (<=1kb)	TP53BP2	223844951	223845350	400	120
chr1	Promoter (<=1kb)	TP53BP2	223846651	223846850	200	130
chr1	Promoter (<=1kb)	GTF2IP20	223992451	223992950	500	160
chr1	Promoter (<=1kb)	ENAH	225654101	225654350	250	120
chr1	Promoter (<=1kb)	SRP9	225777251	225777550	300	120
chr1	Promoter (<=1kb)	EPHX1	225809651	225809850	200	110
chr1	Promoter (1-2kb)	EPHX1	225811901	225812750	850	110
chr1	Promoter (<=1kb)	TMEM63A	225878401	225878600	200	110
chr1	Promoter (1-2kb)	TMEM63A	225880901	225881200	300	110
chr1	Promoter (<=1kb)	SDE2	225999201	225999850	650	140
chr1	Promoter (<=1kb)	H3-3A	226063201	226063500	300	120
chr1	Promoter (<=1kb)	ACBD3	226162001	226162200	200	110
chr1	Promoter (<=1kb)	LOC105373116	226542851	226543050	200	110
chr1	Promoter (<=1kb)	STUM	226599751	226600000	250	120
chr1	Promoter (<=1kb)	CDC42BPA	227033651	227033900	250	110
chr1	Promoter (1-2kb)	LOC105373122	227518601	227518800	200	110
chr1	Promoter (<=1kb)	LOC105373289	227788251	227788700	450	110
chr1	Promoter (1-2kb)	PRSS38	227817151	227817450	300	130
chr1	Promoter (<=1kb)	IBA57-DT	228165101	228165400	300	110
chr1	Promoter (<=1kb)	OBSCN	228302501	228303050	550	110
chr1	Promoter (1-2kb)	LOC124904537	228408551	228408800	250	110
chr1	Promoter (<=1kb)	RNF187	228488301	228488800	500	150
chr1	Promoter (<=1kb)	RNA5S12	228635251	228635700	450	180
chr1	Promoter (<=1kb)	LINC02815	229094651	229094850	200	120
chr1	Promoter (<=1kb)	RAB4A-AS1	229269901	229270200	300	170
chr1	Promoter (<=1kb)	LOC124904541	229408201	229408500	300	110
chr1	Promoter (1-2kb)	TAF5L	229623751	229624150	400	130
chr1	Promoter (1-2kb)	LOC124904542	230270751	230271000	250	110
chr1	Promoter (1-2kb)	LOC124904542	230273351	230274200	850	130
chr1	Promoter (1-2kb)	C1orf198	230871051	230871300	250	110
chr1	Promoter (1-2kb)	TTC13	230922551	230922750	200	110
chr1	Promoter (1-2kb)	ARV1	230980451	230980900	450	110
chr1	Promoter (1-2kb)	MIR1182	231021201	231021400	200	120
chr1	Promoter (1-2kb)	FAM89A	231029851	231030150	300	130
chr1	Promoter (1-2kb)	FAM89A	231038051	231038700	650	130
chr1	Promoter (<=1kb)	EXOC8	231337751	231338200	450	140
chr1	Promoter (<=1kb)	TSNAX-DISC1	231528851	231529300	450	110
chr1	Promoter (1-2kb)	LINC00582	231613451	231613650	200	130
chr1	Promoter (<=1kb)	DISC1	231626651	231626850	200	130
chr1	Promoter (<=1kb)	DISC1	231683851	231684050	200	110
chr1	Promoter (1-2kb)	SIPA1L2	232495151	232495550	400	110
chr1	Promoter (<=1kb)	NTPCR	232950201	232950400	200	130
chr1	Promoter (<=1kb)	NTPCR	232951451	232951700	250	110
chr1	Promoter (1-2kb)	PCNX2	233056451	233056800	350	140
chr1	Promoter (<=1kb)	LOC124904553	234215051	234215400	350	130
chr1	Promoter (<=1kb)	COA6	234373351	234373550	200	130
chr1	Promoter (<=1kb)	COA6	234374251	234374700	450	110
chr1	Promoter (<=1kb)	TARBP1	234410501	234410700	200	110
chr1	Promoter (1-2kb)	LINC01354	234529801	234530000	200	110
chr1	Promoter (<=1kb)	LINC00184	234628301	234628550	250	120
chr1	Promoter (<=1kb)	LOC101927787	234645451	234645950	500	160
chr1	Promoter (<=1kb)	LOC105373209	234655901	234656100	200	130
chr1	Promoter (<=1kb)	LINC01132	234723301	234723800	500	210
chr1	Promoter (1-2kb)	LINC01132	234727301	234727600	300	110
chr1	Promoter (<=1kb)	LNCATV	234962051	234962950	900	110
chr1	Promoter (<=1kb)	LNCATV	234963501	234963700	200	110
chr1	Promoter (<=1kb)	SNORA14B	235127551	235127800	250	120
chr1	Promoter (1-2kb)	RBM34	235163151	235163400	250	120
chr1	Promoter (1-2kb)	GGPS1	235325401	235325900	500	120
chr1	Promoter (<=1kb)	TBCE	235328501	235328950	450	140
chr1	Promoter (<=1kb)	GGPS1	235329101	235329850	750	110
chr1	Promoter (1-2kb)	TBCE	235361101	235361350	250	110
chr1	Promoter (<=1kb)	TBCE	235363901	235364250	350	120
chr1	Promoter (1-2kb)	TBCE	235425251	235425750	500	160
chr1	Promoter (<=1kb)	TBCE	235442101	235442300	200	120
chr1	Promoter (1-2kb)	B3GALNT2	235502351	235502550	200	110
chr1	Promoter (<=1kb)	GNG4	235589151	235589600	450	140
chr1	Promoter (<=1kb)	LYST	235867751	235868100	350	140
chr1	Promoter (<=1kb)	LYST	235882551	235883250	700	150
chr1	Promoter (<=1kb)	ERO1B	236280951	236281350	400	120
chr1	Promoter (<=1kb)	LGALS8	236524551	236524950	400	140
chr1	Promoter (1-2kb)	LOC105373218	236896701	236896950	250	110
chr1	Promoter (1-2kb)	MT1HL1	237006251	237006500	250	110
chr1	Promoter (1-2kb)	LOC100130331	237860051	237860300	250	140
chr1	Promoter (<=1kb)	LOC100130331	237862301	237862800	500	120
chr1	Promoter (<=1kb)	CHRM3-AS2	239718851	239719400	550	120
chr1	Promoter (<=1kb)	CHRM3-AS2	239731001	239731500	500	120
chr1	Promoter (<=1kb)	CHRM3	239825151	239825650	500	120
chr1	Promoter (1-2kb)	FMN2	240124751	240124950	200	110
chr1	Promoter (<=1kb)	FMN2	240244901	240245250	350	110
chr1	Promoter (<=1kb)	RGS7	241145201	241145550	350	110
chr1	Promoter (<=1kb)	KMO	241531551	241531800	250	110
chr1	Promoter (1-2kb)	KMO	241551201	241551750	550	110
chr1	Promoter (1-2kb)	LINC01347	243103051	243103350	300	110
chr1	Promoter (<=1kb)	CEP170	243174001	243174200	200	120
chr1	Promoter (<=1kb)	CEP170	243255301	243255750	450	110
chr1	Promoter (<=1kb)	SDCCAG8	243256651	243257050	400	140
chr1	Promoter (1-2kb)	SDCCAG8	243284301	243284550	250	120
chr1	Promoter (<=1kb)	AKT3	243545651	243545950	300	120
chr1	Promoter (1-2kb)	AKT3-IT1	243792751	243793050	300	120
chr1	Promoter (<=1kb)	AKT3	243848751	243849150	400	140
chr1	Promoter (<=1kb)	LINC02774	243918051	243918350	300	120
chr1	Promoter (<=1kb)	ZBTB18	244046951	244047850	900	120
chr1	Promoter (<=1kb)	SPMIP3	244353601	244353850	250	120
chr1	Promoter (<=1kb)	HNRNPU	244855301	244855900	600	150
chr1	Promoter (<=1kb)	HNRNPU	244858201	244858900	700	150
chr1	Promoter (1-2kb)	EFCAB2	245018251	245018600	350	120
chr1	Promoter (1-2kb)	KIF26B	245153201	245153550	350	110
chr1	Promoter (1-2kb)	KIF26B	245509201	245509450	250	140
chr1	Promoter (1-2kb)	SMYD3	245958101	245958350	250	130
chr1	Promoter (1-2kb)	SMYD3	246303851	246304050	200	110
chr1	Promoter (1-2kb)	SMYD3	246505601	246505800	200	120
chr1	Promoter (1-2kb)	AHCTF1	246875401	246875600	200	140
chr1	Promoter (<=1kb)	ZNF496-DT	247332901	247333200	300	130
chr1	Promoter (<=1kb)	ZNF496-DT	247337651	247337900	250	130
chr1	Promoter (<=1kb)	LOC107985375	247389751	247390150	400	170
chr1	Promoter (<=1kb)	OR2W5P	247486701	247487250	550	130
chr1	Promoter (1-2kb)	GCSAML	247508501	247508700	200	130
chr1	Promoter (<=1kb)	OR2C3	247537301	247537600	300	110
chr1	Promoter (1-2kb)	OR13G1	247681151	247681400	250	120
chr1	Promoter (1-2kb)	TRIM58	247855051	247855450	400	130
chr1	Promoter (<=1kb)	TRIM58	247857251	247857650	400	120
chr1	Promoter (1-2kb)	TRIM58	247858301	247858500	200	110
chr1	Promoter (<=1kb)	OR2M3	248196551	248196750	200	120
chr1	Promoter (1-2kb)	OR2T6	248377451	248377650	200	160
chr1	Promoter (1-2kb)	OR2T2	248447451	248447700	250	110
chr1	Promoter (<=1kb)	OR2T3	248472651	248472950	300	130
chr1	Promoter (<=1kb)	LYPD9P	248690701	248690950	250	110
chr1	Promoter (<=1kb)	SH3BP5L	248817001	248817250	250	110
chr1	Promoter (<=1kb)	SH3BP5L	248817301	248817550	250	130
chr1	Promoter (<=1kb)	SH3BP5L	248826001	248826250	250	160
chr1	Promoter (1-2kb)	ZNF692	248860451	248860700	250	120
chr10	Promoter (<=1kb)	TUBB8	50401	50650	250	130
chr10	Promoter (<=1kb)	DIP2C	329451	329850	400	120
chr10	Promoter (<=1kb)	LOC101930421	627701	628150	450	140
chr10	Promoter (<=1kb)	LOC101930421	628201	628600	400	110
chr10	Promoter (1-2kb)	LARP4B	822651	822950	300	120
chr10	Promoter (<=1kb)	WDR37	1049651	1050100	450	140
chr10	Promoter (<=1kb)	LINC00200	1158451	1158800	350	110
chr10	Promoter (<=1kb)	ADARB2	1185251	1185600	350	110
chr10	Promoter (<=1kb)	PITRM1	3171251	3171600	350	110
chr10	Promoter (1-2kb)	LINC02639	3832001	3832250	250	120
chr10	Promoter (<=1kb)	LINC00703	4383901	4384150	250	120
chr10	Promoter (1-2kb)	LINC00703	4405001	4405250	250	120
chr10	Promoter (<=1kb)	LINC00703	4405301	4405500	200	120
chr10	Promoter (1-2kb)	LINC00705	4661401	4662100	700	140
chr10	Promoter (1-2kb)	AKR1E2	4835201	4835500	300	110
chr10	Promoter (<=1kb)	AKR1C2	5004201	5004400	200	110
chr10	Promoter (<=1kb)	AKR1C2	5017951	5018150	200	110
chr10	Promoter (1-2kb)	AKR1C2	5020001	5020300	300	110
chr10	Promoter (<=1kb)	NET1	5451401	5451800	400	120
chr10	Promoter (<=1kb)	LOC105376381	5567551	5567800	250	110
chr10	Promoter (1-2kb)	LOC105376381	5568651	5568950	300	110
chr10	Promoter (<=1kb)	LASTR	5596251	5596550	300	110
chr10	Promoter (<=1kb)	LASTR	5603701	5604100	400	110
chr10	Promoter (<=1kb)	LINC02677	5620601	5620850	250	120
chr10	Promoter (<=1kb)	TASOR2	5684551	5684800	250	130
chr10	Promoter (<=1kb)	TASOR2	5685701	5686100	400	220
chr10	Promoter (1-2kb)	TASOR2	5686151	5686850	700	130
chr10	Promoter (<=1kb)	TASOR2	5693651	5694200	550	140
chr10	Promoter (1-2kb)	TASOR2	5697401	5698200	800	120
chr10	Promoter (<=1kb)	TASOR2	5699851	5700200	350	110
chr10	Promoter (1-2kb)	TASOR2	5700551	5701450	900	130
chr10	Promoter (<=1kb)	TASOR2	5710251	5710600	350	160
chr10	Promoter (1-2kb)	TASOR2	5711251	5711850	600	150
chr10	Promoter (1-2kb)	TASOR2	5750951	5751350	400	110
chr10	Promoter (1-2kb)	GDI2	5840801	5841050	250	130
chr10	Promoter (<=1kb)	FBH1	5914951	5915200	250	120
chr10	Promoter (<=1kb)	LOC105376384	5946251	5946500	250	130
chr10	Promoter (1-2kb)	IL15RA	5975851	5976100	250	120
chr10	Promoter (<=1kb)	IL15RA	5976401	5976650	250	110
chr10	Promoter (<=1kb)	IL2RA	6020951	6021200	250	110
chr10	Promoter (1-2kb)	IL2RA	6060501	6060800	300	110
chr10	Promoter (<=1kb)	PFKFB3	6144851	6145050	200	110
chr10	Promoter (1-2kb)	LOC107984203	6829701	6829950	250	110
chr10	Promoter (<=1kb)	SFMBT2	7410201	7410650	450	140
chr10	Promoter (1-2kb)	ATP5F1C	7789801	7790100	300	140
chr10	Promoter (1-2kb)	ATP5F1C	7798451	7798700	250	120
chr10	Promoter (<=1kb)	GATA3	8045051	8045250	200	140
chr10	Promoter (1-2kb)	LINC00708	8267101	8267300	200	120
chr10	Promoter (<=1kb)	CELF2-AS2	11096501	11096800	300	120
chr10	Promoter (<=1kb)	ECHDC3	11747401	11747650	250	120
chr10	Promoter (1-2kb)	PROSER2	11824401	11824650	250	110
chr10	Promoter (1-2kb)	PROSER2-AS1	11893451	11893650	200	130
chr10	Promoter (<=1kb)	DHTKD1	12082501	12083100	600	120
chr10	Promoter (1-2kb)	DHTKD1	12087501	12087700	200	130
chr10	Promoter (<=1kb)	SEC61A2	12130101	12130350	250	110
chr10	Promoter (1-2kb)	CCDC3	13000351	13000600	250	150
chr10	Promoter (<=1kb)	OPTN	13113201	13113650	450	130
chr10	Promoter (<=1kb)	SEPHS1	13348951	13349200	250	120
chr10	Promoter (<=1kb)	BEND7	13527051	13527600	550	140
chr10	Promoter (<=1kb)	FRMD4A	13890551	13890950	400	150
chr10	Promoter (<=1kb)	FRMD4A	13892751	13893000	250	130
chr10	Promoter (<=1kb)	FRMD4A	14023601	14023800	200	110
chr10	Promoter (1-2kb)	MIR4293	14381951	14382250	300	130
chr10	Promoter (<=1kb)	FRMD4A	14461201	14461400	200	120
chr10	Promoter (<=1kb)	FAM107B	14554351	14554650	300	120
chr10	Promoter (<=1kb)	CDNF	14839251	14839500	250	120
chr10	Promoter (<=1kb)	SUV39H2	14878951	14879700	750	120
chr10	Promoter (<=1kb)	MEIG1	14965251	14965500	250	120
chr10	Promoter (<=1kb)	RPP38	15097401	15097650	250	110
chr10	Promoter (1-2kb)	RPP38	15099301	15099500	200	110
chr10	Promoter (<=1kb)	FAM171A1	15247701	15247950	250	170
chr10	Promoter (1-2kb)	ITGA8	15602201	15602400	200	110
chr10	Promoter (<=1kb)	MINDY3	15861301	15861550	250	110
chr10	Promoter (<=1kb)	CUBN	16907451	16907750	300	120
chr10	Promoter (1-2kb)	VIM-AS1	17214951	17215150	200	120
chr10	Promoter (<=1kb)	VIM-AS1	17216301	17216600	300	120
chr10	Promoter (1-2kb)	ST8SIA6	17451951	17452250	300	130
chr10	Promoter (<=1kb)	MRC1	17808701	17809000	300	140
chr10	Promoter (<=1kb)	MRC1	17809601	17809850	250	120
chr10	Promoter (1-2kb)	MIR511	17843801	17844100	300	140
chr10	Promoter (<=1kb)	SLC39A12	17951901	17952200	300	130
chr10	Promoter (1-2kb)	SLC39A12	17953451	17953800	350	110
chr10	Promoter (<=1kb)	CACNB2	18366701	18366900	200	110
chr10	Promoter (<=1kb)	NSUN6	18658701	18659300	600	130
chr10	Promoter (<=1kb)	ARL5B	18659851	18660450	600	130
chr10	Promoter (1-2kb)	NEBL	21147701	21147950	250	120
chr10	Promoter (<=1kb)	MLLT10	21533701	21534050	350	120
chr10	Promoter (<=1kb)	DNAJC1	22002151	22002400	250	120
chr10	Promoter (<=1kb)	DNAJC1	22003701	22003900	200	120
chr10	Promoter (1-2kb)	COMMD3-BMI1	22323551	22323900	350	120
chr10	Promoter (1-2kb)	COMMD3-BMI1	22323951	22324250	300	110
chr10	Promoter (<=1kb)	COMMD3-BMI1	22325151	22325400	250	110
chr10	Promoter (1-2kb)	COMMD3-BMI1	22329801	22330050	250	110
chr10	Promoter (<=1kb)	SPAG6	22344201	22344550	350	140
chr10	Promoter (1-2kb)	SPAG6	22346851	22347100	250	110
chr10	Promoter (<=1kb)	LOC124902392	22478551	22478800	250	140
chr10	Promoter (<=1kb)	KIAA1217	23693751	23694150	400	110
chr10	Promoter (1-2kb)	KIAA1217	24210201	24210450	250	120
chr10	Promoter (<=1kb)	ENKUR	25015951	25016150	200	110
chr10	Promoter (<=1kb)	MYO3A	26165201	26165400	200	120
chr10	Promoter (<=1kb)	MYO3A	26165651	26165850	200	110
chr10	Promoter (<=1kb)	GAD2	26217601	26217800	200	110
chr10	Promoter (1-2kb)	FAM238A	26588101	26588550	450	160
chr10	Promoter (<=1kb)	FAM238B	26648251	26648450	200	110
chr10	Promoter (1-2kb)	ABI1	26859101	26859600	500	140
chr10	Promoter (<=1kb)	ABI1	26860951	26861350	400	120
chr10	Promoter (1-2kb)	FAM238C	26936151	26936350	200	130
chr10	Promoter (<=1kb)	ANKRD26	27099501	27100050	550	120
chr10	Promoter (<=1kb)	RAB18	27513701	27513900	200	120
chr10	Promoter (1-2kb)	ODAD2	27814801	27815000	200	120
chr10	Promoter (<=1kb)	ODAD2	27983401	27984050	650	120
chr10	Promoter (1-2kb)	ODAD2	27988701	27988950	250	170
chr10	Promoter (1-2kb)	MPP7	28204951	28205250	300	140
chr10	Promoter (<=1kb)	MPP7	28302701	28302900	200	110
chr10	Promoter (<=1kb)	LOC124902596	28408551	28408800	250	110
chr10	Promoter (<=1kb)	WAC	28534651	28534900	250	120
chr10	Promoter (1-2kb)	LINC01517	28788551	28788800	250	110
chr10	Promoter (<=1kb)	LOC105376474	29408901	29409100	200	120
chr10	Promoter (1-2kb)	MTPAP	30347301	30347550	250	110
chr10	Promoter (1-2kb)	SVIL2P	30656701	30656900	200	130
chr10	Promoter (<=1kb)	ZNF438	30999151	30999400	250	130
chr10	Promoter (<=1kb)	ZNF438	31031551	31032000	450	120
chr10	Promoter (1-2kb)	LOC105376481	31034701	31035000	300	150
chr10	Promoter (<=1kb)	LOC105376483	31134601	31134950	350	120
chr10	Promoter (<=1kb)	ZEB1	31320651	31320900	250	130
chr10	Promoter (<=1kb)	MACORIS	31707201	31707550	350	110
chr10	Promoter (<=1kb)	ARHGAP12	31808351	31808700	350	120
chr10	Promoter (<=1kb)	KIF5B	32055601	32055950	350	120
chr10	Promoter (<=1kb)	KIF5B	32057051	32057500	450	120
chr10	Promoter (<=1kb)	ITGB1	32932201	32932450	250	120
chr10	Promoter (<=1kb)	ITGB1	32956401	32956800	400	110
chr10	Promoter (<=1kb)	NRP1	33264101	33264300	200	110
chr10	Promoter (<=1kb)	NRP1	33334651	33334950	300	130
chr10	Promoter (<=1kb)	NRP1	33335351	33335550	200	110
chr10	Promoter (<=1kb)	LINC02635	34969101	34969400	300	110
chr10	Promoter (1-2kb)	CUL2	35087851	35088150	300	120
chr10	Promoter (<=1kb)	CREM	35127701	35127950	250	120
chr10	Promoter (<=1kb)	CREM	35128201	35128450	250	110
chr10	Promoter (1-2kb)	CREM	35136151	35136400	250	110
chr10	Promoter (<=1kb)	CREM	35195801	35196200	400	200
chr10	Promoter (1-2kb)	CCNY	35338601	35338850	250	110
chr10	Promoter (1-2kb)	ZNF248	37839301	37839550	250	110
chr10	Promoter (<=1kb)	ZNF248	37857001	37857300	300	130
chr10	Promoter (<=1kb)	ZNF33A	38010601	38011450	850	160
chr10	Promoter (<=1kb)	ZNF37A	38094901	38095100	200	110
chr10	Promoter (<=1kb)	ZNF37A	38095201	38095550	350	110
chr10	Promoter (<=1kb)	CCNYL2	42472801	42473200	400	160
chr10	Promoter (<=1kb)	ZNF37BP	42552451	42552750	300	160
chr10	Promoter (<=1kb)	LOC283028	42753401	42753600	200	110
chr10	Promoter (<=1kb)	LOC283028	42754051	42754450	400	120
chr10	Promoter (<=1kb)	LINC02623	42871051	42871300	250	120
chr10	Promoter (<=1kb)	LINC01264	42981651	42982500	850	120
chr10	Promoter (1-2kb)	RET	43078251	43078550	300	110
chr10	Promoter (1-2kb)	RET	43101951	43102150	200	120
chr10	Promoter (<=1kb)	RASGEF1A	43208851	43209150	300	140
chr10	Promoter (1-2kb)	RASGEF1A	43265551	43265850	300	110
chr10	Promoter (1-2kb)	HNRNPF	43395351	43395600	250	110
chr10	Promoter (1-2kb)	HNRNPF	43406051	43406550	500	130
chr10	Promoter (<=1kb)	SNORD3J	43417801	43418000	200	110
chr10	Promoter (1-2kb)	LINC02658	43776901	43777250	350	130
chr10	Promoter (<=1kb)	RASSF4	44969251	44969500	250	110
chr10	Promoter (<=1kb)	RASSF4	44971951	44972800	850	170
chr10	Promoter (1-2kb)	DEPP1	44976601	44976900	300	140
chr10	Promoter (1-2kb)	RSU1P2	45114151	45114500	350	120
chr10	Promoter (1-2kb)	RSU1P2	45133351	45133750	400	140
chr10	Promoter (1-2kb)	RSU1P2	45152551	45153050	500	170
chr10	Promoter (<=1kb)	ANKRD30BP3	45156851	45157050	200	120
chr10	Promoter (1-2kb)	ALOX5	45375851	45376450	600	120
chr10	Promoter (<=1kb)	MARCHF8	45462651	45463150	500	140
chr10	Promoter (1-2kb)	MARCHF8	45593101	45593350	250	150
chr10	Promoter (<=1kb)	NCOA4	46019901	46020400	500	130
chr10	Promoter (1-2kb)	NCOA4	46031651	46031950	300	120
chr10	Promoter (<=1kb)	ANTXRLP1	46273101	46273300	200	120
chr10	Promoter (<=1kb)	ANTXRL	46286251	46286750	500	160
chr10	Promoter (<=1kb)	ANTXRL	46287101	46287350	250	120
chr10	Promoter (<=1kb)	ANTXRL	46287951	46288150	200	110
chr10	Promoter (1-2kb)	ANTXRL	46288201	46288400	200	110
chr10	Promoter (1-2kb)	LINC00842	46396051	46396500	450	110
chr10	Promoter (<=1kb)	LINC00842	46398501	46398750	250	110
chr10	Promoter (1-2kb)	HNRNPA1P33	46414501	46414750	250	130
chr10	Promoter (<=1kb)	GPRIN2	46554301	46554650	350	220
chr10	Promoter (<=1kb)	GPRIN2	46555251	46555650	400	120
chr10	Promoter (1-2kb)	GPRIN2	46558351	46558800	450	180
chr10	Promoter (<=1kb)	LOC105378291	47206551	47206900	350	130
chr10	Promoter (1-2kb)	FRMPD2	48272351	48272600	250	120
chr10	Promoter (1-2kb)	MAPK8	48309301	48309550	250	110
chr10	Promoter (1-2kb)	ARHGAP22	48464951	48465200	250	160
chr10	Promoter (1-2kb)	ARHGAP22	48491701	48491950	250	110
chr10	Promoter (1-2kb)	ARHGAP22	48554901	48555350	450	110
chr10	Promoter (<=1kb)	WDFY4	48684801	48685100	300	110
chr10	Promoter (<=1kb)	ERCC6	49471251	49471500	250	130
chr10	Promoter (<=1kb)	OGDHL	49738601	49738800	200	140
chr10	Promoter (<=1kb)	OGDHL	49739951	49740200	250	120
chr10	Promoter (1-2kb)	OGDHL	49740551	49740750	200	120
chr10	Promoter (<=1kb)	OGDHL	49762251	49762500	250	120
chr10	Promoter (<=1kb)	TIMM23B-AGAP6	49971501	49971950	450	130
chr10	Promoter (<=1kb)	WASHC2A	50068551	50068800	250	120
chr10	Promoter (<=1kb)	ASAH2	50252301	50252500	200	120
chr10	Promoter (<=1kb)	ASAH2	50279601	50279800	200	110
chr10	Promoter (<=1kb)	SGMS1	50418101	50418350	250	120
chr10	Promoter (1-2kb)	SGMS1	50622051	50622550	500	110
chr10	Promoter (<=1kb)	ASAH2B	50740201	50740600	400	120
chr10	Promoter (1-2kb)	A1CF	50830401	50830650	250	110
chr10	Promoter (<=1kb)	A1CF	50885701	50885900	200	110
chr10	Promoter (<=1kb)	PRKG1	52128301	52128500	200	130
chr10	Promoter (<=1kb)	PCDH15	53906501	53906700	200	130
chr10	Promoter (<=1kb)	IPMK	58266751	58267100	350	130
chr10	Promoter (<=1kb)	CISD1	58269101	58269400	300	120
chr10	Promoter (<=1kb)	UBE2D1	58335601	58336450	850	120
chr10	Promoter (<=1kb)	FAM13C	59283051	59283350	300	120
chr10	Promoter (<=1kb)	FAM13C	59363151	59363500	350	110
chr10	Promoter (<=1kb)	SLC16A9	59736051	59736300	250	110
chr10	Promoter (<=1kb)	MRLN	59739301	59739600	300	120
chr10	Promoter (1-2kb)	CCDC6	59904801	59905200	400	110
chr10	Promoter (1-2kb)	ANK3	60043151	60043400	250	120
chr10	Promoter (<=1kb)	ANK3	60050551	60050950	400	130
chr10	Promoter (<=1kb)	CDK1	60778251	60778500	250	130
chr10	Promoter (<=1kb)	RHOBTB1	60887801	60888050	250	110
chr10	Promoter (1-2kb)	RHOBTB1	60942251	60942800	550	120
chr10	Promoter (<=1kb)	LOC107984236	60944401	60944700	300	110
chr10	Promoter (1-2kb)	CABCOCO1	61661451	61661700	250	120
chr10	Promoter (1-2kb)	ARID5B	62047801	62048000	200	170
chr10	Promoter (1-2kb)	ARID5B	62050851	62051300	450	110
chr10	Promoter (<=1kb)	RTKN2	62268151	62268400	250	110
chr10	Promoter (<=1kb)	LOC283045	62374851	62375100	250	110
chr10	Promoter (<=1kb)	EGR2	62818201	62818450	250	110
chr10	Promoter (1-2kb)	NRBF2	63134351	63134600	250	110
chr10	Promoter (<=1kb)	JMJD1C	63270151	63270400	250	110
chr10	Promoter (1-2kb)	MIR1296	63374251	63374450	200	120
chr10	Promoter (<=1kb)	LOC105378333	64038001	64038300	300	120
chr10	Promoter (<=1kb)	LOC124902439	64691751	64692000	250	130
chr10	Promoter (<=1kb)	CTNNA3	67763501	67763850	350	110
chr10	Promoter (<=1kb)	HERC4	68039401	68039600	200	110
chr10	Promoter (<=1kb)	CCAR1	68722151	68722500	350	120
chr10	Promoter (1-2kb)	DDX50	68918251	68918450	200	110
chr10	Promoter (<=1kb)	DDX50	68919301	68919500	200	110
chr10	Promoter (<=1kb)	VPS26A	69124001	69124300	300	110
chr10	Promoter (1-2kb)	HKDC1	69222051	69222400	350	150
chr10	Promoter (<=1kb)	HKDC1	69246401	69246650	250	110
chr10	Promoter (<=1kb)	HKDC1	69246801	69247000	200	130
chr10	Promoter (<=1kb)	HK1	69317551	69318100	550	130
chr10	Promoter (1-2kb)	HK1	69359901	69360250	350	120
chr10	Promoter (<=1kb)	TSPAN15	69483401	69483600	200	150
chr10	Promoter (1-2kb)	COL13A1	69800001	69800500	500	110
chr10	Promoter (<=1kb)	COL13A1	69954201	69954450	250	130
chr10	Promoter (<=1kb)	AIFM2	70133201	70133450	250	130
chr10	Promoter (1-2kb)	SAR1A	70160051	70160250	200	110
chr10	Promoter (<=1kb)	LRRC20	70382651	70382850	200	120
chr10	Promoter (<=1kb)	EIF4EBP2	70403601	70404000	400	110
chr10	Promoter (1-2kb)	NODAL	70449751	70450150	400	130
chr10	Promoter (1-2kb)	PALD1	70477101	70477400	300	120
chr10	Promoter (<=1kb)	PALD1	70479701	70480000	300	110
chr10	Promoter (<=1kb)	ADAMTS14	70671451	70671750	300	110
chr10	Promoter (<=1kb)	ADAMTS14	70673001	70673450	450	110
chr10	Promoter (1-2kb)	TBATA	70780651	70780900	250	110
chr10	Promoter (1-2kb)	TBATA	70786901	70787250	350	120
chr10	Promoter (<=1kb)	LINC02622	70938851	70939050	200	110
chr10	Promoter (<=1kb)	SLC29A3	71323551	71324000	450	120
chr10	Promoter (1-2kb)	LOC105378355	71551451	71551800	350	150
chr10	Promoter (1-2kb)	CDH23	71713651	71714000	350	150
chr10	Promoter (<=1kb)	C10orf105	71719501	71719750	250	110
chr10	Promoter (<=1kb)	C10orf105	71737551	71738000	450	120
chr10	Promoter (1-2kb)	VSIR	71756251	71756550	300	130
chr10	Promoter (<=1kb)	VSIR	71756701	71756900	200	120
chr10	Promoter (<=1kb)	VSIR	71757051	71757750	700	190
chr10	Promoter (1-2kb)	VSIR	71763401	71763650	250	110
chr10	Promoter (1-2kb)	VSIR	71775301	71775650	350	120
chr10	Promoter (<=1kb)	MIR7152	71790301	71790750	450	130
chr10	Promoter (<=1kb)	CDH23	71797251	71797600	350	120
chr10	Promoter (1-2kb)	PSAP	71826801	71827000	200	120
chr10	Promoter (<=1kb)	SPOCK2	72070001	72070250	250	160
chr10	Promoter (<=1kb)	SPOCK2	72089151	72089450	300	160
chr10	Promoter (<=1kb)	ASCC1	72134401	72134700	300	140
chr10	Promoter (1-2kb)	ASCC1	72175151	72175550	400	140
chr10	Promoter (<=1kb)	ASCC1	72204701	72205200	500	120
chr10	Promoter (<=1kb)	DDIT4	72273051	72273350	300	150
chr10	Promoter (<=1kb)	DNAJB12	72355101	72355400	300	170
chr10	Promoter (<=1kb)	MIR4676	72720651	72720950	300	140
chr10	Promoter (<=1kb)	NUDT13	73110801	73111300	500	130
chr10	Promoter (<=1kb)	FAM149B1	73229401	73229700	300	120
chr10	Promoter (<=1kb)	DNAJC9	73246501	73246850	350	110
chr10	Promoter (<=1kb)	DNAJC9-AS1	73247501	73248150	650	110
chr10	Promoter (<=1kb)	ANXA7	73413851	73414050	200	120
chr10	Promoter (<=1kb)	ANXA7	73414151	73414750	600	110
chr10	Promoter (<=1kb)	USP54	73553851	73554350	500	140
chr10	Promoter (1-2kb)	USP54	73578301	73578500	200	120
chr10	Promoter (<=1kb)	USP54	73626151	73626450	300	160
chr10	Promoter (<=1kb)	MYOZ1	73642101	73642400	300	120
chr10	Promoter (<=1kb)	BMS1P4-AGAP5	73729801	73730000	200	120
chr10	Promoter (<=1kb)	SEC24C	73760901	73761600	700	150
chr10	Promoter (<=1kb)	PLAU	73908951	73909650	700	130
chr10	Promoter (<=1kb)	C10orf55	73921451	73921900	450	130
chr10	Promoter (<=1kb)	VCL	73995151	73995450	300	190
chr10	Promoter (<=1kb)	VCL	73999001	73999350	350	110
chr10	Promoter (1-2kb)	VCL	73999501	73999750	250	130
chr10	Promoter (<=1kb)	ADK	74152201	74152550	350	160
chr10	Promoter (<=1kb)	KAT6B	74826051	74826450	400	160
chr10	Promoter (<=1kb)	ZNF503-AS1	75244051	75244300	250	110
chr10	Promoter (<=1kb)	ZNF503-AS1	75273351	75273550	200	110
chr10	Promoter (<=1kb)	ZNF503-AS1	75283401	75283900	500	120
chr10	Promoter (<=1kb)	LOC107984293	75429901	75430750	850	160
chr10	Promoter (1-2kb)	LRMDA	75433251	75433600	350	110
chr10	Promoter (1-2kb)	LRMDA	76462501	76463200	700	140
chr10	Promoter (<=1kb)	KCNMA1	77091551	77091850	300	110
chr10	Promoter (<=1kb)	KCNMA1	77309651	77310000	350	110
chr10	Promoter (<=1kb)	KCNMA1-AS3	77354901	77355250	350	110
chr10	Promoter (1-2kb)	KCNMA1	77405601	77406000	400	140
chr10	Promoter (<=1kb)	KCNMA1	77498351	77498650	300	110
chr10	Promoter (1-2kb)	DLG5-AS1	77928801	77929050	250	130
chr10	Promoter (1-2kb)	POLR3A	78017051	78017300	250	150
chr10	Promoter (<=1kb)	POLR3A	78029951	78030250	300	110
chr10	Promoter (<=1kb)	LOC124902468	78267601	78268000	400	120
chr10	Promoter (<=1kb)	ZMIZ1-AS1	79068051	79068550	500	110
chr10	Promoter (1-2kb)	ZMIZ1	79070951	79071200	250	110
chr10	Promoter (<=1kb)	ZMIZ1	79278001	79278250	250	110
chr10	Promoter (<=1kb)	ZCCHC24	79445701	79445950	250	150
chr10	Promoter (1-2kb)	SFTPA2	79561601	79561800	200	130
chr10	Promoter (1-2kb)	NUTM2E	79828451	79828900	450	110
chr10	Promoter (1-2kb)	SFTPD	79984101	79984350	250	110
chr10	Promoter (1-2kb)	ANXA11	80170451	80170850	400	110
chr10	Promoter (<=1kb)	ANXA11	80205001	80205200	200	110
chr10	Promoter (<=1kb)	DYDC1	80351901	80352300	400	110
chr10	Promoter (<=1kb)	TSPAN14	80460101	80460350	250	120
chr10	Promoter (<=1kb)	CDHR1	84201251	84201450	200	130
chr10	Promoter (<=1kb)	LINC02647	85432451	85432700	250	110
chr10	Promoter (1-2kb)	LINC01520	85447451	85447650	200	110
chr10	Promoter (1-2kb)	LDB3	86653201	86653400	200	120
chr10	Promoter (<=1kb)	LDB3	86691601	86691800	200	130
chr10	Promoter (<=1kb)	BMPR1A	86757501	86757700	200	120
chr10	Promoter (1-2kb)	MMRN2	86946251	86946450	200	110
chr10	Promoter (<=1kb)	ADIRF-AS1	86972201	86972500	300	150
chr10	Promoter (1-2kb)	FAM25A	87022251	87022550	300	130
chr10	Promoter (<=1kb)	GLUD1	87054801	87055350	550	110
chr10	Promoter (<=1kb)	GLUD1	87065651	87066000	350	110
chr10	Promoter (<=1kb)	GLUD1	87077201	87077500	300	110
chr10	Promoter (<=1kb)	GLUD1	87092851	87093450	600	120
chr10	Promoter (1-2kb)	SHLD2	87096251	87096600	350	110
chr10	Promoter (<=1kb)	FAM245A	87398301	87398600	300	130
chr10	Promoter (<=1kb)	LOC112268064	87504401	87504800	400	120
chr10	Promoter (<=1kb)	CFL1P1	87817801	87818200	400	140
chr10	Promoter (<=1kb)	PTEN	87864901	87865400	500	120
chr10	Promoter (1-2kb)	PTEN	87873101	87873350	250	160
chr10	Promoter (1-2kb)	PTEN	87873401	87873700	300	130
chr10	Promoter (<=1kb)	FAS	88953601	88953800	200	110
chr10	Promoter (<=1kb)	FAS	88989801	88990100	300	120
chr10	Promoter (<=1kb)	FAS	88990551	88991100	550	110
chr10	Promoter (<=1kb)	CH25H	89207951	89208250	300	110
chr10	Promoter (<=1kb)	LIPA	89251601	89252050	450	120
chr10	Promoter (1-2kb)	IFIT3	89330301	89330550	250	140
chr10	Promoter (<=1kb)	IFIT3	89332451	89332650	200	110
chr10	Promoter (<=1kb)	LOC107984252	90965751	90966000	250	130
chr10	Promoter (<=1kb)	TNKS2	91799201	91799400	200	140
chr10	Promoter (<=1kb)	FGFBP3	91910451	91910700	250	120
chr10	Promoter (<=1kb)	BTAF1	91956501	91956700	200	110
chr10	Promoter (<=1kb)	MARCHF5	92333851	92334300	450	110
chr10	Promoter (<=1kb)	IDE	92457401	92457600	200	130
chr10	Promoter (<=1kb)	IDE	92509301	92509600	300	110
chr10	Promoter (<=1kb)	KIF11	92591101	92591350	250	120
chr10	Promoter (<=1kb)	KIF11	92593351	92593600	250	140
chr10	Promoter (1-2kb)	EXOC6	92828351	92828600	250	110
chr10	Promoter (<=1kb)	EXOC6	92830751	92830950	200	140
chr10	Promoter (1-2kb)	EXOC6	92833101	92833350	250	110
chr10	Promoter (1-2kb)	CYP26A1	93071151	93071700	550	130
chr10	Promoter (<=1kb)	MYOF	93481501	93482650	1150	120
chr10	Promoter (<=1kb)	FRA10AC1	93702951	93703250	300	120
chr10	Promoter (<=1kb)	LGI1	93791601	93791850	250	120
chr10	Promoter (1-2kb)	SLC35G1	93895351	93896100	750	110
chr10	Promoter (<=1kb)	CYP2C8	95039951	95040200	250	120
chr10	Promoter (<=1kb)	ACSM6	95194401	95194600	200	120
chr10	Promoter (<=1kb)	PDLIM1	95291301	95291500	200	110
chr10	Promoter (<=1kb)	SORBS1	95414651	95414950	300	110
chr10	Promoter (<=1kb)	SORBS1	95441201	95441500	300	150
chr10	Promoter (1-2kb)	SORBS1	95480701	95481000	300	120
chr10	Promoter (1-2kb)	SORBS1	95481051	95481250	200	120
chr10	Promoter (<=1kb)	SORBS1	95492051	95492250	200	180
chr10	Promoter (<=1kb)	TCTN3	95693601	95693900	300	130
chr10	Promoter (<=1kb)	BLNK	96271101	96271450	350	110
chr10	Promoter (<=1kb)	DNTT	96303551	96303800	250	120
chr10	Promoter (<=1kb)	DNTT	96304001	96304250	250	110
chr10	Promoter (<=1kb)	OPALIN	96358851	96359150	300	120
chr10	Promoter (<=1kb)	TM9SF3	96585801	96586050	250	120
chr10	Promoter (1-2kb)	TM9SF3	96588701	96588900	200	150
chr10	Promoter (<=1kb)	LOC112268065	97195001	97195250	250	120
chr10	Promoter (<=1kb)	LOC112268065	97196451	97196700	250	170
chr10	Promoter (1-2kb)	ZDHHC16	97447901	97448100	200	140
chr10	Promoter (1-2kb)	UBTD1	97499951	97500300	350	150
chr10	Promoter (<=1kb)	AVPI1	97688151	97688500	350	120
chr10	Promoter (<=1kb)	ZFYVE27	97737751	97738050	300	110
chr10	Promoter (1-2kb)	ZFYVE27	97738451	97738750	300	110
chr10	Promoter (1-2kb)	R3HCC1L	98164301	98164600	300	110
chr10	Promoter (1-2kb)	HPS1	98421401	98421650	250	110
chr10	Promoter (<=1kb)	HPSE2	99234501	99234900	400	110
chr10	Promoter (<=1kb)	NKX2-3	99532151	99532700	550	110
chr10	Promoter (1-2kb)	SLC25A28	99618301	99618550	250	110
chr10	Promoter (1-2kb)	CUTC	99701001	99701250	250	110
chr10	Promoter (1-2kb)	CUTC	99704351	99704750	400	110
chr10	Promoter (<=1kb)	ABCC2	99843501	99844100	600	110
chr10	Promoter (1-2kb)	DNMBP	99887551	99887850	300	120
chr10	Promoter (<=1kb)	DNMBP	100008751	100009000	250	110
chr10	Promoter (<=1kb)	CWF19L1	100254651	100254950	300	140
chr10	Promoter (<=1kb)	NDUFB8	100527051	100527300	250	120
chr10	Promoter (<=1kb)	HIF1AN	100535451	100535750	300	160
chr10	Promoter (<=1kb)	PAX2	100734751	100734950	200	110
chr10	Promoter (1-2kb)	PAX2	100750201	100750500	300	120
chr10	Promoter (<=1kb)	SLF2	100913001	100913300	300	120
chr10	Promoter (<=1kb)	SLF2	100913451	100913700	250	140
chr10	Promoter (<=1kb)	LZTS2	100998501	100998850	350	110
chr10	Promoter (<=1kb)	PDZD7	101031901	101032200	300	120
chr10	Promoter (<=1kb)	KAZALD1	101060701	101061100	400	160
chr10	Promoter (<=1kb)	LBX1-AS1	101232901	101233100	200	110
chr10	Promoter (<=1kb)	BTRC	101353801	101354150	350	120
chr10	Promoter (<=1kb)	BTRC	101354351	101355000	650	110
chr10	Promoter (1-2kb)	FBXW4	101693801	101694150	350	130
chr10	Promoter (<=1kb)	OGA	101817551	101817900	350	120
chr10	Promoter (<=1kb)	OGA	101818301	101818700	400	150
chr10	Promoter (<=1kb)	KCNIP2-AS1	101818801	101819250	450	150
chr10	Promoter (<=1kb)	KCNIP2-AS1	101819451	101819700	250	140
chr10	Promoter (1-2kb)	KCNIP2	101841801	101842050	250	110
chr10	Promoter (1-2kb)	LDB1	102116051	102116250	200	110
chr10	Promoter (<=1kb)	PPRC1	102133601	102133950	350	170
chr10	Promoter (<=1kb)	GBF1	102246151	102246650	500	110
chr10	Promoter (<=1kb)	GBF1	102333301	102333500	200	120
chr10	Promoter (<=1kb)	NFKB2	102396601	102396850	250	110
chr10	Promoter (1-2kb)	NFKB2	102401901	102402200	300	120
chr10	Promoter (1-2kb)	PSD	102413051	102413300	250	120
chr10	Promoter (1-2kb)	CUEDC2	102425601	102426000	400	110
chr10	Promoter (<=1kb)	CUEDC2	102431901	102432150	250	120
chr10	Promoter (<=1kb)	MIR146B	102434851	102435550	700	120
chr10	Promoter (<=1kb)	MFSD13A	102470551	102470900	350	120
chr10	Promoter (1-2kb)	ACTR1A	102501151	102501400	250	210
chr10	Promoter (<=1kb)	ACTR1A	102502001	102502950	950	200
chr10	Promoter (<=1kb)	SUFU	102590851	102591100	250	130
chr10	Promoter (1-2kb)	TRIM8	102652201	102652400	200	110
chr10	Promoter (<=1kb)	BORCS7	102854301	102854550	250	130
chr10	Promoter (<=1kb)	NT5C2	103140951	103141150	200	120
chr10	Promoter (<=1kb)	NT5C2	103181601	103181850	250	110
chr10	Promoter (1-2kb)	NT5C2	103182651	103182850	200	110
chr10	Promoter (<=1kb)	TAF5	103368901	103369250	350	110
chr10	Promoter (<=1kb)	CALHM2	103450951	103451150	200	110
chr10	Promoter (1-2kb)	SH3PXD2A	103660151	103660450	300	110
chr10	Promoter (<=1kb)	SH3PXD2A	103854201	103854500	300	130
chr10	Promoter (<=1kb)	SH3PXD2A	103856551	103856750	200	110
chr10	Promoter (<=1kb)	STN1	103917351	103917650	300	180
chr10	Promoter (<=1kb)	SFR1	104121301	104122000	700	110
chr10	Promoter (<=1kb)	SFR1	104122201	104122550	350	120
chr10	Promoter (1-2kb)	LINC02620	104478501	104478700	200	120
chr10	Promoter (<=1kb)	XPNPEP1	109892251	109892450	200	120
chr10	Promoter (<=1kb)	ADD3	110015851	110016200	350	140
chr10	Promoter (<=1kb)	ADD3	110076551	110077050	500	120
chr10	Promoter (<=1kb)	ADD3	110078051	110078250	200	110
chr10	Promoter (1-2kb)	ADD3	110080801	110081100	300	120
chr10	Promoter (<=1kb)	MXI1	110209051	110209500	450	130
chr10	Promoter (1-2kb)	MXI1	110212051	110212550	500	110
chr10	Promoter (<=1kb)	SMNDC1	110304201	110304950	750	110
chr10	Promoter (<=1kb)	SMNDC1	110305051	110305250	200	130
chr10	Promoter (<=1kb)	DUSP5	110497151	110497750	600	120
chr10	Promoter (1-2kb)	RBM20	110824901	110825350	450	130
chr10	Promoter (<=1kb)	RBM20	110834701	110835000	300	140
chr10	Promoter (<=1kb)	PDCD4	110872951	110873150	200	110
chr10	Promoter (1-2kb)	PDCD4	110873801	110874150	350	120
chr10	Promoter (1-2kb)	PDCD4	110882651	110883000	350	110
chr10	Promoter (<=1kb)	GPAM	112213801	112214000	200	110
chr10	Promoter (<=1kb)	ACSL5	112376651	112376950	300	120
chr10	Promoter (<=1kb)	TCF7L2	113133451	113133650	200	130
chr10	Promoter (<=1kb)	MIR2110	114173051	114173450	400	140
chr10	Promoter (1-2kb)	AFAP1L2	114402351	114402750	400	110
chr10	Promoter (1-2kb)	ABLIM1	114466551	114466800	250	120
chr10	Promoter (1-2kb)	FHIP2A	114862651	114862850	200	120
chr10	Promoter (1-2kb)	LINC02626	114992701	114992900	200	110
chr10	Promoter (<=1kb)	ATRNL1	115300751	115300950	200	110
chr10	Promoter (<=1kb)	HSPA12A	116742051	116742350	300	130
chr10	Promoter (1-2kb)	MIR3663	117165651	117165850	200	150
chr10	Promoter (<=1kb)	KCNK18	117197101	117197300	200	110
chr10	Promoter (1-2kb)	SLC18A2	117239251	117239500	250	130
chr10	Promoter (<=1kb)	PDZD8	117374001	117374400	400	120
chr10	Promoter (<=1kb)	FAM204A	118327251	118327550	300	130
chr10	Promoter (<=1kb)	EIF3A	119059101	119059350	250	110
chr10	Promoter (<=1kb)	EIF3A	119080951	119081300	350	120
chr10	Promoter (<=1kb)	DENND10	119113851	119114200	350	130
chr10	Promoter (1-2kb)	RGS10	119517501	119517800	300	140
chr10	Promoter (<=1kb)	TIAL1	119592951	119593350	400	120
chr10	Promoter (<=1kb)	INPP5F	119724851	119725250	400	190
chr10	Promoter (1-2kb)	INPP5F	119821151	119821350	200	110
chr10	Promoter (1-2kb)	INPP5F	119821451	119821650	200	140
chr10	Promoter (1-2kb)	WDR11-DT	120849001	120849200	200	120
chr10	Promoter (<=1kb)	FGFR2	121525401	121525600	200	120
chr10	Promoter (1-2kb)	ATE1	121838801	121839050	250	110
chr10	Promoter (<=1kb)	TACC2	122019451	122019650	200	110
chr10	Promoter (<=1kb)	TACC2	122113851	122114100	250	110
chr10	Promoter (1-2kb)	TACC2	122165151	122165400	250	110
chr10	Promoter (<=1kb)	MIR3941	122416351	122416750	400	120
chr10	Promoter (<=1kb)	LOC105378525	122459101	122459300	200	120
chr10	Promoter (1-2kb)	DMBT1	122562701	122563250	550	130
chr10	Promoter (<=1kb)	DMBT1	122630401	122630600	200	110
chr10	Promoter (<=1kb)	DMBT1L1	122728951	122729250	300	110
chr10	Promoter (1-2kb)	DMBT1L1	122758601	122758900	300	120
chr10	Promoter (1-2kb)	LOC124900290	122816701	122816900	200	120
chr10	Promoter (1-2kb)	LOC124900290	122817251	122817450	200	110
chr10	Promoter (<=1kb)	FAM24B-CUZD1	122856151	122856400	250	110
chr10	Promoter (<=1kb)	C10orf88	122933251	122933550	300	110
chr10	Promoter (1-2kb)	ACADSB	123054301	123054650	350	110
chr10	Promoter (<=1kb)	GPR26	123666901	123667150	250	110
chr10	Promoter (<=1kb)	CPXM2	123942851	123943100	250	130
chr10	Promoter (<=1kb)	CPXM2	123943151	123943350	200	110
chr10	Promoter (1-2kb)	CHST15	124036851	124037050	200	110
chr10	Promoter (1-2kb)	OAT	124420651	124421050	400	120
chr10	Promoter (1-2kb)	NKX1-2	124448251	124448500	250	120
chr10	Promoter (<=1kb)	NKX1-2	124449351	124449600	250	120
chr10	Promoter (<=1kb)	LHPP	124611951	124612550	600	130
chr10	Promoter (1-2kb)	EDRF1	125733751	125733950	200	110
chr10	Promoter (<=1kb)	UROS	125799551	125800100	550	110
chr10	Promoter (1-2kb)	MIR4484	125821051	125821650	600	120
chr10	Promoter (<=1kb)	BCCIP	125823951	125824150	200	120
chr10	Promoter (<=1kb)	DHX32	125895901	125896150	250	170
chr10	Promoter (<=1kb)	FANK1	125896551	125896800	250	110
chr10	Promoter (1-2kb)	FANK1	125989701	125990000	300	110
chr10	Promoter (<=1kb)	FANK1	125995301	125995600	300	110
chr10	Promoter (1-2kb)	ADAM12	126072151	126072650	500	130
chr10	Promoter (1-2kb)	ADAM12	126156701	126156900	200	120
chr10	Promoter (1-2kb)	C10orf90	126505201	126505600	400	130
chr10	Promoter (1-2kb)	C10orf90	126526401	126526750	350	120
chr10	Promoter (1-2kb)	DOCK1	126904001	126904300	300	110
chr10	Promoter (1-2kb)	CLRN3	127891301	127891700	400	110
chr10	Promoter (<=1kb)	LOC124902557	127933551	127933750	200	120
chr10	Promoter (<=1kb)	MKI67	128102251	128102650	400	110
chr10	Promoter (<=1kb)	LINC02667	128912251	128912500	250	130
chr10	Promoter (1-2kb)	LOC124902559	129038451	129038750	300	110
chr10	Promoter (<=1kb)	LOC105378560	129702001	129702300	300	110
chr10	Promoter (1-2kb)	EBF3	129962401	129962600	200	110
chr10	Promoter (1-2kb)	EBF3	129970751	129971100	350	110
chr10	Promoter (<=1kb)	STK32C	132248051	132248550	500	140
chr10	Promoter (<=1kb)	LRRC27	132335351	132335900	550	170
chr10	Promoter (<=1kb)	LRRC27	132364301	132364550	250	140
chr10	Promoter (1-2kb)	LINC02870	132442851	132443100	250	110
chr10	Promoter (<=1kb)	LINC02870	132444301	132444800	500	130
chr10	Promoter (1-2kb)	INPP5A	132711451	132711900	450	110
chr10	Promoter (<=1kb)	KNDC1	133162801	133163200	400	120
chr10	Promoter (<=1kb)	KNDC1	133164551	133164850	300	120
chr10	Promoter (<=1kb)	PAOX	133380901	133381200	300	140
chr10	Promoter (<=1kb)	PAOX	133390501	133390700	200	110
chr10	Promoter (1-2kb)	SCART1	133457501	133457900	400	110
chr10	Promoter (<=1kb)	SCART1	133463351	133463750	400	110
chr10	Promoter (<=1kb)	SCART1	133466151	133466500	350	110
chr11	Promoter (<=1kb)	SCGB1C1	191851	192100	250	110
chr11	Promoter (<=1kb)	BET1L	206551	207100	550	140
chr11	Promoter (<=1kb)	PSMD13	243651	244000	350	110
chr11	Promoter (<=1kb)	IFITM2	308101	308650	550	110
chr11	Promoter (<=1kb)	IFITM1	313551	313900	350	140
chr11	Promoter (<=1kb)	IFITM1	315351	315600	250	130
chr11	Promoter (1-2kb)	B4GALNT4	368051	368400	350	120
chr11	Promoter (1-2kb)	ANO9	423251	423550	300	120
chr11	Promoter (<=1kb)	RASSF7	563051	563350	300	120
chr11	Promoter (<=1kb)	IRF7	615351	616100	750	130
chr11	Promoter (<=1kb)	TALDO1	763901	764150	250	120
chr11	Promoter (<=1kb)	SLC25A22	796551	796850	300	120
chr11	Promoter (<=1kb)	PANO1	797301	797650	350	130
chr11	Promoter (<=1kb)	CD151	835551	835950	400	110
chr11	Promoter (<=1kb)	CD151	836501	836800	300	130
chr11	Promoter (<=1kb)	TSPAN4	850801	851000	200	130
chr11	Promoter (<=1kb)	CHID1	871251	871450	200	110
chr11	Promoter (<=1kb)	CHID1	910401	910800	400	170
chr11	Promoter (<=1kb)	AP2A2	933401	933650	250	110
chr11	Promoter (<=1kb)	AP2A2	942601	942900	300	110
chr11	Promoter (<=1kb)	MUC6	1016551	1017300	750	250
chr11	Promoter (1-2kb)	MUC6	1017351	1018150	800	280
chr11	Promoter (<=1kb)	BRSK2	1391001	1391450	450	130
chr11	Promoter (1-2kb)	MOB2	1488351	1488600	250	110
chr11	Promoter (<=1kb)	KRTAP5-1	1585301	1585600	300	120
chr11	Promoter (<=1kb)	CTSD	1764301	1764600	300	160
chr11	Promoter (<=1kb)	SYT8	1832651	1832850	200	130
chr11	Promoter (<=1kb)	TNNT3	1924451	1924700	250	110
chr11	Promoter (<=1kb)	TSPAN32	2305551	2305950	400	110
chr11	Promoter (<=1kb)	CD81	2396351	2396550	200	110
chr11	Promoter (1-2kb)	TSSC4	2399051	2399400	350	120
[truncated: 10,315 more rows]

## Sheet: KASUMI1 C&R
Chromosome	Region	Gene name	start	end	size	Score
chr1	Promoter (1-2kb)	LOC101928626	629601	630100	500	570
chr1	Promoter (<=1kb)	LOC101928626	630751	631350	600	260
chr1	Promoter (<=1kb)	LOC105378947	631851	632350	500	310
chr1	Promoter (<=1kb)	LOC105378947	633851	634200	350	3660
chr1	Promoter (1-2kb)	LINC02593	921451	921650	200	110
chr1	Promoter (1-2kb)	B3GALT6	1234151	1234400	250	110
chr1	Promoter (1-2kb)	ACAP3	1292851	1293150	300	120
chr1	Promoter (<=1kb)	ANKRD65-AS1	1419001	1419250	250	120
chr1	Promoter (<=1kb)	ATAD3B	1482501	1482800	300	110
chr1	Promoter (<=1kb)	MMP23A	1699001	1699350	350	110
chr1	Promoter (<=1kb)	NADK	1780551	1780750	200	130
chr1	Promoter (1-2kb)	CFAP74	1958301	1958600	300	110
chr1	Promoter (<=1kb)	PEX10	2414301	2414550	250	130
chr1	Promoter (1-2kb)	PANK4	2522701	2522950	250	150
chr1	Promoter (<=1kb)	LOC124903825	2814351	2814550	200	110
chr1	Promoter (<=1kb)	PRDM16	3238601	3238800	200	120
chr1	Promoter (1-2kb)	PRDM16	3238951	3239150	200	120
chr1	Promoter (<=1kb)	MEGF6	3494551	3494850	300	120
chr1	Promoter (<=1kb)	HES3	6245151	6245500	350	110
chr1	Promoter (<=1kb)	ACOT7	6295001	6295400	400	130
chr1	Promoter (1-2kb)	ESPN	6453301	6453600	300	110
chr1	Promoter (<=1kb)	PLEKHG5	6470401	6470600	200	160
chr1	Promoter (<=1kb)	PLEKHG5	6486701	6486900	200	120
chr1	Promoter (<=1kb)	ZBTB48	6589601	6589800	200	110
chr1	Promoter (<=1kb)	CAMTA1	7705751	7706050	300	130
chr1	Promoter (1-2kb)	CAMTA1	7726701	7726900	200	110
chr1	Promoter (<=1kb)	CAMTA1	7727101	7727300	200	140
chr1	Promoter (1-2kb)	LOC124903833	7828551	7828900	350	130
chr1	Promoter (<=1kb)	RERE	8525301	8525850	550	130
chr1	Promoter (<=1kb)	RERE	8591551	8592000	450	110
chr1	Promoter (1-2kb)	GPR157	9127201	9127400	200	110
chr1	Promoter (<=1kb)	MIR34A	9152501	9153000	500	110
chr1	Promoter (<=1kb)	CTNNBIP1	9877201	9877450	250	110
chr1	Promoter (1-2kb)	UBE4B	10168951	10169200	250	120
chr1	Promoter (1-2kb)	UBE4B	10169251	10169550	300	150
chr1	Promoter (<=1kb)	CASZ1	10660451	10660700	250	110
chr1	Promoter (<=1kb)	MFN2	11991951	11992150	200	110
chr1	Promoter (1-2kb)	TNFRSF1B	12168851	12169250	400	130
chr1	Promoter (1-2kb)	VPS13D	12251551	12251800	250	110
chr1	Promoter (<=1kb)	VPS13D	12345801	12346050	250	110
chr1	Promoter (<=1kb)	VPS13D	12479251	12479600	350	120
chr1	Promoter (1-2kb)	CTRC	15436651	15436900	250	120
chr1	Promoter (1-2kb)	CLCNKB	16038151	16038350	200	120
chr1	Promoter (<=1kb)	EPHA2-AS1	16155301	16155550	250	110
chr1	Promoter (<=1kb)	ANO7L1	16216701	16216900	200	140
chr1	Promoter (<=1kb)	RNU1-1	16513501	16513900	400	140
chr1	Promoter (1-2kb)	NBPF1	16602751	16603050	300	140
chr1	Promoter (<=1kb)	NBPF1	16605801	16606500	700	130
chr1	Promoter (1-2kb)	NBPF1	16606701	16606900	200	120
chr1	Promoter (1-2kb)	NBPF1	16610401	16610700	300	110
chr1	Promoter (<=1kb)	NBPF1	16613351	16614250	900	160
chr1	Promoter (<=1kb)	NBPF1	16614401	16614850	450	130
chr1	Promoter (<=1kb)	LOC124900584	16626001	16626450	450	170
chr1	Promoter (<=1kb)	LOC124900584	16627201	16627400	200	110
chr1	Promoter (<=1kb)	LOC124900584	16629401	16629650	250	110
chr1	Promoter (<=1kb)	CROCCP2	16643301	16643800	500	130
chr1	Promoter (1-2kb)	ESPNP	16718751	16719100	350	150
chr1	Promoter (<=1kb)	ESPNP	16719151	16719600	450	120
chr1	Promoter (<=1kb)	ESPNP	16720201	16720550	350	120
chr1	Promoter (<=1kb)	ESPNP	16720651	16721200	550	140
chr1	Promoter (<=1kb)	MST1L	16759051	16759350	300	120
chr1	Promoter (1-2kb)	LOC112267871	16868851	16869050	200	120
chr1	Promoter (1-2kb)	LOC105376805	16887001	16887500	500	110
chr1	Promoter (<=1kb)	RNU1-2	16896351	16896700	350	120
chr1	Promoter (<=1kb)	CROCC	16945001	16945200	200	110
chr1	Promoter (1-2kb)	ATP13A2	17009901	17010350	450	130
chr1	Promoter (1-2kb)	ARHGEF10L	17695401	17695750	350	120
chr1	Promoter (<=1kb)	UBR4	19081351	19081550	200	120
chr1	Promoter (<=1kb)	UBR4	19081751	19081950	200	110
chr1	Promoter (<=1kb)	UBR4	19082301	19082500	200	130
chr1	Promoter (1-2kb)	CAPZB	19347751	19347950	200	120
chr1	Promoter (<=1kb)	TMCO4	19772351	19772650	300	110
chr1	Promoter (<=1kb)	TMCO4	19800251	19800500	250	140
chr1	Promoter (1-2kb)	RNF186	19816651	19817000	350	110
chr1	Promoter (<=1kb)	PLA2G2C	20175551	20175900	350	130
chr1	Promoter (<=1kb)	PLA2G2C	20186551	20186950	400	110
chr1	Promoter (1-2kb)	LINC01757	20244201	20244500	300	110
chr1	Promoter (<=1kb)	ECE1	21221301	21221750	450	130
chr1	Promoter (<=1kb)	ECE1	21257651	21258050	400	150
chr1	Promoter (1-2kb)	ECE1	21277451	21277650	200	140
chr1	Promoter (<=1kb)	ECE1	21289101	21289550	450	120
chr1	Promoter (<=1kb)	ECE1-AS1	21293501	21293800	300	150
chr1	Promoter (<=1kb)	ALPL	21573601	21573850	250	110
chr1	Promoter (<=1kb)	ALPL	21574101	21574600	500	150
chr1	Promoter (<=1kb)	LINC00339	22024101	22024500	400	140
chr1	Promoter (1-2kb)	C1QA	22638701	22639000	300	110
chr1	Promoter (1-2kb)	HNRNPR	23339701	23339900	200	120
chr1	Promoter (<=1kb)	ELOA-AS1	23772351	23772600	250	110
chr1	Promoter (1-2kb)	FUCA1	23866851	23867050	200	120
chr1	Promoter (1-2kb)	MYOM3	24110001	24110350	350	120
chr1	Promoter (1-2kb)	MYOM3	24114101	24114650	550	140
chr1	Promoter (<=1kb)	SRRM1	24643001	24643200	200	110
chr1	Promoter (<=1kb)	RSRP1	25247251	25247450	200	110
chr1	Promoter (<=1kb)	RHCE	25429001	25429200	200	110
chr1	Promoter (<=1kb)	LDLRAP1	25549751	25550000	250	110
chr1	Promoter (<=1kb)	MAN1C1	25617801	25618000	200	110
chr1	Promoter (<=1kb)	MAN1C1	25778401	25778600	200	120
chr1	Promoter (<=1kb)	PAQR7	25871251	25871500	250	110
chr1	Promoter (<=1kb)	EXTL1	26023951	26024300	350	170
chr1	Promoter (1-2kb)	EXTL1	26024401	26024650	250	140
chr1	Promoter (<=1kb)	TRIM63	26066851	26067200	350	120
chr1	Promoter (<=1kb)	C1orf232	26168901	26169150	250	120
chr1	Promoter (<=1kb)	CNKSR1	26179651	26179950	300	120
chr1	Promoter (1-2kb)	CEP85	26259551	26259750	200	170
chr1	Promoter (<=1kb)	UBXN11	26318801	26319050	250	120
chr1	Promoter (<=1kb)	CRYBG2	26352901	26353350	450	110
chr1	Promoter (<=1kb)	LOC101928728	26694851	26695100	250	120
chr1	Promoter (<=1kb)	PIGV	26790101	26790550	450	130
chr1	Promoter (<=1kb)	TRNP1	26995301	26995550	250	120
chr1	Promoter (<=1kb)	SLC9A1	27103401	27103650	250	120
chr1	Promoter (1-2kb)	WDTC1	27236301	27236500	200	110
chr1	Promoter (<=1kb)	TMEM222	27332701	27332950	250	140
chr1	Promoter (<=1kb)	FGR	27626251	27626550	300	120
chr1	Promoter (<=1kb)	THEMIS2	27879601	27879900	300	110
chr1	Promoter (<=1kb)	PHACTR4	28437651	28437950	300	110
chr1	Promoter (<=1kb)	RCC1	28510951	28511150	200	110
chr1	Promoter (<=1kb)	TRNAU1AP	28553301	28553550	250	120
chr1	Promoter (1-2kb)	TRNAU1AP	28555451	28555650	200	120
chr1	Promoter (<=1kb)	GMEB1	28668551	28668750	200	110
chr1	Promoter (1-2kb)	COL16A1	31669301	31669500	200	120
chr1	Promoter (<=1kb)	SPOCD1	31797751	31798000	250	110
chr1	Promoter (1-2kb)	PTP4A2	31939951	31940150	200	120
chr1	Promoter (<=1kb)	KPNA6	32157601	32157800	200	130
chr1	Promoter (<=1kb)	MTMR9LP	32239201	32239650	450	170
chr1	Promoter (<=1kb)	LCK	32252051	32252400	350	170
chr1	Promoter (1-2kb)	LCK	32252851	32253050	200	110
chr1	Promoter (<=1kb)	LCK	32274101	32274300	200	110
chr1	Promoter (1-2kb)	BSDC1	32392801	32393150	350	120
chr1	Promoter (1-2kb)	NHSL3	32767301	32767500	200	120
chr1	Promoter (1-2kb)	AK2	33038701	33038950	250	120
chr1	Promoter (<=1kb)	CSMD2	33625351	33625600	250	110
chr1	Promoter (<=1kb)	CSMD2	33708901	33709400	500	110
chr1	Promoter (1-2kb)	GJB3	34784051	34784250	200	120
chr1	Promoter (1-2kb)	TFAP2E-AS1	35575451	35575750	300	130
chr1	Promoter (<=1kb)	AGO3	36043401	36043600	200	130
chr1	Promoter (1-2kb)	SH3D21	36316951	36317350	400	120
chr1	Promoter (<=1kb)	OSCP1	36421351	36421550	200	110
chr1	Promoter (1-2kb)	MRPS15	36461301	36461600	300	110
chr1	Promoter (1-2kb)	EPHA10	37712851	37713150	300	120
chr1	Promoter (1-2kb)	INPP5B	37887001	37887250	250	110
chr1	Promoter (<=1kb)	INPP5B	37946251	37946450	200	130
chr1	Promoter (<=1kb)	MYCBP	38871351	38871650	300	130
chr1	Promoter (<=1kb)	NDUFS5	39026301	39026550	250	250
chr1	Promoter (<=1kb)	NDUFS5	39026801	39027000	200	160
chr1	Promoter (<=1kb)	MACF1	39106251	39106650	400	110
chr1	Promoter (1-2kb)	MACF1	39350751	39351100	350	140
chr1	Promoter (<=1kb)	RLF	40160901	40161150	250	140
chr1	Promoter (<=1kb)	HIVEP3	41580201	41580400	200	140
chr1	Promoter (<=1kb)	HIVEP3	41580701	41580950	250	190
chr1	Promoter (1-2kb)	LOC124904161	42037901	42038200	300	120
chr1	Promoter (<=1kb)	CCDC30	42607701	42607900	200	110
chr1	Promoter (1-2kb)	PPIH	42666801	42667000	200	120
chr1	Promoter (1-2kb)	TMEM269	42786301	42786600	300	120
chr1	Promoter (1-2kb)	TIE1	43311151	43311350	200	120
chr1	Promoter (<=1kb)	CDC20	43360401	43360650	250	120
chr1	Promoter (1-2kb)	SZT2	43427651	43427900	250	110
chr1	Promoter (<=1kb)	ST3GAL3	43705351	43705700	350	110
chr1	Promoter (1-2kb)	ST3GAL3-AS1	43725201	43725400	200	110
chr1	Promoter (<=1kb)	IPO13	43956451	43956800	350	130
chr1	Promoter (<=1kb)	ARMH1	44723401	44723800	400	120
chr1	Promoter (<=1kb)	MUTYH	45331851	45332150	300	120
chr1	Promoter (<=1kb)	PRDX1	45522101	45522400	300	160
chr1	Promoter (<=1kb)	RAD54L	46258351	46258650	300	120
chr1	Promoter (<=1kb)	LINC01398	46448651	46449050	400	110
chr1	Promoter (<=1kb)	TMEM275	46535051	46535250	200	120
chr1	Promoter (<=1kb)	ATPAF1	46665701	46666050	350	110
chr1	Promoter (1-2kb)	EFCAB14-AS1	46676051	46676250	200	110
chr1	Promoter (1-2kb)	CYP4A11	46932051	46932250	200	120
chr1	Promoter (<=1kb)	TAL1	47224751	47225050	300	130
chr1	Promoter (1-2kb)	DMRTA2	50420301	50420550	250	110
chr1	Promoter (<=1kb)	LINC01562	51235351	51235550	200	110
chr1	Promoter (<=1kb)	TTC39A	51321401	51321700	300	110
chr1	Promoter (<=1kb)	TTC39A	51331501	51331700	200	110
chr1	Promoter (1-2kb)	TTC39A	51343151	51343350	200	120
chr1	Promoter (<=1kb)	EPS15	51519901	51520100	200	110
chr1	Promoter (<=1kb)	NRDC	51877751	51878100	350	110
chr1	Promoter (<=1kb)	TXNDC12	52023201	52023550	350	130
chr1	Promoter (<=1kb)	GPX7	52603151	52603350	200	110
chr1	Promoter (1-2kb)	LDLRAD1	54016601	54016800	200	110
chr1	Promoter (1-2kb)	CDCP2	54151201	54151550	350	150
chr1	Promoter (1-2kb)	MRPL37	54185101	54185350	250	120
chr1	Promoter (1-2kb)	ACOT11	54543601	54543800	200	110
chr1	Promoter (<=1kb)	ACOT11	54548801	54549150	350	180
chr1	Promoter (1-2kb)	ACOT11	54549301	54549700	400	140
chr1	Promoter (1-2kb)	LOC124904182	54794651	54794850	200	110
chr1	Promoter (<=1kb)	BSND	54998601	54998800	200	110
chr1	Promoter (1-2kb)	LOC112267900	56962651	56962850	200	110
chr1	Promoter (<=1kb)	HSD52	59198251	59198500	250	120
chr1	Promoter (1-2kb)	FGGY	59298601	59298850	250	110
chr1	Promoter (<=1kb)	FGGY	59511501	59511700	200	120
chr1	Promoter (<=1kb)	FGGY	59554301	59554500	200	110
chr1	Promoter (<=1kb)	FGGY	59755851	59756150	300	110
chr1	Promoter (<=1kb)	PATJ	62120751	62120950	200	140
chr1	Promoter (<=1kb)	KANK4	62272101	62272300	200	150
chr1	Promoter (<=1kb)	DOCK7	62510951	62511300	350	140
chr1	Promoter (1-2kb)	ITGB3BP	63452851	63453150	300	140
chr1	Promoter (<=1kb)	ITGB3BP	63458001	63458200	200	130
chr1	Promoter (<=1kb)	PGM1	63623201	63623400	200	120
chr1	Promoter (1-2kb)	ROR1-AS1	64173101	64173300	200	110
chr1	Promoter (<=1kb)	DNAJC6	65247551	65247800	250	120
chr1	Promoter (1-2kb)	PDE4B	66356401	66356600	200	120
chr1	Promoter (1-2kb)	PDE4B	66358851	66359150	300	130
chr1	Promoter (1-2kb)	SGIP1	66616951	66617200	250	110
chr1	Promoter (<=1kb)	GADD45A	67686451	67686800	350	120
chr1	Promoter (1-2kb)	LRRC7-AS1	70020351	70020550	200	120
chr1	Promoter (<=1kb)	CTH	70411501	70411700	200	110
chr1	Promoter (<=1kb)	ZRANB2-AS1	71048751	71049050	300	110
chr1	Promoter (<=1kb)	RABGGTB	75785901	75786100	200	110
chr1	Promoter (1-2kb)	FUBP1	77950601	77950800	200	120
chr1	Promoter (1-2kb)	FUBP1	77950901	77951100	200	140
chr1	Promoter (1-2kb)	ADGRL2	81953701	81954050	350	120
chr1	Promoter (<=1kb)	PRKACB	84078651	84079100	450	140
chr1	Promoter (<=1kb)	UOX	84365801	84366000	200	120
chr1	Promoter (<=1kb)	LPAR3	84892801	84893000	200	110
chr1	Promoter (1-2kb)	DNAI3	85001051	85001450	400	110
chr1	Promoter (<=1kb)	MCOLN3	85047301	85047650	350	150
chr1	Promoter (<=1kb)	CLCA4-AS1	86702551	86703050	500	110
chr1	Promoter (<=1kb)	SELENOF	86913851	86914550	700	130
chr1	Promoter (<=1kb)	LOC105378842	89127451	89127800	350	130
chr1	Promoter (<=1kb)	LRRC8D	89843451	89843750	300	120
chr1	Promoter (<=1kb)	LRRC8D	89847201	89847400	200	130
chr1	Promoter (1-2kb)	GFI1	92482601	92482850	250	150
chr1	Promoter (<=1kb)	GFI1	92483101	92483300	200	160
chr1	Promoter (<=1kb)	MTF2	93079801	93080050	250	120
chr1	Promoter (<=1kb)	BCAR3	93775101	93775350	250	120
chr1	Promoter (<=1kb)	ARHGAP29-AS1	94286251	94286450	200	130
chr1	Promoter (<=1kb)	SLC44A3-AS1	94742851	94743050	200	110
chr1	Promoter (1-2kb)	MIR378G	94747101	94747300	200	120
chr1	Promoter (1-2kb)	MIR378G	94747751	94747950	200	120
chr1	Promoter (<=1kb)	LINC02785	108051101	108051450	350	140
chr1	Promoter (<=1kb)	STXBP3	108747401	108747700	300	110
chr1	Promoter (<=1kb)	AKNAD1	108851651	108851900	250	110
chr1	Promoter (<=1kb)	ELAPOR1	109199951	109200200	250	110
chr1	Promoter (<=1kb)	AMPD2	109619201	109619500	300	110
chr1	Promoter (<=1kb)	GSTM4	109658651	109658950	300	150
chr1	Promoter (<=1kb)	GSTM4	109659001	109659400	400	110
chr1	Promoter (<=1kb)	SLC6A17-AS1	110171601	110171800	200	150
chr1	Promoter (1-2kb)	KCNC4	110221601	110221900	300	110
chr1	Promoter (1-2kb)	KCND3-IT1	111854801	111855000	200	120
chr1	Promoter (<=1kb)	ST7L	112610701	112611100	400	110
chr1	Promoter (<=1kb)	RHOC	112705301	112705550	250	110
chr1	Promoter (<=1kb)	LINC01356	112826501	112826750	250	110
chr1	Promoter (<=1kb)	LINC01356	112851551	112851750	200	110
chr1	Promoter (<=1kb)	SLC16A1	112955201	112955600	400	120
chr1	Promoter (1-2kb)	SLC16A1	112958851	112959050	200	110
chr1	Promoter (1-2kb)	DCLRE1B	113903351	113903600	250	110
chr1	Promoter (1-2kb)	VANGL1	115673001	115673200	200	110
chr1	Promoter (<=1kb)	LINC02868	116694801	116695200	400	120
chr1	Promoter (<=1kb)	TTF2	117092451	117092650	200	110
chr1	Promoter (1-2kb)	TRIM45	117116801	117117000	200	110
chr1	Promoter (<=1kb)	MAN1A2	117366051	117366450	400	120
chr1	Promoter (1-2kb)	GDAP2	117927601	117927800	200	130
chr1	Promoter (<=1kb)	SPAG17	118082101	118082600	500	110
chr1	Promoter (<=1kb)	WARS2-AS1	119146951	119147150	200	130
chr1	Promoter (<=1kb)	PHGDH	119709001	119709200	200	120
chr1	Promoter (1-2kb)	PHGDH	119741201	119741400	200	120
chr1	Promoter (1-2kb)	LOC112268273	143540101	143540300	200	120
chr1	Promoter (<=1kb)	NBPF20	145425651	145426000	350	200
chr1	Promoter (<=1kb)	GPR89A	145645851	145646100	250	120
chr1	Promoter (1-2kb)	ITGA10	145911401	145911600	200	110
chr1	Promoter (1-2kb)	BCL9	147604551	147604900	350	110
chr1	Promoter (<=1kb)	RNVU1-7	148037901	148038100	200	120
chr1	Promoter (<=1kb)	LOC101927468	148254851	148255050	200	140
chr1	Promoter (<=1kb)	MIR5087	148334351	148334900	550	140
chr1	Promoter (1-2kb)	PDE4DIP	148885201	148885400	200	110
chr1	Promoter (<=1kb)	VPS45	150108701	150108950	250	120
chr1	Promoter (<=1kb)	PRPF3	150345801	150346100	300	110
chr1	Promoter (1-2kb)	FALEC	150517501	150517800	300	110
chr1	Promoter (<=1kb)	ADAMTSL4-AS1	150574651	150574850	200	120
chr1	Promoter (<=1kb)	ADAMTSL4-AS1	150575101	150575300	200	120
chr1	Promoter (<=1kb)	C1orf56	151047501	151047800	300	120
chr1	Promoter (<=1kb)	TNFAIP8L2-SCNM1	151156701	151156900	200	130
chr1	Promoter (1-2kb)	LINGO4	151807051	151807350	300	110
chr1	Promoter (1-2kb)	THEM4	151892801	151893150	350	130
chr1	Promoter (<=1kb)	NBPF18P	152019151	152019450	300	110
chr1	Promoter (<=1kb)	FLG-AS1	152311801	152312100	300	120
chr1	Promoter (1-2kb)	LCE6A	152840901	152841200	300	110
chr1	Promoter (<=1kb)	LORICRIN	153259251	153259600	350	120
chr1	Promoter (<=1kb)	S100A16	153607801	153608000	200	160
chr1	Promoter (<=1kb)	SNORA58B	154259051	154259400	350	120
chr1	Promoter (<=1kb)	AQP10	154321151	154321400	250	130
chr1	Promoter (<=1kb)	SHE	154489401	154489700	300	130
chr1	Promoter (1-2kb)	SHE	154490201	154490450	250	130
chr1	Promoter (<=1kb)	TDRD10	154540801	154541000	200	120
chr1	Promoter (1-2kb)	KCNN3	154857751	154858250	500	140
chr1	Promoter (<=1kb)	DCST2	155030401	155030700	300	130
chr1	Promoter (1-2kb)	DCST1-AS1	155044701	155045000	300	110
chr1	Promoter (<=1kb)	GBA1LP	155226501	155226700	200	110
chr1	Promoter (<=1kb)	GBA1LP	155226801	155227000	200	140
chr1	Promoter (1-2kb)	RUSC1	155327201	155327450	250	140
chr1	Promoter (1-2kb)	GON4L	155754151	155754400	250	140
chr1	Promoter (<=1kb)	LMNA	156083351	156083600	250	110
chr1	Promoter (1-2kb)	LMNA	156100351	156100700	350	120
chr1	Promoter (<=1kb)	SEMA4A	156159701	156159900	200	130
chr1	Promoter (1-2kb)	BGLAP	156243651	156243850	200	130
chr1	Promoter (<=1kb)	RHBG	156382701	156382900	200	110
chr1	Promoter (<=1kb)	RHBG	156383301	156383500	200	130
chr1	Promoter (<=1kb)	NES	156678251	156678450	200	140
chr1	Promoter (1-2kb)	PYHIN1	158940301	158940700	400	120
chr1	Promoter (<=1kb)	CRP	159713201	159713450	250	110
chr1	Promoter (<=1kb)	SNHG28	159840101	159840300	200	110
chr1	Promoter (<=1kb)	CASQ1	160191051	160191250	200	130
chr1	Promoter (1-2kb)	VANGL2	160420751	160421000	250	110
chr1	Promoter (<=1kb)	SLAMF6	160522701	160522950	250	130
chr1	Promoter (<=1kb)	CD48	160711301	160711500	200	120
chr1	Promoter (<=1kb)	CD244	160862051	160862250	200	110
chr1	Promoter (<=1kb)	USF1	161044251	161044450	200	120
chr1	Promoter (<=1kb)	USF1	161045801	161046100	300	120
chr1	Promoter (<=1kb)	DEDD	161132151	161132500	350	120
chr1	Promoter (<=1kb)	USP21	161161901	161162300	400	110
chr1	Promoter (<=1kb)	PPOX	161168101	161168300	200	110
chr1	Promoter (<=1kb)	B4GALT3	161178101	161178400	300	110
chr1	Promoter (<=1kb)	NDUFS2	161212551	161212850	300	120
chr1	Promoter (<=1kb)	TOMM40L	161225501	161225700	200	110
chr1	Promoter (<=1kb)	NR1I3	161230651	161230900	250	120
chr1	Promoter (<=1kb)	NR1I3	161238101	161238300	200	120
chr1	Promoter (<=1kb)	FCGR2A	161513501	161513700	200	120
chr1	Promoter (<=1kb)	FCRLB	161721901	161722300	400	110
chr1	Promoter (<=1kb)	OLFML2B	161984151	161984600	450	180
chr1	Promoter (<=1kb)	UAP1	162562501	162562750	250	170
chr1	Promoter (<=1kb)	NUF2	163321851	163322100	250	140
chr1	Promoter (1-2kb)	PBX1	164557201	164557500	300	140
chr1	Promoter (<=1kb)	RXRG	165424401	165424600	200	120
chr1	Promoter (<=1kb)	LRRC52-AS1	165500651	165500950	300	120
chr1	Promoter (<=1kb)	MAEL	167003801	167004150	350	120
chr1	Promoter (<=1kb)	GPA33	167089051	167089400	350	110
chr1	Promoter (<=1kb)	LINC01363	167195151	167195350	200	110
chr1	Promoter (<=1kb)	MPZL1	167766501	167766700	200	110
chr1	Promoter (<=1kb)	MPZL1	167774401	167774600	200	110
chr1	Promoter (<=1kb)	DCAF6	167935201	167935400	200	150
chr1	Promoter (<=1kb)	DCAF6	167935651	167936000	350	110
chr1	Promoter (<=1kb)	GPR161	168088301	168088600	300	110
chr1	Promoter (<=1kb)	ATP1B1	169107501	169107700	200	130
chr1	Promoter (1-2kb)	LOC101928628	169762451	169762800	350	150
chr1	Promoter (1-2kb)	LOC101928628	169766601	169766850	250	110
chr1	Promoter (1-2kb)	C1orf105	172449651	172450000	350	110
chr1	Promoter (<=1kb)	SUCO	172531401	172531650	250	110
chr1	Promoter (1-2kb)	SUCO	172534551	172534750	200	120
chr1	Promoter (<=1kb)	GAS5	173867601	173867900	300	160
chr1	Promoter (<=1kb)	RABGAP1L	174964551	174964850	300	120
chr1	Promoter (1-2kb)	RASAL2	178457801	178458250	450	110
chr1	Promoter (<=1kb)	AXDND1	179369701	179369900	200	110
chr1	Promoter (1-2kb)	AXDND1	179549551	179549800	250	110
chr1	Promoter (1-2kb)	TDRD5	179638151	179638400	250	120
chr1	Promoter (1-2kb)	OVAAL	180563351	180563550	200	110
chr1	Promoter (<=1kb)	MR1	181044851	181045050	200	110
chr1	Promoter (<=1kb)	RGSL1	182555151	182555500	350	130
chr1	Promoter (1-2kb)	RNASEL	182590551	182590750	200	130
chr1	Promoter (1-2kb)	NCF2	183567701	183567950	250	110
chr1	Promoter (<=1kb)	COLGALT2	183945451	183945650	200	110
chr1	Promoter (<=1kb)	TSEN15	184055051	184055250	200	110
chr1	Promoter (1-2kb)	LINC01036	187074601	187074800	200	110
chr1	Promoter (<=1kb)	LOC105371664	192629001	192629200	200	110
chr1	Promoter (1-2kb)	MIR4426	192714101	192714400	300	130
chr1	Promoter (<=1kb)	MIR1278	193136751	193137050	300	120
chr1	Promoter (<=1kb)	CDC73	193186451	193186950	500	110
chr1	Promoter (<=1kb)	CFH	196690151	196690350	200	110
chr1	Promoter (1-2kb)	CFHR4	196916451	196916800	350	120
chr1	Promoter (<=1kb)	CRB1	197442551	197442850	300	110
chr1	Promoter (<=1kb)	DENND1B	197774601	197774850	250	140
chr1	Promoter (1-2kb)	GPR25	200870901	200871250	350	110
chr1	Promoter (<=1kb)	KIF21B	201022601	201022850	250	160
chr1	Promoter (1-2kb)	LOC101929305	201029701	201029950	250	140
chr1	Promoter (<=1kb)	LOC101929305	201030201	201030450	250	150
chr1	Promoter (<=1kb)	TNNT2	201363651	201363950	300	130
chr1	Promoter (<=1kb)	IPO9-AS1	201828801	201829050	250	160
chr1	Promoter (<=1kb)	LGR6	202225901	202226150	250	120
chr1	Promoter (1-2kb)	UBE2T	202339851	202340050	200	110
chr1	Promoter (<=1kb)	PPP1R12B	202567051	202567250	200	120
chr1	Promoter (<=1kb)	MGAT4EP	202819351	202819800	450	140
chr1	Promoter (1-2kb)	CYB5R1	202968701	202968950	250	110
chr1	Promoter (<=1kb)	MGAT4FP	202987701	202987900	200	110
chr1	Promoter (<=1kb)	TMEM183A	203015251	203015450	200	140
chr1	Promoter (<=1kb)	TMEM183A	203015651	203015900	250	120
chr1	Promoter (<=1kb)	PPFIA4	203050551	203051000	450	130
chr1	Promoter (1-2kb)	PPFIA4	203064001	203064200	200	110
chr1	Promoter (<=1kb)	PPFIA4	203075201	203075400	200	110
chr1	Promoter (<=1kb)	SOX13	204121601	204121900	300	110
chr1	Promoter (1-2kb)	ETNK2	204137301	204137600	300	110
chr1	Promoter (<=1kb)	REN	204166701	204166950	250	160
chr1	Promoter (<=1kb)	PLEKHA6	204359901	204360100	200	110
chr1	Promoter (1-2kb)	MDM4	204526701	204527050	350	120
chr1	Promoter (1-2kb)	NFASC	204922051	204922400	350	110
chr1	Promoter (<=1kb)	LEMD1	205421601	205421800	200	120
chr1	Promoter (<=1kb)	SLC45A3	205681251	205681600	350	110
chr1	Promoter (<=1kb)	SLC41A1	205814601	205814800	200	140
chr1	Promoter (1-2kb)	SLC41A1	205814851	205815150	300	130
chr1	Promoter (1-2kb)	PM20D1	205843751	205844300	550	120
chr1	Promoter (<=1kb)	CTSE	206022051	206022450	400	120
chr1	Promoter (<=1kb)	IKBKE	206472801	206473150	350	110
chr1	Promoter (<=1kb)	IL10	206770801	206771200	400	150
chr1	Promoter (<=1kb)	C4BPA	207103051	207103350	300	120
chr1	Promoter (<=1kb)	LINC02942	207240001	207240300	300	130
chr1	Promoter (1-2kb)	LOC124904498	207414601	207414850	250	120
chr1	Promoter (<=1kb)	CD46	207752551	207753000	450	130
chr1	Promoter (<=1kb)	KCNH1	211018851	211019050	200	110
chr1	Promoter (<=1kb)	KCNH1	211102551	211102850	300	140
chr1	Promoter (<=1kb)	RCOR3	211258401	211258600	200	110
chr1	Promoter (<=1kb)	NEK2-DT	211675901	211676100	200	120
chr1	Promoter (<=1kb)	NEK2-DT	211676451	211676650	200	120
chr1	Promoter (<=1kb)	LINC02608	212226101	212226350	250	110
chr1	Promoter (1-2kb)	LINC02608	212236451	212236650	200	110
chr1	Promoter (<=1kb)	BATF3	212688001	212688250	250	110
chr1	Promoter (<=1kb)	SPATA45	212846551	212846800	250	120
chr1	Promoter (1-2kb)	RPS6KC1	213490401	213490600	200	110
chr1	Promoter (<=1kb)	CENPF	214655301	214655600	300	160
chr1	Promoter (<=1kb)	KCNK2	215080701	215081100	400	110
chr1	Promoter (<=1kb)	LINC02869	218510701	218511100	400	130
chr1	Promoter (<=1kb)	LOC107984018	219432801	219433200	400	110
chr1	Promoter (1-2kb)	MIA3	222619651	222619950	300	110
chr1	Promoter (1-2kb)	MIA3	222629551	222629750	200	130
chr1	Promoter (<=1kb)	NVL	224233851	224234050	200	110
chr1	Promoter (<=1kb)	NVL	224294801	224295000	200	110
chr1	Promoter (1-2kb)	CNIH3-AS1	224732601	224732850	250	130
chr1	Promoter (1-2kb)	LOC107985352	225734101	225734400	300	140
chr1	Promoter (<=1kb)	EPHX1	225810301	225810500	200	110
chr1	Promoter (<=1kb)	PARP1	226373251	226373500	250	120
chr1	Promoter (1-2kb)	ITPKB-IT1	226676801	226677150	350	110
chr1	Promoter (<=1kb)	LINC02809	228075851	228076150	300	110
chr1	Promoter (<=1kb)	OBSCN	228304551	228304750	200	120
chr1	Promoter (1-2kb)	OBSCN	228305451	228305700	250	110
chr1	Promoter (<=1kb)	OBSCN	228371901	228372150	250	140
chr1	Promoter (1-2kb)	GALNT2	230068601	230068850	250	110
chr1	Promoter (1-2kb)	CAPN9	230749401	230749700	300	120
chr1	Promoter (1-2kb)	GNPAT	231272951	231273250	300	130
chr1	Promoter (<=1kb)	LOC122526782	231528501	231528800	300	110
chr1	Promoter (<=1kb)	LINC00582	231611751	231611950	200	110
chr1	Promoter (<=1kb)	DISC1	231625901	231626250	350	120
chr1	Promoter (1-2kb)	SIPA1L2	232461001	232461350	350	110
chr1	Promoter (<=1kb)	SIPA1L2	232494001	232494200	200	110
chr1	Promoter (<=1kb)	PCNX2	233295301	233295500	200	130
chr1	Promoter (<=1kb)	SLC35F3	234213551	234214000	450	110
chr1	Promoter (1-2kb)	TARBP1	234480451	234480700	250	110
chr1	Promoter (1-2kb)	IRF2BP2	234612001	234612450	450	140
chr1	Promoter (<=1kb)	GNG4	235594751	235595000	250	120
chr1	Promoter (<=1kb)	LYST	235738801	235739000	200	120
chr1	Promoter (<=1kb)	GPR137B	236167501	236167750	250	130
chr1	Promoter (1-2kb)	ACTN2	236757151	236757600	450	110
chr1	Promoter (1-2kb)	LINC01139	238487551	238487750	200	110
chr1	Promoter (1-2kb)	CHRM3	239410101	239410300	200	120
chr1	Promoter (1-2kb)	CHRM3-AS1	239898451	239898750	300	120
chr1	Promoter (1-2kb)	AKT3	243563601	243564000	400	110
chr1	Promoter (1-2kb)	LOC105373262	244323301	244323600	300	120
chr1	Promoter (1-2kb)	HNRNPU	244865951	244866200	250	110
chr1	Promoter (<=1kb)	KIF26B	245153401	245154050	650	110
chr1	Promoter (1-2kb)	SMYD3	246415601	246416050	450	110
chr1	Promoter (<=1kb)	TFB2M	246564951	246565350	400	110
chr1	Promoter (<=1kb)	SCCPDH	246723151	246723450	300	120
chr1	Promoter (<=1kb)	ZNF670	247079551	247079800	250	140
chr1	Promoter (1-2kb)	ZNF124	247151151	247151350	200	140
chr1	Promoter (1-2kb)	ZNF496-DT	247356151	247356350	200	110
chr1	Promoter (<=1kb)	GCSAML	247548251	247548750	500	160
chr1	Promoter (<=1kb)	OR2T29	248562651	248562850	200	110
chr1	Promoter (<=1kb)	ZNF692	248854151	248854350	200	110
chr10	Promoter (1-2kb)	ZMYND11	238501	238700	200	120
chr10	Promoter (<=1kb)	ZMYND11	238801	239000	200	110
chr10	Promoter (<=1kb)	DIP2C	329351	329600	250	120
chr10	Promoter (<=1kb)	DIP2C	329701	329950	250	190
chr10	Promoter (1-2kb)	NA	651951	652250	300	110
chr10	Promoter (<=1kb)	DIP2C	690351	690650	300	110
chr10	Promoter (<=1kb)	LARP4B	863351	863650	300	160
chr10	Promoter (<=1kb)	LARP4B	863901	864200	300	170
chr10	Promoter (<=1kb)	LARP4B	865101	865350	250	140
chr10	Promoter (1-2kb)	LARP4B	875001	875250	250	110
chr10	Promoter (1-2kb)	LARP4B	905501	905750	250	110
chr10	Promoter (1-2kb)	WDR37	1054551	1054750	200	150
chr10	Promoter (<=1kb)	WDR37	1057251	1057550	300	210
chr10	Promoter (1-2kb)	WDR37	1104501	1104700	200	120
chr10	Promoter (1-2kb)	ADARB2	1201451	1201700	250	150
chr10	Promoter (<=1kb)	ADARB2	1736451	1736650	200	110
chr10	Promoter (1-2kb)	LINC00701	2316451	2316650	200	120
chr10	Promoter (1-2kb)	PITRM1	3139551	3139800	250	120
chr10	Promoter (1-2kb)	LOC105376357	3395301	3395550	250	140
chr10	Promoter (1-2kb)	LOC107984195	4023451	4023650	200	150
chr10	Promoter (<=1kb)	AKR1E2	4825951	4826150	200	120
chr10	Promoter (<=1kb)	AKR1E2	4833401	4833600	200	140
chr10	Promoter (1-2kb)	AKR1C1	4967101	4967300	200	120
chr10	Promoter (<=1kb)	NET1	5413101	5413300	200	110
chr10	Promoter (1-2kb)	LASTR	5594701	5595050	350	130
chr10	Promoter (1-2kb)	ASB13	5640401	5640600	200	120
chr10	Promoter (1-2kb)	ASB13	5653101	5653450	350	120
chr10	Promoter (<=1kb)	TASOR2	5684601	5684850	250	120
chr10	Promoter (1-2kb)	TASOR2	5697201	5697750	550	130
chr10	Promoter (<=1kb)	TASOR2	5748401	5748600	200	110
chr10	Promoter (1-2kb)	FBH1	5901701	5902000	300	110
chr10	Promoter (<=1kb)	FBH1	5917651	5917950	300	120
chr10	Promoter (<=1kb)	FBH1	5921501	5921850	350	120
chr10	Promoter (1-2kb)	FBH1	5926901	5927300	400	120
chr10	Promoter (<=1kb)	IL15RA	5960651	5960950	300	130
chr10	Promoter (1-2kb)	RBM17	6094701	6095050	350	110
chr10	Promoter (1-2kb)	PFKFB3	6148301	6148600	300	110
chr10	Promoter (1-2kb)	LINC02649	6279451	6279750	300	110
chr10	Promoter (<=1kb)	SFMBT2	7409751	7409950	200	110
chr10	Promoter (1-2kb)	SFMBT2	7412701	7412950	250	110
chr10	Promoter (<=1kb)	LINC02642	7471851	7472050	200	120
chr10	Promoter (1-2kb)	KIN	7764151	7764450	300	110
chr10	Promoter (1-2kb)	CELF2	10796751	10796950	200	130
chr10	Promoter (1-2kb)	LOC124902376	11009501	11009700	200	110
chr10	Promoter (1-2kb)	CELF2	11162851	11163600	750	130
chr10	Promoter (<=1kb)	CELF2	11164851	11165050	200	110
chr10	Promoter (1-2kb)	CELF2-AS1	11317701	11318000	300	110
chr10	Promoter (<=1kb)	CELF2-AS1	11319451	11319700	250	120
chr10	Promoter (<=1kb)	USP6NL	11612501	11612750	250	120
chr10	Promoter (<=1kb)	PROSER2	11831651	11831950	300	120
chr10	Promoter (1-2kb)	PROSER2-AS1	11876051	11876250	200	120
chr10	Promoter (<=1kb)	PROSER2-AS1	11895251	11895550	300	110
chr10	Promoter (<=1kb)	DHTKD1	12088701	12088900	200	130
chr10	Promoter (<=1kb)	DHTKD1	12093501	12093900	400	110
chr10	Promoter (1-2kb)	DHTKD1	12095351	12095550	200	110
chr10	Promoter (1-2kb)	SEC61A2	12154951	12155150	200	130
chr10	Promoter (<=1kb)	NUDT5	12194801	12195150	350	120
chr10	Promoter (1-2kb)	MIR548Q	12723851	12724100	250	120
chr10	Promoter (<=1kb)	MIR548Q	12724401	12724750	350	190
chr10	Promoter (<=1kb)	MCM10	13163651	13163900	250	130
chr10	Promoter (<=1kb)	MCM10	13198501	13198700	200	130
chr10	Promoter (1-2kb)	LOC105376420	13416651	13416850	200	110
chr10	Promoter (1-2kb)	BEND7	13457951	13458250	300	110
chr10	Promoter (<=1kb)	BEND7	13500551	13500900	350	120
chr10	Promoter (1-2kb)	PRPF18	13607701	13608050	350	110
chr10	Promoter (1-2kb)	PRPF18	13628001	13628300	300	160
chr10	Promoter (1-2kb)	PRPF18	13635401	13635700	300	140
chr10	Promoter (<=1kb)	LOC105376425	13991601	13991850	250	170
chr10	Promoter (1-2kb)	FRMD4A	14329601	14329800	200	110
chr10	Promoter (<=1kb)	MIR1265	14436601	14436800	200	110
chr10	Promoter (<=1kb)	FAM107B	14522651	14522900	250	150
chr10	Promoter (<=1kb)	SUV39H2	14879951	14880200	250	130
chr10	Promoter (<=1kb)	DCLRE1C	14944101	14944450	350	130
chr10	Promoter (<=1kb)	MEIG1	14972101	14972300	200	110
chr10	Promoter (1-2kb)	PPIAP30	15153501	15153700	200	110
chr10	Promoter (<=1kb)	ITGA8	15719451	15719700	250	170
chr10	Promoter (1-2kb)	MINDY3	15835401	15835600	200	140
chr10	Promoter (<=1kb)	MINDY3	15860701	15860950	250	110
chr10	Promoter (1-2kb)	CUBN	16868701	16869050	350	140
chr10	Promoter (1-2kb)	CUBN	16905951	16906350	400	110
chr10	Promoter (<=1kb)	CUBN	16984501	16984750	250	140
chr10	Promoter (1-2kb)	CUBN	16985501	16985700	200	120
chr10	Promoter (<=1kb)	VIM-AS1	17216501	17216750	250	150
chr10	Promoter (1-2kb)	ST8SIA6	17455751	17456000	250	110
chr10	Promoter (<=1kb)	CACNB2	18401101	18401350	250	140
chr10	Promoter (<=1kb)	MIR4675	20552051	20552300	250	110
chr10	Promoter (<=1kb)	NEBL	20899451	20899850	400	120
chr10	Promoter (<=1kb)	MLLT10	21533501	21533750	250	110
chr10	Promoter (1-2kb)	PIP4K2A	22611451	22611750	300	130
chr10	Promoter (1-2kb)	ARMC3	22953551	22953800	250	150
chr10	Promoter (<=1kb)	ARMC3	22953851	22954200	350	130
chr10	Promoter (1-2kb)	MSRB2	23105301	23105550	250	150
chr10	Promoter (<=1kb)	MSRB2	23118751	23119000	250	140
chr10	Promoter (1-2kb)	PTF1A	23190351	23190650	300	110
chr10	Promoter (<=1kb)	PTF1A	23192001	23192300	300	120
chr10	Promoter (1-2kb)	C10orf67-AS1	23342551	23342800	250	110
chr10	Promoter (<=1kb)	KIAA1217	24207851	24208100	250	110
chr10	Promoter (<=1kb)	KIAA1217	24449601	24449800	200	130
chr10	Promoter (1-2kb)	KIAA1217	24467751	24468150	400	110
chr10	Promoter (1-2kb)	ARHGAP21	24587851	24588300	450	130
chr10	Promoter (<=1kb)	ARHGAP21	24594901	24595100	200	110
chr10	Promoter (<=1kb)	ARHGAP21	24706551	24706850	300	110
chr10	Promoter (<=1kb)	THNSL1	25016401	25016600	200	130
chr10	Promoter (<=1kb)	LINC00836	25652351	25652550	200	110
chr10	Promoter (<=1kb)	MYO3A	26200351	26200650	300	140
chr10	Promoter (<=1kb)	MYO3A	26202251	26202450	200	110
chr10	Promoter (1-2kb)	FAM238A	26592651	26592850	200	110
chr10	Promoter (1-2kb)	PDSS1	26735751	26735950	200	120
chr10	Promoter (<=1kb)	FAM238C	26937951	26938150	200	130
chr10	Promoter (<=1kb)	FAM238C	26938651	26938850	200	150
chr10	Promoter (1-2kb)	ANKRD26	27082201	27082700	500	120
chr10	Promoter (<=1kb)	RAB18	27503851	27504150	300	120
chr10	Promoter (<=1kb)	RAB18	27528001	27528250	250	110
chr10	Promoter (<=1kb)	MKX	27743151	27743400	250	110
chr10	Promoter (<=1kb)	ODAD2	27997351	27997600	250	120
chr10	Promoter (1-2kb)	LOC124902596	28409851	28410200	350	110
chr10	Promoter (1-2kb)	LINC01517	28786151	28786350	200	120
chr10	Promoter (<=1kb)	LINC01517	28792201	28792550	350	110
chr10	Promoter (1-2kb)	C10orf126	28874001	28874300	300	110
chr10	Promoter (1-2kb)	SVIL	29506901	29507100	200	110
chr10	Promoter (<=1kb)	MIR604	29545201	29545650	450	110
chr10	Promoter (1-2kb)	MIR938	29603551	29603800	250	120
chr10	Promoter (1-2kb)	LOC107984172	29841651	29842000	350	130
chr10	Promoter (1-2kb)	LOC124902403	29945501	29945700	200	120
chr10	Promoter (1-2kb)	MIR7162	30369951	30370200	250	130
chr10	Promoter (<=1kb)	LOC105376479	30587801	30588050	250	110
chr10	Promoter (1-2kb)	SVIL2P	30653451	30653750	300	110
chr10	Promoter (<=1kb)	LINC02644	30723451	30723650	200	120
chr10	Promoter (<=1kb)	ZNF438	30999201	30999600	400	130
chr10	Promoter (<=1kb)	LOC105376481	31032651	31032900	250	130
chr10	Promoter (1-2kb)	ZEB1	31316901	31317300	400	110
chr10	Promoter (1-2kb)	ZEB1	31353251	31353600	350	170
chr10	Promoter (<=1kb)	ARHGAP12	31929501	31929900	400	110
chr10	Promoter (<=1kb)	ITGB1	32956501	32956800	300	110
chr10	Promoter (<=1kb)	ITGB1	32962351	32962550	200	110
chr10	Promoter (<=1kb)	ITGB1-DT	32983351	32983600	250	110
chr10	Promoter (1-2kb)	ITGB1	33007301	33007550	250	120
chr10	Promoter (<=1kb)	IATPR	33116451	33116750	300	180
chr10	Promoter (<=1kb)	IATPR	33116901	33117100	200	110
chr10	Promoter (<=1kb)	NRP1	33337201	33337500	300	110
chr10	Promoter (<=1kb)	LINC02635	34973951	34974250	300	110
chr10	Promoter (1-2kb)	CREM	35136451	35136700	250	140
chr10	Promoter (1-2kb)	CREM	35146251	35146500	250	120
chr10	Promoter (<=1kb)	CREM	35175501	35175800	300	110
chr10	Promoter (1-2kb)	ZNF248	37785201	37785450	250	160
chr10	Promoter (1-2kb)	LINC01264	42983301	42983500	200	140
chr10	Promoter (1-2kb)	RET	43103051	43103750	700	140
chr10	Promoter (<=1kb)	CSGALNACT2	43139051	43139350	300	140
chr10	Promoter (1-2kb)	RASGEF1A	43205151	43205350	200	110
chr10	Promoter (<=1kb)	FXYD4	43371501	43371850	350	120
chr10	Promoter (<=1kb)	HNRNPF	43397051	43397250	200	120
chr10	Promoter (1-2kb)	ZNF239	43576001	43576300	300	140
chr10	Promoter (1-2kb)	ZNF485	43604651	43604850	200	130
chr10	Promoter (<=1kb)	ZNF485	43606101	43606400	300	140
chr10	Promoter (<=1kb)	ZNF32-AS1	43643851	43644100	250	120
chr10	Promoter (<=1kb)	LINC00840	43844351	43844550	200	120
chr10	Promoter (<=1kb)	CXCL12	44385451	44385700	250	110
chr10	Promoter (1-2kb)	TMEM72-AS1	44925201	44925550	350	140
chr10	Promoter (<=1kb)	RASSF4	44959401	44959700	300	120
chr10	Promoter (<=1kb)	RASSF4	44959901	44960100	200	110
chr10	Promoter (<=1kb)	RSU1P2	45108651	45109100	450	120
chr10	Promoter (<=1kb)	OR13A1	45308101	45308350	250	110
chr10	Promoter (<=1kb)	OR13A1	45316001	45316250	250	160
chr10	Promoter (<=1kb)	ALOX5	45441101	45441300	200	110
chr10	Promoter (<=1kb)	ALOX5	45441401	45441600	200	110
chr10	Promoter (<=1kb)	PARGP1	45971751	45972250	500	110
chr10	Promoter (<=1kb)	NCOA4	46018701	46019200	500	150
chr10	Promoter (1-2kb)	MSMB	46043951	46044300	350	130
chr10	Promoter (<=1kb)	ANTXRL	46287301	46287500	200	130
chr10	Promoter (<=1kb)	ANTXRL	46287851	46288100	250	140
chr10	Promoter (1-2kb)	GPRIN2	46553551	46554150	600	120
chr10	Promoter (<=1kb)	GPRIN2	46554551	46554900	350	140
chr10	Promoter (1-2kb)	GDF2	47324051	47324450	400	110
chr10	Promoter (<=1kb)	ARHGAP22	48556501	48556800	300	120
chr10	Promoter (1-2kb)	ARHGAP22	48657401	48657700	300	180
chr10	Promoter (<=1kb)	WDFY4	48685001	48685300	300	120
chr10	Promoter (<=1kb)	WDFY4	48685401	48686200	800	150
chr10	Promoter (<=1kb)	WDFY4	48946501	48946750	250	140
chr10	Promoter (<=1kb)	VSTM4	49076701	49077100	400	160
chr10	Promoter (1-2kb)	FAM170B-AS1	49123601	49124100	500	130
chr10	Promoter (1-2kb)	CHAT	49606851	49607150	300	170
chr10	Promoter (<=1kb)	CHAT	49636651	49637000	350	120
chr10	Promoter (<=1kb)	PARG	49833151	49833450	300	130
chr10	Promoter (1-2kb)	ASAH2	50200951	50201300	350	150
chr10	Promoter (<=1kb)	ASAH2	50240201	50240400	200	110
chr10	Promoter (<=1kb)	ASAH2B	50740001	50740250	250	120
chr10	Promoter (<=1kb)	CSTF2T	51700001	51700300	300	120
chr10	Promoter (1-2kb)	DKK1	52316451	52316650	200	130
chr10	Promoter (1-2kb)	DKK1	52316851	52317050	200	110
chr10	Promoter (<=1kb)	LNCAROD	52470001	52470300	300	170
chr10	Promoter (1-2kb)	MBL2	52769501	52769750	250	120
chr10	Promoter (1-2kb)	PCDH15	53811901	53812250	350	120
chr10	Promoter (<=1kb)	CISD1	58270101	58270300	200	110
chr10	Promoter (<=1kb)	FAM13C	59268951	59269150	200	120
chr10	Promoter (1-2kb)	LINC01553	59958901	59959250	350	130
chr10	Promoter (<=1kb)	CDK1	60778501	60778700	200	120
chr10	Promoter (1-2kb)	LINC02625	61822551	61822750	200	110
chr10	Promoter (1-2kb)	RTKN2	62237551	62237750	200	110
chr10	Promoter (<=1kb)	JMJD1C	63466351	63466550	200	110
chr10	Promoter (<=1kb)	LOC105378333	64037051	64037350	300	120
chr10	Promoter (<=1kb)	LINC01515	65572001	65572200	200	170
chr10	Promoter (<=1kb)	CTNNA3	67763501	67763800	300	130
chr10	Promoter (<=1kb)	HERC4	68073151	68073350	200	120
chr10	Promoter (<=1kb)	MYPN	68106001	68106200	200	120
chr10	Promoter (<=1kb)	ATOH7	68230901	68231450	550	110
chr10	Promoter (<=1kb)	LINC02640	68242251	68242550	300	110
chr10	Promoter (1-2kb)	PBLD	68287501	68287700	200	120
chr10	Promoter (<=1kb)	DNA2	68443401	68443650	250	120
chr10	Promoter (1-2kb)	DNA2	68470151	68470800	650	110
chr10	Promoter (1-2kb)	SLC25A16	68516251	68516500	250	120
chr10	Promoter (<=1kb)	TET1	68560001	68560250	250	110
chr10	Promoter (1-2kb)	TET1	68562151	68562350	200	130
chr10	Promoter (<=1kb)	CCAR1	68721251	68721600	350	130
chr10	Promoter (1-2kb)	STOX1	68828701	68828950	250	110
chr10	Promoter (<=1kb)	DDX50	68913201	68913800	600	150
chr10	Promoter (<=1kb)	VPS26A	69123251	69123500	250	110
chr10	Promoter (1-2kb)	VPS26A	69167951	69168150	200	130
chr10	Promoter (1-2kb)	LOC101928994	69230451	69230650	200	110
chr10	Promoter (<=1kb)	HK1	69316051	69316450	400	130
chr10	Promoter (1-2kb)	TACR2	69407101	69407500	400	110
chr10	Promoter (<=1kb)	TSPAN15	69505051	69505350	300	110
chr10	Promoter (<=1kb)	NEUROG3	69574001	69574200	200	110
chr10	Promoter (<=1kb)	LOC101929021	69575451	69575700	250	110
chr10	Promoter (1-2kb)	COL13A1	69800351	69800550	200	110
chr10	Promoter (1-2kb)	COL13A1	69900951	69901200	250	120
chr10	Promoter (<=1kb)	MACROH2A2	70091751	70092350	600	150
chr10	Promoter (<=1kb)	MACROH2A2	70109051	70109250	200	120
chr10	Promoter (<=1kb)	TYSND1	70144951	70145250	300	110
chr10	Promoter (<=1kb)	TYSND1	70146601	70147100	500	130
chr10	Promoter (<=1kb)	TYSND1	70147601	70148200	600	130
chr10	Promoter (1-2kb)	SAR1A	70156201	70156500	300	130
chr10	Promoter (<=1kb)	LRRC20	70376751	70377050	300	110
chr10	Promoter (<=1kb)	NODAL	70440851	70441250	400	120
chr10	Promoter (<=1kb)	TBATA	70771151	70771450	300	140
chr10	Promoter (<=1kb)	SGPL1	70843351	70843600	250	110
chr10	Promoter (1-2kb)	SGPL1	70849251	70849450	200	120
chr10	Promoter (1-2kb)	SGPL1	70849551	70849900	350	150
chr10	Promoter (1-2kb)	UNC5B-AS1	71219401	71219700	300	110
chr10	Promoter (1-2kb)	SLC29A3	71324451	71324650	200	110
chr10	Promoter (1-2kb)	SLC29A3	71349951	71350250	300	110
chr10	Promoter (<=1kb)	CDH23	71440001	71440250	250	140
chr10	Promoter (<=1kb)	CDH23	71513001	71513300	300	110
chr10	Promoter (1-2kb)	CDH23	71568501	71568950	450	130
chr10	Promoter (1-2kb)	CDH23	71571851	71572050	200	110
chr10	Promoter (<=1kb)	C10orf105	71720601	71720950	350	130
chr10	Promoter (1-2kb)	C10orf105	71736101	71736350	250	110
chr10	Promoter (<=1kb)	C10orf105	71736601	71736850	250	150
chr10	Promoter (1-2kb)	VSIR	71755401	71755650	250	150
chr10	Promoter (1-2kb)	PSAP	71820851	71821200	350	130
chr10	Promoter (<=1kb)	PSAP	71826951	71827150	200	130
chr10	Promoter (1-2kb)	SPOCK2	72086751	72086950	200	120
chr10	Promoter (1-2kb)	SPOCK2	72090301	72090600	300	120
chr10	Promoter (<=1kb)	ASCC1	72203001	72203250	250	130
chr10	Promoter (<=1kb)	ASCC1	72204801	72205000	200	140
chr10	Promoter (1-2kb)	ANAPC16	72221351	72221650	300	120
chr10	Promoter (<=1kb)	MIR4676	72720901	72721200	300	120
chr10	Promoter (<=1kb)	MCU	72869701	72869950	250	130
chr10	Promoter (<=1kb)	SNORA11F	73124851	73125450	600	150
chr10	Promoter (<=1kb)	ECD	73169051	73169300	250	110
chr10	Promoter (1-2kb)	DNAJC9	73241751	73242100	350	120
chr10	Promoter (1-2kb)	MSS51	73426551	73426850	300	130
chr10	Promoter (<=1kb)	PPP3CB	73495951	73496250	300	130
chr10	Promoter (<=1kb)	PPP3CB-AS1	73497251	73497500	250	110
chr10	Promoter (<=1kb)	USP54	73624901	73625100	200	120
chr10	Promoter (<=1kb)	USP54	73625551	73625900	350	110
chr10	Promoter (<=1kb)	USP54	73626601	73626800	200	110
chr10	Promoter (<=1kb)	USP54	73626951	73627150	200	110
chr10	Promoter (<=1kb)	MYOZ1	73641801	73642000	200	120
chr10	Promoter (<=1kb)	SYNPO2L	73655451	73655750	300	110
chr10	Promoter (<=1kb)	SYNPO2L-AS1	73665851	73666150	300	110
chr10	Promoter (<=1kb)	SEC24C	73759801	73760100	300	150
chr10	Promoter (1-2kb)	SEC24C	73761551	73762050	500	120
chr10	Promoter (<=1kb)	ZSWIM8	73793051	73793250	200	110
chr10	Promoter (1-2kb)	CAMK2G	73819351	73819600	250	130
chr10	Promoter (<=1kb)	CAMK2G	73847251	73847500	250	110
chr10	Promoter (1-2kb)	CAMK2G	73849301	73849700	400	150
chr10	Promoter (<=1kb)	PLAU	73908001	73908400	400	110
chr10	Promoter (1-2kb)	PLAU	73912251	73912650	400	110
chr10	Promoter (<=1kb)	C10orf55	73922451	73922900	450	110
chr10	Promoter (<=1kb)	VCL	73997301	73997500	200	120
chr10	Promoter (1-2kb)	VCL	74103151	74103650	500	120
chr10	Promoter (1-2kb)	AP3M1	74128551	74128750	200	120
chr10	Promoter (1-2kb)	AP3M1	74148501	74148800	300	130
chr10	Promoter (<=1kb)	KAT6B	74842501	74842700	200	110
chr10	Promoter (<=1kb)	KAT6B	74842751	74843050	300	110
chr10	Promoter (<=1kb)	ZNF503-AS1	75272051	75272350	300	120
chr10	Promoter (<=1kb)	ZNF503-AS1	75297401	75297650	250	120
chr10	Promoter (<=1kb)	LRMDA	75601101	75601300	200	120
chr10	Promoter (<=1kb)	LRMDA	75647651	75648000	350	110
chr10	Promoter (<=1kb)	LRMDA	75782601	75782950	350	120
chr10	Promoter (1-2kb)	LRMDA	76463401	76463750	350	120
chr10	Promoter (1-2kb)	LRMDA	76558201	76558450	250	120
chr10	Promoter (<=1kb)	KCNMA1-AS1	76902751	76903100	350	120
chr10	Promoter (1-2kb)	KCNMA1	76969001	76969200	200	110
chr10	Promoter (<=1kb)	KCNMA1	77022001	77022200	200	110
chr10	Promoter (<=1kb)	KCNMA1	77121901	77122100	200	110
chr10	Promoter (<=1kb)	KCNMA1-AS2	77146951	77147400	450	110
chr10	Promoter (1-2kb)	KCNMA1	77348501	77348800	300	150
chr10	Promoter (1-2kb)	KCNMA1	77639851	77640200	350	140
chr10	Promoter (1-2kb)	POLR3A	77982951	77983550	600	120
chr10	Promoter (<=1kb)	RPS24	78033451	78033650	200	110
chr10	Promoter (1-2kb)	LINC00595	78265551	78265750	200	110
chr10	Promoter (<=1kb)	PPIF	79347151	79347350	200	110
chr10	Promoter (1-2kb)	SFTPA2	79562101	79562800	700	110
chr10	Promoter (<=1kb)	NUTM2B	79702051	79702400	350	140
chr10	Promoter (<=1kb)	BMS1P21	79905601	79905950	350	110
chr10	Promoter (<=1kb)	BMS1P21	79906001	79906400	400	120
chr10	Promoter (1-2kb)	MBL1P	79921901	79922150	250	110
chr10	Promoter (1-2kb)	SFTPD	79981351	79981550	200	110
chr10	Promoter (<=1kb)	ANXA11	80169951	80170150	200	120
chr10	Promoter (<=1kb)	PRXL2A	80413301	80413950	650	150
chr10	Promoter (1-2kb)	SHLD2	87096501	87096750	250	120
chr10	Promoter (1-2kb)	PTEN	87860801	87861300	500	110
chr10	Promoter (<=1kb)	PTEN	87862051	87862350	300	130
chr10	Promoter (1-2kb)	ANKRD22	88850251	88850450	200	120
chr10	Promoter (1-2kb)	STAMBPL1	88899701	88899900	200	150
chr10	Promoter (<=1kb)	STAMBPL1	88901151	88901350	200	120
chr10	Promoter (<=1kb)	STAMBPL1	88901501	88901700	200	120
chr10	Promoter (<=1kb)	FAS	89009301	89009500	200	110
chr10	Promoter (<=1kb)	MIR4679-2	89063951	89064150	200	120
chr10	Promoter (1-2kb)	CH25H	89206051	89206250	200	120
chr10	Promoter (<=1kb)	CH25H	89208101	89208450	350	140
chr10	Promoter (<=1kb)	IFIT2	89302101	89302450	350	140
chr10	Promoter (1-2kb)	LINC01374	89890501	89890700	200	140
chr10	Promoter (<=1kb)	TNKS2	91799251	91799450	200	110
chr10	Promoter (<=1kb)	IDE	92573101	92573550	450	110
chr10	Promoter (1-2kb)	CEP55	93508951	93509150	200	110
chr10	Promoter (<=1kb)	PDLIM1	95239351	95239550	200	110
chr10	Promoter (1-2kb)	PDLIM1	95240001	95240200	200	110
chr10	Promoter (1-2kb)	SORBS1	95357251	95357700	450	130
chr10	Promoter (<=1kb)	CC2D2B	96000401	96000650	250	120
chr10	Promoter (<=1kb)	PIK3AP1	96700651	96701000	350	120
chr10	Promoter (1-2kb)	MMS19	97497001	97497200	200	110
chr10	Promoter (1-2kb)	HOGA1	97601651	97602000	350	110
chr10	Promoter (<=1kb)	ZFYVE27	97750151	97750400	250	110
chr10	Promoter (1-2kb)	CRTAC1	97937701	97937900	200	110
chr10	Promoter (<=1kb)	CRTAC1	98029651	98029900	250	130
chr10	Promoter (<=1kb)	HPS1	98414901	98415200	300	110
chr10	Promoter (1-2kb)	MIR4685	98429601	98429900	300	110
chr10	Promoter (<=1kb)	CUTC	99703251	99703450	200	110
chr10	Promoter (<=1kb)	BLOC1S2	100285851	100286100	250	110
chr10	Promoter (<=1kb)	PAX2	100746451	100746650	200	110
chr10	Promoter (<=1kb)	SLF2	100912951	100913200	250	110
chr10	Promoter (<=1kb)	SEMA4G	100973051	100973350	300	110
chr10	Promoter (<=1kb)	KAZALD1	101061551	101061850	300	120
chr10	Promoter (<=1kb)	TLX1	101134651	101134900	250	110
chr10	Promoter (1-2kb)	LBX1-AS1	101234351	101234650	300	110
chr10	Promoter (1-2kb)	KCNIP2	101831501	101831700	200	130
chr10	Promoter (<=1kb)	NOLC1	102153051	102153500	450	120
chr10	Promoter (<=1kb)	FBXL15	102420301	102420600	300	110
chr10	Promoter (<=1kb)	C10orf95	102451501	102451850	350	110
chr10	Promoter (<=1kb)	SFXN2	102715301	102715550	250	110
chr10	Promoter (1-2kb)	NT5C2	103182601	103182800	200	120
chr10	Promoter (<=1kb)	RPEL1	103246151	103246500	350	120
chr10	Promoter (1-2kb)	PDCD11	103431901	103432100	200	120
chr10	Promoter (<=1kb)	LOC124902494	103452951	103453200	250	160
chr10	Promoter (<=1kb)	SH3PXD2A	103660901	103661300	400	120
chr10	Promoter (<=1kb)	MIR936	104049101	104049300	200	120
chr10	Promoter (<=1kb)	GSTO1	104255601	104255800	200	120
chr10	Promoter (1-2kb)	SORCS3-AS1	104668001	104668200	200	110
chr10	Promoter (<=1kb)	XPNPEP1	109893051	109893300	250	110
chr10	Promoter (<=1kb)	XPNPEP1	109914901	109915200	300	120
chr10	Promoter (<=1kb)	DUSP5	110502701	110502950	250	110
chr10	Promoter (1-2kb)	RBM20	110821951	110822350	400	110
chr10	Promoter (1-2kb)	RBM20	110828801	110829150	350	110
chr10	Promoter (<=1kb)	SHOC2	110951951	110952150	200	130
chr10	Promoter (1-2kb)	HABP2	113568551	113568750	200	110
chr10	Promoter (<=1kb)	LOC124900297	113819651	113819950	300	110
chr10	Promoter (1-2kb)	DCLRE1A	113852651	113852900	250	110
chr10	Promoter (1-2kb)	ABLIM1	114656951	114657200	250	120
chr10	Promoter (<=1kb)	ATRNL1	115171601	115171800	200	120
chr10	Promoter (<=1kb)	CCDC172	116324951	116325250	300	130
chr10	Promoter (<=1kb)	KCNK18	117197701	117197900	200	110
chr10	Promoter (<=1kb)	PDZD8	117374201	117374450	250	120
chr10	Promoter (1-2kb)	FAM204A	118312551	118312900	350	130
chr10	Promoter (<=1kb)	CACUL1	118726651	118726900	250	110
chr10	Promoter (<=1kb)	SFXN4	119164401	119164650	250	110
chr10	Promoter (1-2kb)	TIAL1	119586951	119587150	200	110
chr10	Promoter (1-2kb)	INPP5F	119723651	119724050	400	110
chr10	Promoter (1-2kb)	INPP5F	119749651	119749850	200	140
chr10	Promoter (1-2kb)	WDR11-DT	120791701	120791950	250	110
chr10	Promoter (<=1kb)	TACC2	122021851	122022050	200	120
chr10	Promoter (<=1kb)	PLEKHA1	122375751	122375950	200	110
chr10	Promoter (<=1kb)	DMBT1	122592851	122593150	300	110
chr10	Promoter (<=1kb)	FAM24A	122910601	122910800	200	110
chr10	Promoter (1-2kb)	C10orf88	122950201	122950500	300	110
chr10	Promoter (<=1kb)	C10orf88	122954201	122954450	250	150
chr10	Promoter (<=1kb)	PSTK	122983301	122983500	200	120
chr10	Promoter (<=1kb)	ACADSB	123052351	123052650	300	110
chr10	Promoter (<=1kb)	EDRF1-DT	125718301	125718500	200	110
chr10	Promoter (<=1kb)	PTPRE	127997101	127997650	550	120
chr10	Promoter (<=1kb)	MIR4297	129843201	129843450	250	140
chr10	Promoter (<=1kb)	EBF3	129958901	129959100	200	130
chr10	Promoter (<=1kb)	CFAP46	132875901	132876250	350	110
chr10	Promoter (1-2kb)	KNDC1	133165551	133165900	350	120
chr10	Promoter (1-2kb)	KNDC1	133165951	133166150	200	130
chr10	Promoter (1-2kb)	KNDC1	133169201	133169500	300	110
chr10	Promoter (<=1kb)	TUBGCP2	133307651	133307850	200	110
chr11	Promoter (<=1kb)	IFITM5	298451	298850	400	110
chr11	Promoter (<=1kb)	CDHR5	624651	624850	200	110
chr11	Promoter (1-2kb)	TSPAN4	860301	860500	200	110
chr11	Promoter (1-2kb)	CHID1	868401	868650	250	110
chr11	Promoter (1-2kb)	CHID1	911951	912500	550	120
chr11	Promoter (<=1kb)	AP2A2	940551	941000	450	130
chr11	Promoter (<=1kb)	MUC6	1016351	1017200	850	220
chr11	Promoter (1-2kb)	MUC6	1017751	1018050	300	150
chr11	Promoter (<=1kb)	MUC6	1031951	1032350	400	110
chr11	Promoter (<=1kb)	MOB2	1472701	1473050	350	130
chr11	Promoter (1-2kb)	KRTAP5-5	1628201	1628650	450	110
chr11	Promoter (<=1kb)	CTSD	1764451	1764650	200	110
chr11	Promoter (<=1kb)	LSP1	1886101	1886400	300	120
chr11	Promoter (1-2kb)	KCNQ1	2462901	2463100	200	110
chr11	Promoter (1-2kb)	TRPC2	3618151	3618350	200	110
chr11	Promoter (<=1kb)	PGAP2	3809101	3809350	250	110
chr11	Promoter (1-2kb)	SSU72L5	4234901	4235150	250	110
chr11	Promoter (<=1kb)	OR51A4	4946551	4946750	200	110
chr11	Promoter (<=1kb)	TRIM6	5603251	5603500	250	110
chr11	Promoter (<=1kb)	TRIM5	5684551	5684850	300	150
chr11	Promoter (<=1kb)	OR56B4	6107701	6108050	350	160
chr11	Promoter (<=1kb)	OR52B2	6169251	6169450	200	110
chr11	Promoter (<=1kb)	OR52B2	6170051	6170400	350	120
chr11	Promoter (<=1kb)	FHIP1B	6234201	6234550	350	180
chr11	Promoter (1-2kb)	LOC101927825	6317201	6317400	200	120
chr11	Promoter (<=1kb)	DNHD1	6533751	6534050	300	140
chr11	Promoter (<=1kb)	DNHD1	6557201	6557500	300	130
chr11	Promoter (1-2kb)	OR2AG2	6770101	6770350	250	150
chr11	Promoter (<=1kb)	SYT9-AS1	7466151	7466350	200	120
chr11	Promoter (<=1kb)	PPFIBP2	7604701	7605100	400	120
chr11	Promoter (<=1kb)	DENND2B	8708051	8708250	200	110
chr11	Promoter (1-2kb)	DENND2B	8765151	8765550	400	120
chr11	Promoter (1-2kb)	DENND5A	9209101	9209400	300	170
chr11	Promoter (<=1kb)	SBF2	9812901	9813150	250	110
chr11	Promoter (<=1kb)	CAND1.11	10308651	10309250	600	120
chr11	Promoter (1-2kb)	CAND1.11	10332001	10332200	200	110
chr11	Promoter (1-2kb)	MIR4485	10509801	10510300	500	140
chr11	Promoter (1-2kb)	CTR9	10753101	10753300	200	110
chr11	Promoter (<=1kb)	LOC124902630	11244551	11245100	550	120
chr11	Promoter (1-2kb)	CSNK2A3	11354451	11354650	200	110
chr11	Promoter (1-2kb)	MICAL2	12118301	12118500	200	110
chr11	Promoter (<=1kb)	MICAL2	12240251	12240450	200	120
chr11	Promoter (1-2kb)	LINC02683	13923501	13923700	200	120
chr11	Promoter (<=1kb)	SOX6	16433701	16433900	200	110
chr11	Promoter (<=1kb)	PLEKHA7	16790101	16790450	350	120
chr11	Promoter (<=1kb)	PLEKHA7	16814201	16814400	200	110
chr11	Promoter (<=1kb)	PLEKHA7	16880651	16881000	350	150
chr11	Promoter (<=1kb)	PLEKHA7	17012101	17012400	300	150
chr11	Promoter (<=1kb)	PLEKHA7	17012701	17012900	200	130
chr11	Promoter (1-2kb)	ABCC8	17425951	17426250	300	110
chr11	Promoter (<=1kb)	LOC124902641	17476201	17476400	200	110
chr11	Promoter (<=1kb)	USH1C	17520351	17520550	200	120
chr11	Promoter (1-2kb)	USH1C	17535301	17535500	200	110
chr11	Promoter (<=1kb)	SAAL1	18091651	18091850	200	110
chr11	Promoter (<=1kb)	LDHAL6A	18456551	18456800	250	120
chr11	Promoter (<=1kb)	UEVLD	18587701	18587950	250	110
chr11	Promoter (1-2kb)	IGSF22	18728051	18728300	250	110
chr11	Promoter (<=1kb)	MRGPRX2	19061501	19061700	200	120
chr11	Promoter (1-2kb)	CSRP3	19203901	19204100	200	120
chr11	Promoter (<=1kb)	CSRP3-AS1	19299251	19299450	200	120
chr11	Promoter (<=1kb)	GAS2	22624951	22625150	200	120
chr11	Promoter (<=1kb)	MIR8068	28476701	28476900	200	130
chr11	Promoter (<=1kb)	MIR8068	28477301	28477500	200	120
chr11	Promoter (<=1kb)	PAX6	31815251	31815550	300	120
chr11	Promoter (<=1kb)	WT1	32391801	32392300	500	110
chr11	Promoter (<=1kb)	WT1	32396051	32396550	500	150
chr11	Promoter (<=1kb)	WT1	32399751	32400150	400	110
chr11	Promoter (<=1kb)	WT1	32428351	32428800	450	160
chr11	Promoter (<=1kb)	WT1	32435101	32435400	300	140
chr11	Promoter (<=1kb)	LOC105376617	33697051	33697250	200	140
chr11	Promoter (1-2kb)	LINC02722	33803301	33803650	350	140
chr11	Promoter (<=1kb)	LINC02722	33803701	33804250	550	130
chr11	Promoter (<=1kb)	ABTB2	34357801	34358000	200	120
chr11	Promoter (<=1kb)	ELF5	34510901	34511100	200	110
chr11	Promoter (1-2kb)	SLC1A2	35304201	35304400	200	110
chr11	Promoter (1-2kb)	ALKBH3	43891751	43892150	400	180
chr11	Promoter (1-2kb)	EXT2	44109451	44109700	250	120
chr11	Promoter (<=1kb)	TSPAN18	44726101	44726350	250	110
chr11	Promoter (1-2kb)	TSPAN18	44915951	44916250	300	130
chr11	Promoter (1-2kb)	PRDM11	45184751	45185250	500	130
chr11	Promoter (<=1kb)	SYT13	45285001	45285350	350	140
chr11	Promoter (<=1kb)	SYT13	45286851	45287050	200	170
chr11	Promoter (<=1kb)	LINC02716	45771401	45771600	200	110
chr11	Promoter (<=1kb)	MAPK8IP1	45895951	45896200	250	130
chr11	Promoter (1-2kb)	FREY1	45906001	45906250	250	160
chr11	Promoter (<=1kb)	PEX16	45911101	45911450	350	110
chr11	Promoter (<=1kb)	CREB3L1	46311201	46311400	200	110
chr11	Promoter (<=1kb)	CREB3L1	46311451	46311650	200	130
chr11	Promoter (1-2kb)	ATG13	46642751	46643050	300	140
chr11	Promoter (<=1kb)	ATG13	46649251	46649450	200	130
chr11	Promoter (<=1kb)	CSTPP1	46936801	46937050	250	110
chr11	Promoter (<=1kb)	NR1H3	47259701	47260200	500	180
chr11	Promoter (<=1kb)	CELF1	47472751	47473000	250	110
chr11	Promoter (1-2kb)	CELF1	47496351	47496550	200	110
chr11	Promoter (<=1kb)	OR4A47	48488951	48489450	500	110
chr11	Promoter (<=1kb)	FOLH1	49208051	49208250	200	120
chr11	Promoter (<=1kb)	OR4A16	55343551	55343950	400	110
chr11	Promoter (1-2kb)	OR4A15	55365751	55366000	250	120
chr11	Promoter (1-2kb)	OR5M3	56475051	56475300	250	130
chr11	Promoter (<=1kb)	P2RX3	57338251	57338600	350	110
chr11	Promoter (<=1kb)	SLC43A3	57425001	57425200	200	130
chr11	Promoter (<=1kb)	SLC43A1	57516051	57516450	400	130
chr11	Promoter (1-2kb)	UBE2L6	57561601	57561850	250	120
chr11	Promoter (<=1kb)	CTNND1	57792851	57793250	400	110
chr11	Promoter (1-2kb)	OR1S2	58202251	58202450	200	130
chr11	Promoter (1-2kb)	GLYAT	58730601	58730800	200	110
chr11	Promoter (<=1kb)	GLYAT	58731001	58731250	250	110
chr11	Promoter (1-2kb)	GLYATL1	58906951	58907250	300	140
chr11	Promoter (<=1kb)	LOC101927226	59565851	59566100	250	120
chr11	Promoter (1-2kb)	PATL1	59645751	59645950	200	120
chr11	Promoter (<=1kb)	STX3	59786001	59786200	200	110
chr11	Promoter (1-2kb)	CBLIF	59839901	59840100	200	120
chr11	Promoter (<=1kb)	MS4A3	60056601	60056850	250	130
chr11	Promoter (1-2kb)	CCDC86	60843351	60843750	400	150
chr11	Promoter (<=1kb)	PGA3	61203151	61203450	300	130
chr11	Promoter (<=1kb)	PGA5	61248051	61248400	350	120
chr11	Promoter (1-2kb)	FADS2	61841801	61842200	400	120
chr11	Promoter (<=1kb)	LINC02733	62082001	62082250	250	110
chr11	Promoter (1-2kb)	SCGB1D2	62243251	62243750	500	110
chr11	Promoter (<=1kb)	SCGB2A2	62270251	62270550	300	120
chr11	Promoter (<=1kb)	MIR6747	62566951	62567300	350	110
chr11	Promoter (1-2kb)	GANAB	62644951	62645200	250	120
chr11	Promoter (<=1kb)	BSCL2	62710401	62710650	250	110
chr11	Promoter (<=1kb)	TAF6L	62770751	62770950	200	110
chr11	Promoter (<=1kb)	SLC22A8	62998301	62998500	200	130
chr11	Promoter (<=1kb)	LGALS12	63507451	63507700	250	110
chr11	Promoter (1-2kb)	MARK2	63851951	63852200	250	120
chr11	Promoter (1-2kb)	FLRT1	64104201	64104650	450	110
chr11	Promoter (1-2kb)	TRMT112	64316001	64316200	200	110
chr11	Promoter (1-2kb)	NRXN2	64724401	64724650	250	150
chr11	Promoter (<=1kb)	MAP4K2	64796651	64796950	300	110
chr11	Promoter (<=1kb)	EHD1	64859451	64859700	250	110
chr11	Promoter (<=1kb)	MAJIN	64939751	64940050	300	140
chr11	Promoter (<=1kb)	VPS51	65110101	65110400	300	110
chr11	Promoter (<=1kb)	CAPN1	65206201	65206400	200	120
chr11	Promoter (<=1kb)	POLA2	65286801	65287000	200	110
chr11	Promoter (1-2kb)	FRMD8	65421201	65421450	250	140
chr11	Promoter (<=1kb)	TALAM1	65507401	65507900	500	110
chr11	Promoter (<=1kb)	SCYL1	65531751	65531950	200	120
chr11	Promoter (<=1kb)	SCYL1	65532651	65532850	200	110
chr11	Promoter (<=1kb)	SCYL1	65533301	65533550	250	140
chr11	Promoter (<=1kb)	PACS1	66233901	66234150	250	110
chr11	Promoter (<=1kb)	CNIH2	66282601	66282900	300	130
chr11	Promoter (<=1kb)	YIF1A	66288301	66288550	250	120
chr11	Promoter (1-2kb)	YIF1A	66290301	66290500	200	110
chr11	Promoter (1-2kb)	CD248	66318501	66318800	300	110
chr11	Promoter (1-2kb)	RBM4	66637001	66637300	300	120
chr11	Promoter (<=1kb)	RBM4	66638051	66638250	200	110
chr11	Promoter (<=1kb)	SPTBN2	66688501	66689000	500	110
chr11	Promoter (<=1kb)	KDM2A	67239101	67239400	300	130
chr11	Promoter (1-2kb)	ANKRD13D	67287551	67287800	250	110
chr11	Promoter (<=1kb)	LOC100130987	67376251	67376550	300	110
chr11	Promoter (<=1kb)	NDUFV1	67611601	67611800	200	120
chr11	Promoter (<=1kb)	DOC2GP	67616351	67616650	300	120
chr11	Promoter (<=1kb)	ALDH3B1	68018401	68018700	300	150
chr11	Promoter (<=1kb)	TCIRG1	68041651	68042000	350	160
chr11	Promoter (<=1kb)	TCIRG1	68042151	68042500	350	120
chr11	Promoter (1-2kb)	LRP5	68313801	68314150	350	120
chr11	Promoter (<=1kb)	LRP5	68438001	68438600	600	120
chr11	Promoter (<=1kb)	LRP5	68445951	68446200	250	110
chr11	Promoter (<=1kb)	PPP6R3	68559201	68559400	200	110
chr11	Promoter (<=1kb)	CPT1A	68819501	68819850	350	110
chr11	Promoter (1-2kb)	CPT1A	68837751	68837950	200	120
chr11	Promoter (<=1kb)	SMIM38	69073001	69073450	450	110
chr11	Promoter (<=1kb)	SMIM38	69155351	69155750	400	110
chr11	Promoter (1-2kb)	ANO1	70163851	70164100	250	170
chr11	Promoter (<=1kb)	CTTN	70429001	70429200	200	110
chr11	Promoter (1-2kb)	DHCR7	71450351	71450550	200	120
chr11	Promoter (1-2kb)	NADSYN1	71476051	71476500	450	130
chr11	Promoter (<=1kb)	NUMA1	72007551	72007750	200	170
chr11	Promoter (<=1kb)	LAMTOR1	72101101	72101300	200	120
chr11	Promoter (<=1kb)	ANAPC15	72109151	72109400	250	110
chr11	Promoter (<=1kb)	PDE2A	72597451	72597750	300	110
chr11	Promoter (<=1kb)	STARD10	72759301	72759500	200	110
chr11	Promoter (<=1kb)	FCHSD2	72844501	72844700	200	110
chr11	Promoter (1-2kb)	FCHSD2	72844751	72845150	400	130
chr11	Promoter (1-2kb)	FCHSD2	72845201	72845400	200	120
chr11	Promoter (<=1kb)	FCHSD2	72887201	72887500	300	120
chr11	Promoter (1-2kb)	FCHSD2	72990551	72990750	200	110
chr11	Promoter (<=1kb)	FCHSD2	73143001	73143400	400	120
chr11	Promoter (<=1kb)	P2RY6	73272051	73272250	200	110
chr11	Promoter (<=1kb)	PLEKHB1	73651701	73652250	550	120
chr11	Promoter (<=1kb)	P4HA3	74269601	74269850	250	120
chr11	Promoter (1-2kb)	CHRDL2	74705801	74706000	200	130
chr11	Promoter (<=1kb)	LOC107984352	74930801	74931050	250	130
chr11	Promoter (<=1kb)	SLCO2B1	75156651	75157050	400	130
chr11	Promoter (<=1kb)	ARRB1	75275551	75275850	300	110
chr11	Promoter (<=1kb)	SNORD15B	75404551	75404750	200	130
chr11	Promoter (<=1kb)	SERPINH1	75563451	75563850	400	120
chr11	Promoter (<=1kb)	MYO7A	77137151	77137450	300	110
chr11	Promoter (<=1kb)	PAK1	77411001	77411250	250	120
chr11	Promoter (<=1kb)	PAK1	77411301	77411500	200	110
chr11	Promoter (<=1kb)	USP35	78207351	78207550	200	110
chr11	Promoter (1-2kb)	GAB2	78230401	78230850	450	110
chr11	Promoter (<=1kb)	GAB2	78342101	78342400	300	140
chr11	Promoter (1-2kb)	DDIAS	82898101	82898300	200	110
chr11	Promoter (<=1kb)	PRCP	82900251	82900700	450	160
chr11	Promoter (<=1kb)	RAB30	82996251	82996600	350	120
chr11	Promoter (<=1kb)	HIKESHI	86301601	86301950	350	150
chr11	Promoter (<=1kb)	NOX4	89589951	89590150	200	120
chr11	Promoter (1-2kb)	FAT3	92353551	92353900	350	120
chr11	Promoter (<=1kb)	FAT3	92843601	92843800	200	120
chr11	Promoter (<=1kb)	LINC02746	92914551	92914750	200	120
chr11	Promoter (<=1kb)	SCARNA9	93721401	93721600	200	120
chr11	Promoter (1-2kb)	HEPHL1	94020001	94020200	200	140
chr11	Promoter (<=1kb)	HEPHL1	94021501	94021700	200	110
chr11	Promoter (1-2kb)	LOC105369435	94235751	94236250	500	170
chr11	Promoter (<=1kb)	LOC105369435	94237401	94237650	250	120
chr11	Promoter (<=1kb)	LOC105369435	94237701	94238000	300	170
chr11	Promoter (<=1kb)	LOC105369435	94238101	94238950	850	130
chr11	Promoter (<=1kb)	MMP20	102624551	102624900	350	160
chr11	Promoter (<=1kb)	CASP1	105026501	105026700	200	130
chr11	Promoter (<=1kb)	ELMOD1	107591451	107591650	200	140
[truncated: 4,262 more rows]
